# Supplementary material for: Genotypic diversity of Streptococcus suis and the S. suis-like bacterium Streptococcus ruminantium in ruminants
Source: Vet Res. 2019 Nov 14;50:94. doi: 10.1186/s13567-019-0708-1 (PMC6854688; doi:10.1186/s13567-019-0708-1)
Supplement: Supplementary file 1 — Additional file 1 gdh-PCR positive Streptococcus strains from ruminants in the collection of the National Institute of Animal Health. Detailed information on the 64 strains listed in Table 1. [file 13567_2019_708_MOESM1_ESM.xlsx]

## Sheet: Table S1
gdh-PCR positive Streptococcus strains from ruminants in the collection of National Institute of Animal Health.
			Source						PCR			Identification based on 16S rRNA and sodA sequence analysis	Pairwise sequence similarities with sequences of the type strains (%)				Accession no. of
Strain IDa	Strainsa	Years	Animal (Breed)	Age in months	Clinical signs or diseases	Isolation site	Other agents isolated from the same site	Other information	cps-typingb	recN-PCR	S. ruminantium-specific PCR		16S rRNA of S. suisc, d	16S rRNA of S. ruminantiumc	16S rRNA of S. parasuisc	sodA of S. ruminantium	16S rRNA gene sequence	sodA sequence
1	DTK394	2014	Cattle (Holstein)	<1	Pneumonia	Lung	Unknown		UTe (IIB)	-	+	S. ruminantium	95.652	99.934	N.D.	100	LC316845	LC337291
2	MO597	2014	Cattle (Japanese Black)	<1	Pneumonia	Lung	Trueperella pyogenes	T. pyogenes was predomnantly isolated.	UT (IB)	-	+	S. ruminantium	95.586	99.934	N.D.	100	LC316846	LC337292
3	MO561	2013	Cattle (Japanese Black)	<1	Death	Lung	Unknown	Sudden death of unknown cause (sepsis caused by Escherichia. coli ?)	UT (IA)	-	+	S. ruminantium	95.52	99.868	N.D.	100	LC316847	LC337293
4	DTK367	2012	Cattle (Japanese Black)	<1	Death	Lung	Unknown	Sudden death of unknown cause (serious lung disorders) E. coli was isolated from heart, liver, kidney and lung. P. multocida was isolated from the liver.	UT (UT)	-	+	S. ruminantium	95.652	N.D.e	N.D.	99.771	LC316848	LC337294
5	DTK392	2013	Cattle (Holstein)	2	Menigitis	Brain			8	+	-	S. suis	99.867	N.D.	N.D.	N.D.	LC316849	N.D.
6	MO880	2012	Cattle (Unknown)	7	Astasia and pneumonia	Cerebrospinal fluid (CSF)	Unknown		8	+	-	S. suis	98.738	N.D.	N.D.	N.D.	LC377185	N.D.
7	MO869	2017	Cattle (Japanese Black)	3	Astasia and nervous symptom	CSF	Unknown		10	+	-	S. suis	99.867	N.D.	N.D.	N.D.	LC377186	N.D.
8	MO874	2017	Cattle (Hybrid)	5	Astasia, respiratory symptom and endocarditis	Heart	E. coli	E. coli was also isolated from the heart. Reported in the previous publication [ref. 20 in the text].	UT	+	-	S. suis	98.672	N.D.	N.D.	N.D.	LC377187	N.D.
9	MO824	2014	Cattle (Holstein)	10	Endocarditis	Heart	T. pyogenes	T. pyogenes was predomnantly isolated.	33 (IA)	-	+	S. ruminantium	95.52	99.802	N.D.	100	LC316850	LC337295
10	DTK282	2012	Cattle (Japanese Black)	1	Torticollis and respiratory symptom	Abscess in tympanic cavity	Unknown		UT (IIA)	-	+	S. ruminantium	95.652	100	N.D.	99.771	LC316851	LC337296
11	DTK284	2011	Cattle (Japanese Black)	2	Respiratory symptom	Pulmonary abscess	Unknown	Sequenced draft genome in this study.	33 (IA)	-	+	S. ruminantium	95.128	99.208	N.D.	100	LC316852	LC337297
12	DTK398	2014	Cattle (Japanese Black)	6	Pneumonia	Pulmonary abscess	Mycoplasma bovis		33 (IA)	-	+	S. ruminantium	95.652	99.934	N.D.	99.771	LC316853	LC337298
13	DTK395	2014	Cattle (Holstein)	2	Pneumonia	Lung			UT (IB)	-	+	S. ruminantium	95.586	99.934	N.D.	100	LC316854	LC337299
14	MO591	2013	Cattle (Japanese Black)	1	Respiratory symptom	Lung	Pasteurella multocida	Sequenced draft genome in this study.	UT (IB)	-	+	S. ruminantium	95.652	100	N.D.	99.771	LC316855	LC337300
15	MO592	2013	Cattle (Japanese Black)	2	Respiratory symptom	Lung	P. multocida	Isolated at the same farm (Farm ID: A) where MO591 was isolated.	UT (IB)	-	+	S. ruminantium	95.652	100	N.D.	99.771	LC316856	LC337301
16	DTK320	2012	Cattle (Japanese Black)	4	Pneumonia	Lung	P. multocida		UT (IIA)	-	+	S. ruminantium	95.652	100	N.D.	100	LC316857	LC337302
17	MO599	2014	Cattle (Holstein)	2	Pneumonia	Lung	T. pyogenes	T. pyogenes was predomnantly isolated.	33 (IA)	-	+	S. ruminantium	95.52	99.868	N.D.	100	LC316858	LC337303
18	MO598	2014	Cattle (Holstein)	5	Pneumonia	Lung	T. pyogenes	T. pyogenes was predomnantly isolated.	UT (UT)	-	+	S. ruminantium	95.652	100	N.D.	99.771	LC316859	LC337304
19	DTK286	2012	Cattle (Holstein)	4	Pneumonia	Lung	Histophilus somni		UT (UT)	-	+	S. ruminantium	95.652	100	N.D.	100	LC316860	LC337305
20	MO806	2015	Cattle (Holstein)	1	Pneumonia	Lung	Mannheimia hemolytica		UT (IB)	-	+	S. ruminantium	95.583	99.868	N.D.	100	LC316861	LC337306
21	DTK362	2012	Cattle (Hybrid)	4	Pneumonia	Lung	Mycoplasma spp.		UT (III)	-	+	S. ruminantium	95.583	99.868	N.D.	100	LC316862	LC337307
22	MO801	2014	Cattle (Hybrid)	5	Bronchial pneumonia	Lung	T. pyogenes, M. hemolytica, and several Mycoplasma spp.		33 (IA)	-	+	S. ruminantium	95.52	99.868	N.D.	100	LC316863	LC337308
23	DTK360	2012	Cattle (Hybrid)	3	Pneumonia	Lung	P. multocida, H. somni, and Mycoplasma spp.	Sequenced draft genome in this study.	UT (III)	-	+	S. ruminantium	95.583	99.868	N.D.	100	LC316864	LC337309
24	DTK397	2014	Cattle (Japanese Black)	3	Pneumonia	Lung	Unknown	The cattle was not feeded colostrum. Gram-negative bacteria was also isolated from the liver, kidney and spleen. Sequenced draft genome in this study.	33 (IA)	-	+	S. ruminantium	95.52	99.868	N.D.	100	LC316865	LC337310
25	DTK366	2009	Cattle (Japanese Black)	2	Bronchial pneumonia	Lung	Unknown	Sequenced draft genome in this study.	UT (IIA)	-	+	S. ruminantium	95.583	99.868	N.D.	100	LC316866	LC337311
26	DTK281	2012	Cattle (Japanese Black)	3	Respiratory symptom	Lung	Unknown		UT (IIA)	-	+	S. ruminantium	95.652	100	N.D.	99.771	LC316867	LC337312
27	DTK283	2012	Cattle (Japanese Black)	4	Respiratory symptom	Lung	Unknown		UT (IIB)	-	+	S. ruminantium	95.652	100	N.D.	100	LC316868	LC337313
28	DTK370	2013	Cattle (Japanese Black)	2	Respiratory symptom	Oral cavity	Unknown	Isolated at the same farm (Farm ID: A) where MO591 was isolated.	33 (IA)	-	+	S. ruminantium	95.586	99.934	N.D.	99.771	LC316870	LC337314
29	DTK371	2013	Cattle (Japanese Black)	2	Respiratory symptom	Oral cavity	Unknown	Isolated at the same farm (Farm ID: A) where MO591 was isolated.	UT (UT)	-	+	S. ruminantium	95.652	100	N.D.	100	LC316871	LC337315
30	DTK375	2013	Cattle (Japanese Black)	2	Respiratory symptom	Oral cavity	Unknown	Isolated at the same farm (Farm ID: A) where MO591 was isolated.	33 (IA)	-	+	S. ruminantium	95.586	99.934	N.D.	100	LC316872	LC337316
31	DTK372	2013	Cattle (Japanese Black)	2	Respiratory symptom	Oral cavity	Unknown	Isolated at the same farm (Farm ID: A) where MO591 was isolated.	8	+	-	S. suis	98.871	N.D.	N.D.	N.D.	LC316873	N.D.
32	DTK373	2013	Cattle (Japanese Black)	2	Respiratory symptom	Oral cavity	Unknown	Isolated at the same farm (Farm ID: A) where MO591 was isolated.	UT	+	-	S. suis	99.867	N.D.	N.D.	N.D.	LC316874	N.D.
33	MO575	2013	Cattle (Japanese Black)	6	Respiratory symptom	Tonsil	Unknown	Diagnosis: Pneumoniae caused by M. bovis and other bacteria	UT (IIA)	-	+	S. ruminantium	95.652	100	N.D.	100	LC316875	LC337317
34	DTK369	2013	Cattle (Japanese Black)	1	Aastasia and nervous symptom	Lung	Unknown	Unknown cause. E. coli (STEC) and C. perfringens were isolated from the rectum. T. pyogenes was also isolated from the lung.	UT (IIB)	-	+	S. ruminantium	95.586	99.934	N.D.	100	LC316876	LC337318
35	MO563	2012	Cattle (Japanese Black)	8	Nervous symptom	Tonsil	Unknown	Diagnosis: Encephalitis caused by M. bovis.	UT (IIA)	-	+	S. ruminantium	95.652	100	N.D.	99.771	LC316877	LC337319
36	DTK368	2012	Cattle (Holstein)	2	Emaciation	Lung	Unknown	Unknown cause. E. coli (STEC) and C. perfringens were isolated from the rectum.	UT (UT)	-	+	S. ruminantium	95.652	100	N.D.	99.771	LC316878	LC337320
37	MO583	2013	Cattle (Japanese Black)	5	Death	Tonsil	Unknown	Diagnosis: Heart failure of unknown cause	UT (IB)	-	+	S. ruminantium	95.586	99.934	N.D.	99.771	LC316879	LC337321
38	DTK377	2013	Cattle (Japanese Black)	4	Healthy	Oral cavity	Unknown	Isolated at the same farm (Farm ID: A) where MO591 was isolated. Sequenced draft genome in this study.	33 (IA)	-	+	S. ruminantium	95.586	99.934	N.D.	99.771	LC316880	LC337322
39	DTK378	2013	Cattle (Japanese Black)	2	Healthy	Oral cavity	Unknown	Isolated at the same farm (Farm ID: A) where MO591 was isolated.	33 (IA)	-	+	S. ruminantium	95.586	99.934	N.D.	100	LC316881	LC337323
40	DTK379	2013	Cattle (Japanese Black)	2	Healthy	Oral cavity	Unknown	Isolated at the same farm (Farm ID: A) where MO591 was isolated.	8	+	-	S. suis	98.805	N.D.	N.D.	N.D.	LC316882	N.D.
41	DTK380	2013	Cattle (Japanese Black)	1	Healthy	Oral cavity	Unknown	Isolated at the same farm (Farm ID: A) where MO591 was isolated.	UT	+	-	S. suis	98.738	N.D.	N.D.	N.D.	LC316883	N.D.
42	MOA94	2015	Cattle (Holstein)	2	Healthy	Tonsil	Unknown		UT	+	-	S. suis	99.402	N.D.	N.D.	N.D.	LC316884	N.D.
43	MOA106	2015	Cattle (Holstein)	2	Healthy	Lung	Unknown		UT (IIA)	-	+	S. ruminantium	95.652	100	N.D.	99.771	LC316885	LC337324
44	DTK364	2008	Cattle (Japanese Black)	12	Endocarditis	Heart		Sequenced draft genome in this study.	UT (IIB)	-	+	S. ruminantium	95.652	100	N.D.	100	LC316886	LC337325
45	DAT741	2011	Cattle (Japanese Black)	27	Endocarditis	Heart		Sequenced draft genome in this study.	UT (IB)	-	+	S. ruminantium	95.586	99.934	N.D.	100	LC316887	LC337326
46	MO807	2015	Cattle (Holstein)	29	Endocarditis	Heart			UT (UT)	-	+	S. ruminantium	95.52	99.802	N.D.	100	LC316888	LC337327
47	DTK390	2014	Cattle (Holstein)	33	Endocarditis	Heart		Sequenced draft genome in this study.	UT (IIB)	-	+	S. ruminantium	95.652	100	N.D.	100	LC316889	LC337328
48	MO803	2014	Cattle (Jersey)	71	Endocarditis and pneumonia	Heart			UT (IB)	-	+	S. ruminantium	95.586	99.934	N.D.	100	LC316890	LC337329
49	MO596	2014	Cattle (Holstein)	12	Arthritis	Pus in the articular cavity			UT (UT)	-	+	S. ruminantium	95.52	99.802	N.D.	100	LC316891	LC337330
50	DTK399	2014	Cattle (Holstein)	15	Death	Pulmonary abscess	P. multocida	Acute bloat and respiratory symptom	33 (IA)	-	+	S. ruminantium	95.586	99.934	N.D.	100	LC316892	LC337331
51	MO562	2013	Cattle (Holstein)	24	Respiratory symptom	Pulmonary abscess	Unknown		UT (IIB)	-	+	S. ruminantium	95.586	99.934	N.D.	100	LC316893	LC337332
52	DTK396	2014	Cattle (Holstein)	62	Pneumonia	Lung	Unknown	The cattle was also developed acute mastitis.	UT (IB)	-	+	S. ruminantium	95.586	99.934	N.D.	99.771	LC316894	LC337333
53	DTK285	2005	Cattle (Japanese Black)	24	Death	Liver abscess	Unknown	Sequenced draft genome in this study.	33 (IA)	-	+	S. ruminantium	95.128	99.208	N.D.	100	LC316895	LC337334
54	MO567	2012	Cattle (Holstein)	27	Death	Tonsil	Unknown	Diagnosis: excessive loss of blood during the parturition process.	UT (IIA)	-	+	S. ruminantium	95.583	99.868	N.D.	100	LC316896	LC337335
55	MO571	2012	Cattle (Japanese Black)	15	Nervous symptom	Tonsil	Unknown	Diagnosis: Encephalitis caused by Rizomucor pusillus	UT (UT)	-	+	S. ruminantium	95.652	100	N.D.	100	LC316897	LC337336
56	DTK376	2013	Cattle (Japanese Black)	98	Healthy	Nosal cavity	Unknown	Isolated at the same farm (Farm ID: A) where MO591 was isolated.	N.D.	-	-	S. parasuis	97.754	96.308	100	N.D.	LC316898	N.D.
57	DAT837	1992	Cattle (Unknown)	Unknown	Pneumonia	Lung	Unknown	Sequenced draft genome in this study.	UT (IIA)	-	+	S. ruminantium	95.586	99.934	N.D.	100	LC316899	LC337337
58	DAT839	Unknown	Cattle (Unknown)	Unknown	Pneumonia	Lung	Unknown		UT (IB)	-	+	S. ruminantium	95.583	99.868	N.D.	100	LC316900	LC337338
59	DAT836	1992	Cattle (Unknown)	Unknown	Nervous symptom (Astasia)	Lung	Unknown		UT (IB)	-	+	S. ruminantium	95.586	99.934	N.D.	100	LC316903	LC337341
60	DAT838	1994	Cattle (Unknown)	Unknown	Death	Lung	Unknown		UT (IIB)	-	+	S. ruminantium	95.652	100	N.D.	100	LC316904	LC337342
61	DTK391	2013	Sheep (Suffolk)	2	Pneumonia	Pulmonary abscess	Unknown	Probably due to a weakened immune system.	UT (UT)	-	+	S. ruminantium	95.652	100	N.D.	100	LC316905	LC337343
62	MO586	2012	Sheep (Suffolk)	6	Death	Tonsil	Unknown	Diagnosis: Copper poisoning	UT (IB)	-	+	S. ruminantium	95.128	99.076	N.D.	100	LC316906	LC337344
63	DTK182	Unknown	Goat (Unknown)	Unknown	Unknown (diseased)	Lung	Unknown		UT (UT)	-	+	S. ruminantium	95.52	99.868	N.D.	100	LC316907	LC337345
64	DTK381	2013	Milk feeding robot for calves	-	Enviroment	Papillary area	Unknown	Isolated at the same farm (Farm ID: A) where MO591 was isolated.	33 (IA)	-	+	S. ruminantium	95.586	99.934	N.D.	100	LC316908	LC337346
a: Isolates from healthy animals and an enviromental isolate were highlighted with a pale blue background, and isolates highlighted with a pale red background were isolated from diseased or dead ruminants, but the isolation sites are probably unrelated to the lesions or diseases, or unknown due to no information on the clinical signs.
b: Types by cps-typing for S. suis were shown. Types in parentheses were based on the PCR assays for typing of S. ruminantium cps gene clusters developed in this study.
c: Sequences were obtained from NCBI database (Accession no. NR_036918 for S. suis S735T; LC195038 for S. ruminantium GUT-187T; LC208542 for S. parasuis SUT-286T)
d: Sequence similarities less than 98.65% were shown with grey backgrounds.
e: UT, untypable; N.D., not determined
