# Supplementary material for: Genotypic diversity of Streptococcus suis and the S. suis-like bacterium Streptococcus ruminantium in ruminants
Source: Vet Res. 2019 Nov 14;50:94. doi: 10.1186/s13567-019-0708-1 (PMC6854688; doi:10.1186/s13567-019-0708-1)
Supplement: Supplementary file 2 — Additional file 2. PCR positive Streptococcus strains collected from the tonsils of 110 cattle in this study. Detailed information on the additional 55 strains from 110 cattle is listed in Table 2. [file 13567_2019_708_MOESM2_ESM.xlsx]

## Sheet: Table S2
gdh-PCR positive Streptococcus strains collected from 110 tonsils of cattle in this study.
					PCR			Identification by PCR assays	Pairwise sequence similarities with the type strain of identified species (%)		Accession no. of
Strain IDa	Strainsa	Age in months of the cattle	Farm ID	Description	cps-typingb	recN-PCR	S. ruminantium-distinctive 16S		16S rRNA	sodA	16S rRNA sequence	sodA sequence
65	MO401	42	C		UTc	+	-	S. suis	N.D.c	N.D.	N.D.	N.D.
66	MO402	21	N	The draft genome was sequenced in this study. Isolated from a cow with gastroenteritis.	UT (ID)	-	+	S. ruminantium	99.934	100	LC316909	LC337347
67	MO406	28	R		UT	+	-	S. suis	N.D.	N.D.	N.D.	N.D.
68	MO407	28	P		8	+	-	S. suis	N.D.	N.D.	N.D.	N.D.
69	MO408				UT (IB)	-	+	S. ruminantium	100	100	LC316910	LC337348
70	MO410				UT	+	-	S. suis	N.D.	N.D.	N.D.	N.D.
71	MO411	32	Q		UT (IIB)	-	+	S. ruminantium	99.868	100	LC316911	LC337349
72	MO417	33	O		9	+	-	S. suis	N.D.	N.D.	N.D.	N.D.
73	MO422	31	L		UT	+	-	S. suis	N.D.	N.D.	N.D.	N.D.
74	MO424	30	B		UT	+	-	S. suis	N.D.	N.D.	N.D.	N.D.
75	MO427	31	B		UT	+	-	S. suis	N.D.	N.D.	N.D.	N.D.
76	MO430		B	The draft genome was sequenced in this study.	UT (IB)	-	+	S. ruminantium	99.934	100	LC316912	LC337350
77	MO431	31	Q		9	+	-	S. suis	N.D.	N.D.	N.D.	N.D.
78	MO433	31	J		UT	+	-	S. suis	N.D.	N.D.	N.D.	N.D.
79	MO436	29	Q	Isolated from a cow with intestinal obstruction.	UT	+	-	S. suis	N.D.	N.D.	N.D.	N.D.
80	MO442	32	Q		9	+	-	S. suis	N.D.	N.D.	N.D.	N.D.
81	MO443				UT (UT)	-	+	S. ruminantium	100	99.771	LC316913	LC337351
82	MO448	32	Q		8	+	-	S. suis	N.D.	N.D.	N.D.	N.D.
83	MO449	27	M	The draft genome was sequenced in this study.	UT (IB)	-	+	S. ruminantium	100	100	LC316914	LC337352
84	MO454	30	C		8	+	-	S. suis	N.D.	N.D.	N.D.	N.D.
85	MO455	137	H		N.D.	-	-	S. parasuis	100	N.D.	LC316915	N.D.
86	MO457	113	K		UT (IIB)	-	+	S. ruminantium	99.934	100	LC316916	LC337353
87	MO458	32	Q		UT	+	-	S. suis	N.D.	N.D.	N.D.	N.D.
88	MO466	105	F	Isolated from a cow with mastitis	UT (IB)	-	+	S. ruminantium	99.934	100	LC316917	LC337354
89	MO472	30	B		UT	+	-	S. suis	N.D.	N.D.	N.D	N.D.
90	MO475	32	Q		UT (IB)	-	+	S. ruminantium	99.934	99.771	LC316918	LC337355
91	MO483	31	Q		UT	+	-	S. suis	N.D.	N.D.	N.D.	N.D.
92	MO484	32	Q		UT	+	-	S. suis	N.D.	N.D.	N.D.	N.D.
93	MO492	32	Q	The draft genome was sequenced in this study.	33 (IA)	-	+	S. ruminantium	100	99.771	LC316919	LC337356
94	MO493	32	Q		UT	+	-	S. suis	N.D.	N.D.	N.D.	N.D.
95	MO494				UT (IIA)	-	+	S. ruminantium	99.868	99.771	LC316920	LC337357
96	MO496	33	Q		UT	+	-	S. suis	N.D.	N.D.	N.D.	N.D.
97	MO497	31	B		UT (UT)	-	+	S. ruminantium	100	100	LC316921	LC337358
98	MO498	177	G	The draft genome was sequenced in this study.	UT (IB)	-	+	S. ruminantium	99.934	100	LC316922	LC337359
99	MO499				8	+	-	S. suis	N.D.	N.D.	N.D.	N.D.
100	MO500	47	I	Isolated from a cow with mastitis	UT (UT)	-	+	S. ruminantium	100	100	LC316923	LC337360
101	MO505	32	Q	The draft genome was sequenced in this study.	33 (IC)	-	+	S. ruminantium	99.208	100	LC316924	LC337361
102	MO507	32	D		8	+	-	S. suis	N.D.	N.D.	N.D.	N.D.
103	MO511	31	D		UT	+	-	S. suis	N.D.	N.D.	N.D.	N.D.
104	MO512		D	The draft genome was sequenced in this study.	UT (IIB)	-	+	S. ruminantium	99.934	99.771	LC316925	LC337362
105	MO513	32	O		8	+	-	S. suis	N.D.	N.D.	N.D.	N.D.
106	MO514	89	E		UT	+	-	S. suis	N.D.	N.D.	N.D.	N.D.
107	MO515	129	E		31	+	-	S. suis	N.D.	N.D.	N.D.	N.D.
108	MO521	30	C		UT	+	-	S. suis	N.D.	N.D.	N.D.	N.D.
109	MO524	30	C		8	+	-	S. suis	N.D.	N.D.	N.D.	N.D.
110	MO529	32	D		8	+	-	S. suis	N.D.	N.D.	N.D.	N.D.
111	MO533	30	C	The draft genome was sequenced in this study.	33 (IA)	-	+	S. ruminantium	99.868	100	LC316926	LC337363
112	MO535	32	D		UT (IIA)	-	+	S. ruminantium	99.934	100	LC316927	LC337364
113	MO536	32	D		UT (UT)	-	+	S. ruminantium	99.934	100	LC316928	LC337365
114	MO541	30	C		UT (UT)	-	+	S. ruminantium	99.868	100	LC316929	LC337366
115	MO544	32	O		UT	+	-	S. suis	N.D.	N.D.	N.D.	N.D.
116	MO546	30	B		UT (IB)	-	+	S. ruminantium	99.934	100	LC316930	LC337367
117	MO552	31	Q		UT	+	-	S. suis	N.D.	N.D.	N.D.	N.D.
118	MO556	32	D		UT	+	-	S. suis	N.D.	N.D.	N.D.	N.D.
119	MO557	33	D	The draft genome was sequenced in this study.	UT (IB)	-	+	S. ruminantium	99.802	100	LC316931	LC337368
a: Isolates from the same cows, oxen, and bulls were highlighted with a grey background.
b: cps-types of S. suis were shown. Types in parentheses were based on the PCR assays for typing of cps gene clusters in S. ruminantium developed in this study.
c: UT, untypable; N.D., not determined
