# Supplementary material for: Genotypic diversity of Streptococcus suis and the S. suis-like bacterium Streptococcus ruminantium in ruminants
Source: Vet Res. 2019 Nov 14;50:94. doi: 10.1186/s13567-019-0708-1 (PMC6854688; doi:10.1186/s13567-019-0708-1)
Supplement: Supplementary file 3 — Additional file 3. Streptococcus spp. strains tested by the S. ruminantium-specific PCR assay developed in this study. Detailed information on the Streptococcus strains used for checking the specificity of the developed S. ruminantium-specific PCR. [file 13567_2019_708_MOESM3_ESM.xlsx]

## Sheet: Table S3
Streptococcus spp. strains tested by the S. ruminantium-specific PCR developed in this study.
Species	Strains	Source	Discription	Amplification by the S. ruminantium-specific PCR	Accession no. of 16S rRNA sequences
Streptococcus ruminantium	EA1832.92	Joint of a lamb with arthritis	S. suis serotype 33 reference strain	+	N.D.b
Streptococcus merionis	CCUG 54871	Mongolian gerbil with peritoneal cavity	Type strain	-	N.D.
Streptococcus porcorum	CCUG 58479	Joint of a pig with arthritis	Type strain	-	N.D.
Streptococcus gallinaceus	CCUG 42692	Chicken with sepsis	Type strain	-	N.D.
Streptococcus suis	S735	Pig with pneumonia	Type strain, S. suis serotype 2 reference strain	-	N.D.
Streptococcus agalactiae	NCTC 8181	Bovine milk	Type strain	-	N.D.
Streptococcus equi subsp. equi	NCTC 9682	Unknown	Type strain	-	N.D.
Streptococcus equi subsp. zooepidemicus	NCDO 1358	Bovine mastitis	Type strain	-	N.D.
Streptococcus hyointestinalis	GTC 496	Pig intestine	Type strain	-	N.D.
Streptococcus mutans	ATCC 25175	Carious dentine	Type strain	-	N.D.
Streptococcus porcinus	NCTC 10999	Haemorrhagic lymph nodes of a pig	Type strain	-	N.D.
Streptococcus gordonii	ATCC 10558	Patient with subacute bacterial endocarditis	Type strain	-	N.D.
Streptococcus iniae	ATCC 29178	Amazon fresh water dolphin	Type strain	-	N.D.
Streptococcus parasuis	86-5192	Calf with pneumonia	S. suis serotype 20 reference strain	-	N.D.
Streptococcus suis	92-4172	Calf with cerebral edema	S. suis serotype 31 reference strain	-	N.D.
Streptococcus orisratti	EA1172.91	Pig with septicemia	S. suis serotype 32 reference strain	-	N.D.
Streptococcus orisratti	92-2742	Aborted fetus of pig	S. suis serotype 34 reference strain	-	N.D.
Streptococcus pluranimalium	MOA62	Tonsil of a calf	Field strain, identified by 16S rRNA gene sequencing (1469/1475: 99.6%)a	-	LC316932
Streptococcus uberis	MOA70	Tonsil of a calf	Field strain, identified by 16S rRNA gene sequencing (1411/1425: 99.0%)a	-	LC316933
Streptococcus gallolyticus	MOA77	Tonsil of a calf	Field strain, identified by 16S rRNA gene sequencing, subspeseis could not determined. (S. gallolyticus subsp. gallolyticus, 1469/1471: 99.9%; S. gallolyticus subsp. pasteurianus, 1459/1463: 99.7%; S. gallolyticus subsp. macedonicus, 1456/1471: 99.0%)a	-	LC316934
Streptococcus infantarius or Streptococcus lutetiensis	MOA79	Lung of a calf	Field strain, identified by 16S rRNA gene sequencing (S. lutetiensis, 1461/1463: 99.9%; S. infantarius, 1467/1471: 99.7%)a	-	LC316935
Streptococcus infantarius or Streptococcus lutetiensis	MOA141	Tonsi of a goat	Field strain, identified by 16S rRNA gene sequencing (S. lutetiensis, 1462/1463: 99.9%; S. infantarius, 1468/1471: 99.8%)a	-	LC316936
Streptococcus ovis	MO584	Tonsil of a lamb	Field strain, identified by 16S rRNA gene sequencing (1477/1480: 99.8%)a	-	LC316937
Streptococcus spp.	MOA34	Nosal cavity of a calf	Field strain, identified by 16S rRNA gene sequencing, no known species that shared more than 97% identity with 16S rRNA sequence of this strain was found.a	-	LC316938
Streptococcus spp.	MOA93	Tonsil of a calf	Field strain, identified by 16S rRNA gene sequencing, no known species that shared more than 97% identity with 16S rRNA sequence of this strain was found.a	-	LC316939
Streptococcus spp.	MOA104	Lung of a calf	Field strain, identified by 16S rRNA gene sequencing, no known species that shared more than 97% identity with 16S rRNA sequence of this strain was found.a	-	LC316940
Streptococcus spp.	MOA143	Tonsi of a goat	Field strain, identified by 16S rRNA gene sequencing, no known species that shared more than 97% identity with 16S rRNA sequence of this strain was found.a	-	LC316941
a: Identification based on the results by the identification tool in the EzBioCloud server.
b: N.D., not determined in this study.
