# Supplementary material for: Genotypic diversity of Streptococcus suis and the S. suis-like bacterium Streptococcus ruminantium in ruminants
Source: Vet Res. 2019 Nov 14;50:94. doi: 10.1186/s13567-019-0708-1 (PMC6854688; doi:10.1186/s13567-019-0708-1)
Supplement: Supplementary file 4 — Additional file 4. Whole-genome-sequenced strains and general properties of the genomes. Information on the genome sequence assembly of the 20 S. ruminantium isolates. [file 13567_2019_708_MOESM4_ESM.xlsx]

## Sheet: Table S4
Whole genome-sequenced strains and general properties of the genomes
				Source				No. of contigs	Depth	Total Length (bp)			Accession no.
Strain IDa	Strainsa	Years	Country	Animal	Age in months	Symptoms	Isolation site				gene	CDS
43	DAT741b	2011	Japan	Cattle	27	Endocarditis	Heart	1 58	417 61.58	2,105,284 2,051,485	2008	1939	CP019557 BCFH01000001-BCFH01000058
42	DTK364	2008	Japan	Cattle	12	Endocarditis	Heart	58	41.9661	2088381	1977	1927	BCFG01000001-BCFG01000058
45	DTK390	2014	Japan	Cattle	33	Endocarditis	Heart	50	49.2664	2098663	1976	1930	BCFI01000001-BCFI01000050
51	DTK285	2005	Japan	Cattle	24	Death	Liver abscess	61	50.9614	2039507	1910	1860	BCFC01000001-BCFC01000061
8	DTK284	2011	Japan	Cattle	2	Respiratory symptom	Pulmonary abscess	63	57.481	2036322	1905	1857	BCFA01000001-BCFA01000063
11	MO591	2013	Japan	Cattle	1	Respiratory symptom	Lung	49	46.8563	1982504	1873	1823	BCFD01000001-BCFD01000049
20	DTK360	2012	Japan	Cattle	3	Pneumonia	Lung	40	60.3316	2133849	2041	1991	BCFE01000001-BCFE01000040
21	DTK397	2014	Japan	Cattle	3	Pneumonia	Lung	47	52.4143	2074882	1951	1906	BCFF01000001-BCFF01000047
22	DTK366	2009	Japan	Cattle	2	Bronchial pneumonia	Lung	63	54.8	2114492	1943	1986	BCFB01000001-BCFB01000063
55	DAT837	1992	Japan	Cattle	Unknown	Pneumonia	Lung	68	59.5639	2293376	2217	2167	BCEZ01000001-BCEZ01000068
66	MO402	2012	Japan	Cattle	21	Gastroenteritis	Tonsil	40	42.4757	2110826	1995	1950	BCES01000001-BCES01000040
36	DTK377	2013	Japan	Cattle	4	Healthy	Oral cavity	40	73.1829	2110038	2013	1965	BCEY01000001-BCEY01000040
76	MO430	2012	Japan	Cattle	31	Healthy	Tonsil	41	59.1379	2122502	2003	1952	BCET01000001-BCET01000041
83	MO449	2012	Japan	Cattle	27	Healthy	Tonsil	40	80.1759	2088090	1965	1914	BCEU01000001-BCEU01000040
93	MO492	2012	Japan	Cattle	32	Healthy	Tonsil	43	58.6928	2095801	1967	1919	BCEP01000001-BCEP01000043
98	MO498	2012	Japan	Cattle	177	Healthy	Tonsil	45	69.832	2016309	1885	1837	BCEV01000001-BCEV01000045
101	MO505	2012	Japan	Cattle	32	Healthy	Tonsil	156	113.329	2068361	1919	1889	BCEQ01000001-BCEQ01000156
104	MO512	2012	Japan	Cattle	31	Healthy	Tonsil	44	65.7058	2071801	1964	1920	BCEW01000001-BCEW01000044
111	MO533	2012	Japan	Cattle	30	Healthy	Tonsil	40	70.6257	2070221	1957	1906	BCER01000001-BCER01000040
119	MO557	2012	Japan	Cattle	33	Healthy	Tonsil	31	98.8375	2052867	1930	1878	BCEX01000001-BCEX01000031
a: Isolates from healthy animals were highlighted with a pale blue background, and the isolate highlighted with a pale red background were isolated from diseased or dead ruminants, but the isolation sites are probably unrelated to the lesions or diseases, or no information on the symptoms is avalable.
b: Genome sequence of DAT741 was determined by both PacBio RSII and Hiseq 2500.
