# Supplementary material for: Genotypic diversity of Streptococcus suis and the S. suis-like bacterium Streptococcus ruminantium in ruminants
Source: Vet Res. 2019 Nov 14;50:94. doi: 10.1186/s13567-019-0708-1 (PMC6854688; doi:10.1186/s13567-019-0708-1)
Supplement: Supplementary file 5 — Additional file 5. PCR primers for the typing of cps gene clusters in S. ruminantium. Information on the primer sequences, target genes, and product sizes under the developed cps-typing approach for S. ruminantium. [file 13567_2019_708_MOESM5_ESM.xlsx]

## Sheet: Table S5
PCR primers for typing of cps gene clusters in S. ruminantium.
PCR no.	Target cps typesa	Primer sequences (5'-3')		Target genesa	Size of products (bp)
1	IA and ICa	Forward	GATGTTTTCAACAGGTGTAC	cpsIA-K, cpsIC-K	710
		Reverse	CAAAGTACCTATTTTCAGCG
2	IB and ID	Forward	TGTACTTGTCAATTTGGTCC	cpsIB-K, cpsID-K	874
		Reverse	ATTCGTTCCCCTGAATATAG
3	IIA and IIB	Forward	ATATGTCATCGCAATTGCGA	cpsIIA-M, cpsIIB-N	847
		Reverse	TGCTTTCACGAATACAAGTC
4	III	Forward	ATGACGGTATTTTACCTGAC	cpsIII-I	549
		Reverse	ATAATACGCAATCCTTCCTG
5	IA and IB	Forward	ATATGATAGTGGCAGAATCC	cpsIA-L, cpsIB-M	566
		Reverse	TATTTGGCCGTAGTTCTTGA
6	IC and ID	Forward	GTTCCTCAATGATGTGATAG	cpsIC-I, cpsID-I	417
		Reverse	AGCACATCGCTAATCAAATC
7	IIA	Forward	CCAAATTTGCCCATAAGGTG	cpsIIA-L	441
		Reverse	CAGGATGCAAGTGAGATTTG
8	IIB	Forward	TTAATGCAGATGATGCATGG	cpsIIB-L	701
		Reverse	AGCTCCAGCTTCTAAATCAA
a: Target cps types and genes were based on our data (see Fig. 2A and Additional file 10)
