# Supplementary material for: Genotypic diversity of Streptococcus suis and the S. suis-like bacterium Streptococcus ruminantium in ruminants
Source: Vet Res. 2019 Nov 14;50:94. doi: 10.1186/s13567-019-0708-1 (PMC6854688; doi:10.1186/s13567-019-0708-1)
Supplement: Supplementary file 8 — Additional file 8. cps types and sequence types (STs) of four S. suis clinical isolates from cattle used in this study. Information on cps types and allele types determined by MLST of the 4 S. suis clinical isolates from cattle. [file 13567_2019_708_MOESM8_ESM.xlsx]

## Sheet: Table S6
cps types and sequence types (STs) of four S. suis clinical isolates from cattle used in this study.
Strain IDa		Cattle of the source			cps-type	MLST
	Strains	Age in months	Isolation site	Symptoms		ST	aroA	cpn60	dpr	gki	mutS	recA	thrA
5	DTK392	2	Brain	Menigitis	8	1002b	273b	363b	2	7	72	26	215b
6	MO880	7	Cerebrospinal fluid (CSF)	Aastasia and pneumonia	8	999b	254	53	46	7	72	20	79
7	MO869	3	CSF	Aastasia and nervous symptom	10	1003b	274b	363b	2	7	72	45	216b
8	MO874	5	Heart	Aastasia, respiratory symptom and endocarditis	UT	1000b	45	49	175	7	72	45	174
a: Strain IDs are shown in Additional file 1.
b: Assigned in this study
