# Supplementary material for: Genotypic diversity of Streptococcus suis and the S. suis-like bacterium Streptococcus ruminantium in ruminants
Source: Vet Res. 2019 Nov 14;50:94. doi: 10.1186/s13567-019-0708-1 (PMC6854688; doi:10.1186/s13567-019-0708-1)
Supplement: Supplementary file 9 — Additional file 9. Presence/absence of genes of each COG among 21 S. ruminantium strains. All of the pangenome data of the 21 S. ruminantium strains analysed by Roary. [file 13567_2019_708_MOESM9_ESM.xlsx]

## Sheet: Table S7
Presence/absence of genes of each COGs among 21 S. ruminantium strains
							Isolation sites
							Heart			Abscess		Joint	Lung					Tonsils or oral cavity
COG ID	Annotation	No. isolates	No. sequences	Min group size nuc	Max group size nuc	Avg group size nuc	DAT741	DTK364	DTK390	DTK284	DTK285	EA1832.92	MO591	DTK360	DTK397	DTK366	DAT837	MO402	DTK377	MO430	MO449	MO492	MO498	MO505	MO512	MO533	MO557
aadK	Aminoglycoside 6adenylyltransferase	8	8	866	866	866	-	-	-	-	-	-	-	ADKGDLBJ_00740	LLCBPMNC_00823	FMOBNNEH_01562	-	-	FGJLAKAN_00085	DICGILFP_01773	BJOHIFJI_00325	EEIEEDDH_01050	-	-	-	OHLBJNGJ_01048	-
adh	Alcohol dehydrogenase	1	1	1001	1001	1001	-	-	-	-	-	-	-	-	-	-	-	-	FGJLAKAN_00382	-	-	-	-	-	-	-	-
aes	Acetyl esterase	4	4	809	932	901	-	MFOEDLAO_01610	-	BFDNJKJL_01353	PDJBLNNA_01644	-	-	-	-	-	PHJIAEAJ_01899	-	-	-	-	-	-	-	-	-	-
agaS	tagatose6phosphate ketose isomerase	21	21	1169	1169	1169	MCGKKBOL_00222	MFOEDLAO_01017	LLHGEBEJ_01902	BFDNJKJL_00908	PDJBLNNA_01003	KNKDEAAP_00417	OIDNFDKO_01824	ADKGDLBJ_01202	LLCBPMNC_01633	FMOBNNEH_00424	PHJIAEAJ_01000	IELBGNII_01375	FGJLAKAN_00872	DICGILFP_01362	BJOHIFJI_00212	EEIEEDDH_01253	JFFHPFMB_01784	BHDMLIHB_01836	EHABHEFN_01777	OHLBJNGJ_01265	KFBMBNCD_00862
aphA	Aminoglycoside 3'phosphotransferase	2	2	794	794	794	-	-	-	-	-	-	-	-	-	-	PHJIAEAJ_00913	IELBGNII_01620	-	-	-	-	-	-	-	-	-
aplIR	Type2 restriction enzyme AplI	2	2	920	920	920	-	-	-	-	-	-	-	-	-	-	-	-	-	-	-	EEIEEDDH_01302	-	-	EHABHEFN_01890	-	-
aroD	3dehydroquinate dehydratase	21	21	674	674	674	MCGKKBOL_01198	MFOEDLAO_00605	LLHGEBEJ_01184	BFDNJKJL_01197	PDJBLNNA_01147	KNKDEAAP_00946	OIDNFDKO_00982	ADKGDLBJ_00795	LLCBPMNC_00767	FMOBNNEH_01508	PHJIAEAJ_01577	IELBGNII_00488	FGJLAKAN_00029	DICGILFP_01828	BJOHIFJI_01657	EEIEEDDH_00681	JFFHPFMB_01264	BHDMLIHB_00920	EHABHEFN_01076	OHLBJNGJ_01103	KFBMBNCD_00419
arsC	Arsenate reductase	10	10	356	356	356	-	MFOEDLAO_01652	-	-	-	-	-	-	LLCBPMNC_00511	FMOBNNEH_01170	-	IELBGNII_01117	FGJLAKAN_00242	DICGILFP_00962	-	-	-	BHDMLIHB_00242	EHABHEFN_00057	OHLBJNGJ_00932	KFBMBNCD_01895
bag	IgA FC receptor	1	1	2870	2870	2870	-	-	-	-	-	KNKDEAAP_00703	-	-	-	-	-	-	-	-	-	-	-	-	-	-	-
bag_1	IgA FC receptor	18	18	356	2936	2608	MCGKKBOL_01899	MFOEDLAO_00001	LLHGEBEJ_00154	BFDNJKJL_00642	PDJBLNNA_00489	-	OIDNFDKO_00211	-	LLCBPMNC_01884	FMOBNNEH_00786	PHJIAEAJ_01938	IELBGNII_01700	FGJLAKAN_01609	DICGILFP_00103	BJOHIFJI_01287	EEIEEDDH_01646	JFFHPFMB_00262	BHDMLIHB_00972	-	OHLBJNGJ_01577	KFBMBNCD_01345
bag_2	hypothetical protein	14	14	650	1586	1497	-	MFOEDLAO_01022	-	BFDNJKJL_00913	PDJBLNNA_01008	-	OIDNFDKO_01829	-	LLCBPMNC_01639	-	PHJIAEAJ_01006	-	FGJLAKAN_00877	DICGILFP_01357	BJOHIFJI_00218	EEIEEDDH_01247	JFFHPFMB_01790	-	EHABHEFN_01783	OHLBJNGJ_01259	KFBMBNCD_00868
banIM	DNA (cytosine5)methyltransferase	8	8	755	1355	1280	-	-	-	-	-	-	-	ADKGDLBJ_00776	LLCBPMNC_00786	FMOBNNEH_01526	-	-	FGJLAKAN_00263	DICGILFP_01809	BJOHIFJI_00361	EEIEEDDH_01083	-	-	-	OHLBJNGJ_01084	-
bcgIA	Restriction enzyme BgcI subunit alpha	4	4	2078	2078	2078	-	MFOEDLAO_00329	-	-	-	-	-	-	LLCBPMNC_00761	-	-	-	-	-	-	-	-	-	-	OHLBJNGJ_01460	KFBMBNCD_01688
bcgIB	Restriction enzyme BgcI subunit beta	3	3	1586	1592	1590	-	-	-	-	-	-	-	-	-	-	-	-	-	DICGILFP_00526	BJOHIFJI_00832	EEIEEDDH_00025	-	-	-	-	-
bcgIB_2	Restriction enzyme BgcI subunit beta	1	1	449	449	449	-	-	-	-	-	-	-	-	LLCBPMNC_01272	-	-	-	-	-	-	-	-	-	-	-	-
bepA	Betabarrel assemblyenhancing protease	21	21	1229	1229	1229	MCGKKBOL_01281	MFOEDLAO_00446	LLHGEBEJ_00414	BFDNJKJL_00220	PDJBLNNA_00445	KNKDEAAP_00244	OIDNFDKO_00635	ADKGDLBJ_01007	LLCBPMNC_00054	FMOBNNEH_00191	PHJIAEAJ_02039	IELBGNII_01869	FGJLAKAN_01791	DICGILFP_00392	BJOHIFJI_01067	EEIEEDDH_01503	JFFHPFMB_00889	BHDMLIHB_00768	EHABHEFN_00142	OHLBJNGJ_01776	KFBMBNCD_00515
bin3	Putative transposon Tn552 DNAinvertase bin3	8	8	617	617	617	-	-	-	-	-	-	-	ADKGDLBJ_00750	LLCBPMNC_00813	FMOBNNEH_01552	-	-	FGJLAKAN_00075	DICGILFP_01783	BJOHIFJI_00335	EEIEEDDH_01057	-	-	-	OHLBJNGJ_01058	-
bioA	Adenosylmethionine8amino7oxononanoate aminotransferase	2	2	275	1229	752	-	-	-	-	-	KNKDEAAP_01083	-	-	-	-	PHJIAEAJ_01030	-	-	-	-	-	-	-	-	-	-
cadC	Cadmium resistance transcriptional regulatory protein CadC	1	1	368	368	368	-	-	-	-	-	-	-	-	-	-	PHJIAEAJ_00320	-	-	-	-	-	-	-	-	-	-
carC	2hydroxy6oxo6(2'aminophenyl)hexa2,4dienoic acid hydrolase	1	1	845	845	845	-	-	-	-	-	-	-	-	-	-	-	-	FGJLAKAN_00381	-	-	-	-	-	-	-	-
cas1	CRISPRassociated endonuclease Cas1	20	20	251	914	748	MCGKKBOL_01254	MFOEDLAO_00420	LLHGEBEJ_00388	BFDNJKJL_00246	PDJBLNNA_00471	KNKDEAAP_00271	OIDNFDKO_00609	ADKGDLBJ_01096	LLCBPMNC_00028	FMOBNNEH_00217	-	IELBGNII_01842	FGJLAKAN_01765	DICGILFP_00419	BJOHIFJI_01094	EEIEEDDH_01476	JFFHPFMB_00916	BHDMLIHB_01137	EHABHEFN_00116	OHLBJNGJ_01751	KFBMBNCD_00489
cas1_1	CRISPRassociated endonuclease Cas1	1	1	866	866	866	-	-	-	-	-	-	-	-	-	-	PHJIAEAJ_02009	-	-	-	-	-	-	-	-	-	-
cat_1	Chloramphenicol acetyltransferase	1	1	650	650	650	-	-	-	-	-	-	-	-	-	-	PHJIAEAJ_00687	-	-	-	-	-	-	-	-	-	-
cat_2	Chloramphenicol acetyltransferase	1	1	623	623	623	-	-	-	-	-	-	-	-	-	-	PHJIAEAJ_01614	-	-	-	-	-	-	-	-	-	-
cdaR	CdaA regulatory protein CdaR	21	21	704	704	704	MCGKKBOL_01264	MFOEDLAO_00429	LLHGEBEJ_00397	BFDNJKJL_00237	PDJBLNNA_00462	KNKDEAAP_00262	OIDNFDKO_00618	ADKGDLBJ_01024	LLCBPMNC_00037	FMOBNNEH_00208	PHJIAEAJ_02022	IELBGNII_01851	FGJLAKAN_01774	DICGILFP_00409	BJOHIFJI_01084	EEIEEDDH_01486	JFFHPFMB_00906	BHDMLIHB_00752	EHABHEFN_00125	OHLBJNGJ_01759	KFBMBNCD_00498
celB	PTS cellobiose transporter subunit IIB	20	20	317	317	317	MCGKKBOL_01612	MFOEDLAO_01255	LLHGEBEJ_00054	BFDNJKJL_00138	PDJBLNNA_00682	-	OIDNFDKO_00178	ADKGDLBJ_00139	LLCBPMNC_00900	FMOBNNEH_00115	PHJIAEAJ_01119	IELBGNII_00651	FGJLAKAN_01953	DICGILFP_01185	BJOHIFJI_01514	EEIEEDDH_01912	JFFHPFMB_00689	BHDMLIHB_00668	EHABHEFN_00614	OHLBJNGJ_00057	KFBMBNCD_01534
celC	PTS cellobiose transporter subunit IIA	20	20	314	314	314	MCGKKBOL_01610	MFOEDLAO_01253	LLHGEBEJ_00056	BFDNJKJL_00140	PDJBLNNA_00680	-	OIDNFDKO_00180	ADKGDLBJ_00137	LLCBPMNC_00902	FMOBNNEH_00117	PHJIAEAJ_01121	IELBGNII_00653	FGJLAKAN_01955	DICGILFP_01183	BJOHIFJI_01516	EEIEEDDH_01910	JFFHPFMB_00687	BHDMLIHB_00666	EHABHEFN_00616	OHLBJNGJ_00059	KFBMBNCD_01532
cinA	Putative competencedamage inducible protein	21	21	1181	1187	1181	MCGKKBOL_00091	MFOEDLAO_00209	LLHGEBEJ_00117	BFDNJKJL_00521	PDJBLNNA_01858	KNKDEAAP_00860	OIDNFDKO_00920	ADKGDLBJ_00236	LLCBPMNC_01052	FMOBNNEH_00016	PHJIAEAJ_00454	IELBGNII_00840	FGJLAKAN_01247	DICGILFP_00067	BJOHIFJI_00675	EEIEEDDH_00150	JFFHPFMB_01011	BHDMLIHB_01004	EHABHEFN_01638	OHLBJNGJ_00236	KFBMBNCD_00355
clpP	ATPdependent Clp protease proteolytic subunit	3	3	674	674	674	-	-	-	-	-	-	-	-	-	-	PHJIAEAJ_00925	IELBGNII_00962	-	-	-	-	-	BHDMLIHB_00468	-	-	-
clpP_2	ATPdependent Clp protease proteolytic subunit	1	1	689	689	689	-	-	-	-	-	-	-	-	-	-	PHJIAEAJ_01235	-	-	-	-	-	-	-	-	-	-
cmk	Cytidylate kinase	8	8	545	545	545	-	-	-	-	-	-	-	ADKGDLBJ_00741	LLCBPMNC_00822	FMOBNNEH_01561	-	-	FGJLAKAN_00084	DICGILFP_01774	BJOHIFJI_00326	EEIEEDDH_01051	-	-	-	OHLBJNGJ_01049	-
cna_1	Collagen adhesin	11	11	209	4940	1050	MCGKKBOL_01550	MFOEDLAO_01412	LLHGEBEJ_01139	-	-	-	OIDNFDKO_00357	-	-	-	PHJIAEAJ_01902	IELBGNII_00713	-	DICGILFP_01866	BJOHIFJI_01571	EEIEEDDH_01856	-	-	EHABHEFN_00671	-	KFBMBNCD_01477
cna_2	Gammaglutamyltranspeptidase	5	5	2150	2438	2357	MCGKKBOL_01884	-	-	-	-	-	OIDNFDKO_01505	-	-	FMOBNNEH_01289	PHJIAEAJ_01464	-	FGJLAKAN_01101	-	-	-	-	-	-	-	-
cna_4	Collagen adhesin	4	4	608	4394	2022	MCGKKBOL_01795	-	-	-	PDJBLNNA_01133	-	-	ADKGDLBJ_01441	-	-	-	-	FGJLAKAN_01400	-	-	-	-	-	-	-	-
cna_5	Collagen adhesin	1	1	395	395	395	-	-	-	-	-	-	-	-	-	-	-	-	-	-	-	-	-	-	EHABHEFN_01577	-	-
csn2	CRISPRassociated protein Csn2	1	1	662	662	662	-	-	-	-	-	-	-	-	-	-	PHJIAEAJ_02007	-	-	-	-	-	-	-	-	-	-
cugP	glucose1phosphate thymidylyltransferase	6	6	695	695	695	-	MFOEDLAO_01967	LLHGEBEJ_00479	-	-	-	-	ADKGDLBJ_00935	-	FMOBNNEH_01187	PHJIAEAJ_02103	-	-	-	-	-	-	-	EHABHEFN_00215	-	-
cysH	Phosphoadenosine phosphosulfate reductase	1	1	1289	1289	1289	-	-	-	-	-	-	-	-	-	-	PHJIAEAJ_01257	-	-	-	-	-	-	-	-	-	-
ddl	DalanineDalanine ligase	1	1	1052	1052	1052	-	MFOEDLAO_00663	-	-	-	-	-	-	-	-	-	-	-	-	-	-	-	-	-	-	-
deoA	pyrimidinenucleoside phosphorylase	21	21	1277	1277	1277	MCGKKBOL_00870	MFOEDLAO_01890	LLHGEBEJ_01566	BFDNJKJL_01167	PDJBLNNA_00096	KNKDEAAP_01714	OIDNFDKO_01292	ADKGDLBJ_01732	LLCBPMNC_01462	FMOBNNEH_00328	PHJIAEAJ_00599	IELBGNII_01485	FGJLAKAN_00508	DICGILFP_01011	BJOHIFJI_00453	EEIEEDDH_01399	JFFHPFMB_00374	BHDMLIHB_00406	EHABHEFN_00909	OHLBJNGJ_00659	KFBMBNCD_00704
dinB_1	DNA polymerase IV	2	2	578	611	594	-	-	-	-	-	-	-	-	-	-	-	IELBGNII_00522	-	-	-	-	-	BHDMLIHB_00195	-	-	-
dinB_2	DNA polymerase IV	2	2	452	452	452	-	-	-	-	-	-	-	-	-	-	-	IELBGNII_00523	-	-	-	-	-	BHDMLIHB_00196	-	-	-
dnaC	DNA replication protein DnaC	2	2	845	845	845	-	-	-	-	-	-	-	-	LLCBPMNC_01806	-	-	-	-	-	-	-	-	-	-	OHLBJNGJ_01655	-
dnaG	DNA primase	8	8	1100	1100	1100	-	-	-	-	-	-	-	ADKGDLBJ_00734	LLCBPMNC_00829	FMOBNNEH_01568	-	-	FGJLAKAN_00091	DICGILFP_01767	BJOHIFJI_00319	EEIEEDDH_01044	-	-	-	OHLBJNGJ_01042	-
dpnA	Modification methylase DpnIIB	3	3	2387	2387	2387	-	-	-	-	-	-	-	ADKGDLBJ_01261	-	-	-	IELBGNII_01322	-	-	-	-	-	BHDMLIHB_00900	-	-	-
dpnM	Modification methylase DpnIIA	1	1	854	854	854	-	-	-	-	-	-	-	-	-	-	-	-	-	-	-	-	-	-	-	OHLBJNGJ_01198	-
draG_1	ADPribosyl[dinitrogen reductase] glycohydrolase	2	2	428	428	428	-	-	-	-	-	-	-	-	LLCBPMNC_01718	-	-	-	-	-	-	-	-	-	-	OHLBJNGJ_01001	-
emm5	M protein, serotype 5	4	4	1691	1721	1712	-	MFOEDLAO_01026	-	-	-	-	-	-	-	FMOBNNEH_00434	-	-	FGJLAKAN_00881	-	-	-	-	-	-	-	KFBMBNCD_00872
engB	YihA family ribosome biogenesis GTPbinding protein	21	21	587	587	587	MCGKKBOL_01021	MFOEDLAO_00689	LLHGEBEJ_01758	BFDNJKJL_01608	PDJBLNNA_01411	KNKDEAAP_01425	OIDNFDKO_01150	ADKGDLBJ_01574	LLCBPMNC_00441	FMOBNNEH_00875	PHJIAEAJ_00140	IELBGNII_00192	FGJLAKAN_01585	DICGILFP_00020	BJOHIFJI_00022	EEIEEDDH_00475	JFFHPFMB_00524	BHDMLIHB_00178	EHABHEFN_00771	OHLBJNGJ_00496	KFBMBNCD_01211
esxB	ESAT6 secretion system extracellular protein B	4	4	296	296	296	MCGKKBOL_00610	-	-	BFDNJKJL_00070	PDJBLNNA_00174	-	-	-	-	-	-	-	-	-	-	-	JFFHPFMB_01560	-	-	-	-
fhaB	hypothetical protein	12	12	632	1973	1741	MCGKKBOL_00227	MFOEDLAO_01021	LLHGEBEJ_01898	BFDNJKJL_00912	PDJBLNNA_01007	KNKDEAAP_01094	OIDNFDKO_01828	ADKGDLBJ_01206	-	-	PHJIAEAJ_01005	-	FGJLAKAN_00876	-	-	-	JFFHPFMB_01789	-	-	-	KFBMBNCD_00867
folT	Folate transporter FolT	21	21	554	554	554	MCGKKBOL_00170	MFOEDLAO_00794	LLHGEBEJ_01247	BFDNJKJL_00468	PDJBLNNA_00206	KNKDEAAP_00890	OIDNFDKO_00412	ADKGDLBJ_01139	LLCBPMNC_01578	FMOBNNEH_01028	PHJIAEAJ_00948	IELBGNII_00940	FGJLAKAN_00818	DICGILFP_00570	BJOHIFJI_01441	EEIEEDDH_01141	JFFHPFMB_01733	BHDMLIHB_00446	EHABHEFN_01517	OHLBJNGJ_01942	KFBMBNCD_00811
fruA	Fructan betafructosidase	5	5	650	650	650	-	MFOEDLAO_00571	-	BFDNJKJL_01688	-	KNKDEAAP_01564	-	-	LLCBPMNC_00362	-	-	-	-	DICGILFP_00231	-	-	-	-	-	-	-
ftsH3	ATPdependent zinc metalloprotease FtsH 3	1	1	1034	1034	1034	-	-	-	-	-	-	-	-	-	-	PHJIAEAJ_01182	-	-	-	-	-	-	-	-	-	-
gatA	aspartyl/glutamyltRNA amidotransferase subunit A	21	21	1469	1469	1469	MCGKKBOL_00356	MFOEDLAO_01448	LLHGEBEJ_01006	BFDNJKJL_00860	PDJBLNNA_00283	KNKDEAAP_01401	OIDNFDKO_01398	ADKGDLBJ_00627	LLCBPMNC_01936	FMOBNNEH_00490	PHJIAEAJ_00870	IELBGNII_00747	FGJLAKAN_01132	DICGILFP_01141	BJOHIFJI_01219	EEIEEDDH_01181	JFFHPFMB_01418	BHDMLIHB_01120	EHABHEFN_01378	OHLBJNGJ_00334	KFBMBNCD_00126
gfa	Glutathionedependent formaldehydeactivating enzyme	2	2	371	371	371	-	MFOEDLAO_01149	-	-	-	-	-	-	-	-	-	-	FGJLAKAN_00330	-	-	-	-	-	-	-	-
glnQ	glutamine ABC transporter ATPbinding protein	21	21	734	734	734	MCGKKBOL_00478	MFOEDLAO_00898	LLHGEBEJ_01060	BFDNJKJL_01739	PDJBLNNA_00893	KNKDEAAP_01341	OIDNFDKO_00788	ADKGDLBJ_00421	LLCBPMNC_01299	FMOBNNEH_01650	PHJIAEAJ_01414	IELBGNII_01944	FGJLAKAN_00746	DICGILFP_00493	BJOHIFJI_00799	EEIEEDDH_00058	JFFHPFMB_01339	BHDMLIHB_00563	EHABHEFN_01420	OHLBJNGJ_01521	KFBMBNCD_01108
glpE	Thiosulfate sulfurtransferase GlpE	21	21	980	980	980	MCGKKBOL_00386	MFOEDLAO_01476	LLHGEBEJ_00829	BFDNJKJL_00832	PDJBLNNA_00255	KNKDEAAP_00997	OIDNFDKO_01028	ADKGDLBJ_00599	LLCBPMNC_01908	FMOBNNEH_01249	PHJIAEAJ_00762	IELBGNII_00775	FGJLAKAN_01160	DICGILFP_01113	BJOHIFJI_00268	EEIEEDDH_00187	JFFHPFMB_01529	BHDMLIHB_00978	EHABHEFN_01350	OHLBJNGJ_00306	KFBMBNCD_01028
glyA	serine hydroxymethyltransferase	21	21	1259	1259	1259	MCGKKBOL_01011	MFOEDLAO_00699	LLHGEBEJ_01748	BFDNJKJL_01598	PDJBLNNA_01401	KNKDEAAP_01846	OIDNFDKO_01160	ADKGDLBJ_01584	LLCBPMNC_00451	FMOBNNEH_00865	PHJIAEAJ_00150	IELBGNII_00202	FGJLAKAN_01595	DICGILFP_00030	BJOHIFJI_00012	EEIEEDDH_00485	JFFHPFMB_00514	BHDMLIHB_00299	EHABHEFN_00781	OHLBJNGJ_00507	KFBMBNCD_01221
gtaB	UTPglucose1phosphate uridylyltransferase	6	6	1520	1547	1542	-	MFOEDLAO_01969	LLHGEBEJ_00481	-	-	-	-	ADKGDLBJ_00933	-	FMOBNNEH_01185	PHJIAEAJ_02105	-	-	-	-	-	-	-	EHABHEFN_00217	-	-
hchA	Molecular chaperone Hsp31 and glyoxalase 3	1	1	677	677	677	-	-	-	-	-	-	-	-	-	-	PHJIAEAJ_00337	-	-	-	-	-	-	-	-	-	-
hhaIM	DNA (cytosine5)methyltransferase	5	5	1076	1232	1200	-	MFOEDLAO_00869	LLHGEBEJ_01031	-	-	-	-	-	-	-	-	IELBGNII_01972	-	-	-	-	-	BHDMLIHB_00154	EHABHEFN_01175	-	-
hin	DNAinvertase hin	1	1	1454	1454	1454	-	-	-	-	-	-	-	-	-	-	PHJIAEAJ_00800	-	-	-	-	-	-	-	-	-	-
hindIIIM	Modification methylase HindIII	1	1	749	749	749	-	-	-	-	-	-	-	-	-	-	PHJIAEAJ_01980	-	-	-	-	-	-	-	-	-	-
hsdS	Type1 restriction enzyme EcoKI specificity protein	1	1	1250	1250	1250	-	-	-	-	-	-	-	ADKGDLBJ_00489	-	-	-	-	-	-	-	-	-	-	-	-	-
hslR	Heat shock protein 15	21	21	272	272	272	MCGKKBOL_00019	MFOEDLAO_00122	LLHGEBEJ_00275	BFDNJKJL_00273	PDJBLNNA_00657	KNKDEAAP_00578	OIDNFDKO_00483	ADKGDLBJ_01312	LLCBPMNC_01745	FMOBNNEH_00633	PHJIAEAJ_00497	IELBGNII_01821	FGJLAKAN_01731	DICGILFP_00224	BJOHIFJI_01407	EEIEEDDH_01768	JFFHPFMB_01156	BHDMLIHB_00088	EHABHEFN_00403	OHLBJNGJ_01717	KFBMBNCD_00006
ide	hypothetical protein	18	18	410	3239	2793	MCGKKBOL_01379	-	-	BFDNJKJL_00322	PDJBLNNA_01274	KNKDEAAP_00076	OIDNFDKO_01608	ADKGDLBJ_00344	LLCBPMNC_01169	FMOBNNEH_00823	PHJIAEAJ_00690	IELBGNII_01196	FGJLAKAN_01082	DICGILFP_01612	BJOHIFJI_00974	EEIEEDDH_00251	JFFHPFMB_01609	-	EHABHEFN_00482	OHLBJNGJ_00115	KFBMBNCD_00606
inlJ	InternalinJ	15	15	494	3029	2448	MCGKKBOL_00579	-	LLHGEBEJ_01448	-	PDJBLNNA_00139	KNKDEAAP_00823	OIDNFDKO_01582	ADKGDLBJ_00024	LLCBPMNC_00656	-	PHJIAEAJ_01506	IELBGNII_00024	FGJLAKAN_00612	DICGILFP_01919	BJOHIFJI_01760	-	JFFHPFMB_01591	-	EHABHEFN_01699	OHLBJNGJ_01340	-
iolG	Inositol 2dehydrogenase/Dchiroinositol 3dehydrogenase	4	4	1040	1040	1040	-	-	-	-	-	-	-	-	-	-	-	-	-	DICGILFP_00905	BJOHIFJI_01826	EEIEEDDH_00950	-	-	EHABHEFN_00958	-	-
lexA	LexA repressor	3	3	746	746	746	-	-	-	-	-	-	-	-	-	-	-	IELBGNII_00397	-	-	-	-	-	BHDMLIHB_00849	-	-	KFBMBNCD_00225
ligA	DNA ligase (NAD(+)) LigA	21	21	1928	1958	1933	MCGKKBOL_00726	MFOEDLAO_01618	LLHGEBEJ_01335	BFDNJKJL_01345	PDJBLNNA_01636	KNKDEAAP_01600	OIDNFDKO_01714	ADKGDLBJ_01886	LLCBPMNC_00545	FMOBNNEH_01136	PHJIAEAJ_01891	IELBGNII_01083	FGJLAKAN_00208	DICGILFP_00928	BJOHIFJI_01803	EEIEEDDH_00973	JFFHPFMB_01107	BHDMLIHB_00276	EHABHEFN_00023	OHLBJNGJ_00898	KFBMBNCD_01861
lrp	Leucinerich protein	21	21	866	866	866	MCGKKBOL_01692	MFOEDLAO_01332	LLHGEBEJ_00682	BFDNJKJL_00012	PDJBLNNA_01080	KNKDEAAP_00350	OIDNFDKO_00527	ADKGDLBJ_00515	LLCBPMNC_00977	FMOBNNEH_01906	PHJIAEAJ_01309	IELBGNII_00580	FGJLAKAN_01300	DICGILFP_01455	BJOHIFJI_01147	EEIEEDDH_01325	JFFHPFMB_00769	BHDMLIHB_01792	EHABHEFN_01912	OHLBJNGJ_00794	KFBMBNCD_01607
ltaE	Low specificity Lthreonine aldolase	5	5	1028	1028	1028	-	MFOEDLAO_00545	LLHGEBEJ_00755	-	-	-	-	-	-	-	-	IELBGNII_00136	-	-	-	-	-	-	-	OHLBJNGJ_00440	KFBMBNCD_00236
ltrA	Group II intronencoded protein LtrA	8	8	1778	1778	1778	-	-	-	-	-	-	-	ADKGDLBJ_00758	LLCBPMNC_00805	FMOBNNEH_01544	-	-	FGJLAKAN_00067	DICGILFP_01791	BJOHIFJI_00343	EEIEEDDH_01065	-	-	-	OHLBJNGJ_01066	-
lysA	Diaminopimelate decarboxylase	3	3	491	491	491	-	-	-	BFDNJKJL_01899	PDJBLNNA_01565	KNKDEAAP_01373	-	-	-	-	-	-	-	-	-	-	-	-	-	-	-
lytB	Putative endobetaNacetylglucosaminidase	18	18	242	2138	966	MCGKKBOL_00502	MFOEDLAO_00921	LLHGEBEJ_01082	BFDNJKJL_00188	PDJBLNNA_00035	KNKDEAAP_01316	-	ADKGDLBJ_00460	LLCBPMNC_01322	FMOBNNEH_01627	PHJIAEAJ_01391	IELBGNII_01921	-	DICGILFP_00470	BJOHIFJI_00775	EEIEEDDH_00082	JFFHPFMB_01363	-	EHABHEFN_01443	OHLBJNGJ_01544	KFBMBNCD_01085
lytB_1	Putative endobetaNacetylglucosaminidase	5	5	2933	3500	3218	-	MFOEDLAO_01733	LLHGEBEJ_01976	-	-	-	-	ADKGDLBJ_00343	-	-	PHJIAEAJ_00691	-	-	-	-	-	-	-	EHABHEFN_00481	-	-
lytB_3	Putative endobetaNacetylglucosaminidase	1	1	446	446	446	-	MFOEDLAO_01734	-	-	-	-	-	-	-	-	-	-	-	-	-	-	-	-	-	-	-
mapZ	Midcellanchored protein Z	21	21	1415	1430	1425	MCGKKBOL_00393	MFOEDLAO_01483	LLHGEBEJ_00822	BFDNJKJL_00825	PDJBLNNA_00248	KNKDEAAP_00990	OIDNFDKO_01035	ADKGDLBJ_00592	LLCBPMNC_01901	FMOBNNEH_01256	PHJIAEAJ_00755	IELBGNII_00782	FGJLAKAN_01167	DICGILFP_01106	BJOHIFJI_00275	EEIEEDDH_00180	JFFHPFMB_01522	BHDMLIHB_00985	EHABHEFN_01343	OHLBJNGJ_00299	KFBMBNCD_01035
mboIIM	Modification methylase MboII	1	1	1811	1811	1811	-	-	-	-	-	-	-	-	-	-	-	-	-	-	-	-	-	-	EHABHEFN_01821	-	-
menH	2succinyl6hydroxy2,4cyclohexadiene1carboxylate synthase	2	2	1034	1034	1034	-	-	-	-	-	-	OIDNFDKO_01316	-	-	-	PHJIAEAJ_00623	-	-	-	-	-	-	-	-	-	-
mftC	Putative mycofactocin radical SAM maturase MftC	4	4	716	1040	797	-	-	-	-	-	-	-	-	-	FMOBNNEH_01349	-	-	-	DICGILFP_00626	BJOHIFJI_00560	EEIEEDDH_00221	-	-	-	-	-
mgrA	HTHtype transcriptional regulator MgrA	1	1	443	443	443	-	-	-	-	-	-	-	-	-	-	PHJIAEAJ_00336	-	-	-	-	-	-	-	-	-	-
mlhB	Monoterpene epsilonlactone hydrolase	1	1	578	578	578	-	-	-	-	-	-	-	-	-	-	PHJIAEAJ_00345	-	-	-	-	-	-	-	-	-	-
mnaA	UDPNacetylglucosamine 2epimerase	5	5	1097	1097	1097	-	MFOEDLAO_01977	LLHGEBEJ_00489	-	-	-	-	-	-	FMOBNNEH_01178	PHJIAEAJ_02112	-	-	-	-	-	-	-	EHABHEFN_00225	-	-
moxC	Putative monooxygenase MoxC	2	2	1328	1328	1328	-	-	-	-	-	-	-	ADKGDLBJ_01256	-	-	-	-	-	-	-	-	-	-	EHABHEFN_01841	-	-
mscL	largeconductance mechanosensitive channel	21	21	368	368	368	MCGKKBOL_00782	MFOEDLAO_01951	LLHGEBEJ_01504	BFDNJKJL_01283	PDJBLNNA_01574	KNKDEAAP_01654	OIDNFDKO_01360	ADKGDLBJ_00360	LLCBPMNC_01527	FMOBNNEH_00264	PHJIAEAJ_01836	IELBGNII_01426	FGJLAKAN_00449	DICGILFP_01070	BJOHIFJI_00519	EEIEEDDH_00507	JFFHPFMB_00308	BHDMLIHB_01469	EHABHEFN_01041	OHLBJNGJ_00725	KFBMBNCD_00770
mshD_1	Mycothiol acetyltransferase	21	21	872	872	872	MCGKKBOL_01069	MFOEDLAO_00537	LLHGEBEJ_00763	BFDNJKJL_01656	PDJBLNNA_01459	KNKDEAAP_01473	OIDNFDKO_01102	ADKGDLBJ_01526	LLCBPMNC_00394	FMOBNNEH_01782	PHJIAEAJ_00092	IELBGNII_00144	FGJLAKAN_01537	DICGILFP_00263	BJOHIFJI_00070	EEIEEDDH_01804	JFFHPFMB_00571	BHDMLIHB_01374	EHABHEFN_00723	OHLBJNGJ_00448	KFBMBNCD_00165
mshD_2	Mycothiol acetyltransferase	20	20	155	395	360	MCGKKBOL_00906	MFOEDLAO_01860	LLHGEBEJ_01606	BFDNJKJL_01137	PDJBLNNA_00126	KNKDEAAP_01744	OIDNFDKO_01262	ADKGDLBJ_01703	LLCBPMNC_01424	FMOBNNEH_00365	PHJIAEAJ_00570	IELBGNII_01523	FGJLAKAN_00537	DICGILFP_00982	BJOHIFJI_00423	EEIEEDDH_01428	JFFHPFMB_00410	BHDMLIHB_00032	EHABHEFN_00880	-	KFBMBNCD_00674
mutL	DNA mismatch repair protein MutL	3	3	929	2228	1795	-	-	-	BFDNJKJL_01767	PDJBLNNA_00865	-	-	-	-	FMOBNNEH_01705	-	-	-	-	-	-	-	-	-	-	-
nadD	nicotinatenucleotide adenylyltransferase	21	21	632	632	632	MCGKKBOL_00366	MFOEDLAO_01458	LLHGEBEJ_00996	BFDNJKJL_00850	PDJBLNNA_00273	KNKDEAAP_01412	OIDNFDKO_01388	ADKGDLBJ_00617	LLCBPMNC_01926	FMOBNNEH_00500	PHJIAEAJ_00881	IELBGNII_00757	FGJLAKAN_01142	DICGILFP_01131	BJOHIFJI_01209	EEIEEDDH_01191	JFFHPFMB_01408	BHDMLIHB_01109	EHABHEFN_01368	OHLBJNGJ_00324	KFBMBNCD_00116
ndoA	Endoribonuclease EndoA	1	1	560	560	560	-	-	-	-	-	KNKDEAAP_00172	-	-	-	-	-	-	-	-	-	-	-	-	-	-	-
nfnB	Nitroreductase NfnB	2	2	650	650	650	-	MFOEDLAO_01756	LLHGEBEJ_01698	-	-	-	-	-	-	-	-	-	-	-	-	-	-	-	-	-	-
niaX	Niacin transporter NiaX	21	21	545	545	545	MCGKKBOL_01837	MFOEDLAO_00339	LLHGEBEJ_00589	BFDNJKJL_01470	PDJBLNNA_00385	KNKDEAAP_00549	OIDNFDKO_01461	ADKGDLBJ_00876	LLCBPMNC_00751	FMOBNNEH_01333	PHJIAEAJ_01194	IELBGNII_00309	FGJLAKAN_01436	DICGILFP_00643	BJOHIFJI_00577	EEIEEDDH_00238	JFFHPFMB_00038	BHDMLIHB_01859	EHABHEFN_00522	OHLBJNGJ_01450	KFBMBNCD_01697
nifL	Nitrogen fixation regulatory protein	4	4	2096	2096	2096	-	-	-	-	-	-	-	-	-	-	-	-	-	DICGILFP_00523	BJOHIFJI_00829	EEIEEDDH_00028	-	-	-	-	KFBMBNCD_01148
nisB	Nisin biosynthesis protein NisB	5	5	3068	3068	3068	-	MFOEDLAO_00385	LLHGEBEJ_00792	BFDNJKJL_00508	PDJBLNNA_00188	-	-	-	-	-	PHJIAEAJ_00901	-	-	-	-	-	-	-	-	-	-
nisC	Nisin biosynthesis protein NisC	8	8	323	1277	442	-	-	-	-	-	-	-	ADKGDLBJ_00718	LLCBPMNC_01693	FMOBNNEH_01587	-	-	FGJLAKAN_00107	DICGILFP_01751	BJOHIFJI_00303	EEIEEDDH_01028	-	-	-	OHLBJNGJ_01026	-
nisI	Nisin immunity protein	8	8	716	716	716	-	-	-	-	-	-	-	ADKGDLBJ_00717	LLCBPMNC_01694	FMOBNNEH_01588	-	-	FGJLAKAN_00108	DICGILFP_01750	BJOHIFJI_00302	EEIEEDDH_01027	-	-	-	OHLBJNGJ_01025	-
nisP	Nisin leader peptideprocessing serine protease NisP	8	8	1373	1373	1373	-	-	-	-	-	-	-	ADKGDLBJ_00724	LLCBPMNC_01687	FMOBNNEH_01578	-	-	FGJLAKAN_00101	DICGILFP_01757	BJOHIFJI_00309	EEIEEDDH_01034	-	-	-	OHLBJNGJ_01032	-
nlhH	Carboxylesterase NlhH	1	1	887	887	887	-	-	-	-	-	-	-	-	-	-	-	-	FGJLAKAN_00372	-	-	-	-	-	-	-	-
nsuA	Lantibiotic nisinU	1	1	167	167	167	-	-	-	-	-	-	-	-	-	FMOBNNEH_01584	-	-	-	-	-	-	-	-	-	-	-
obgE	GTPase ObgE	21	21	1313	1313	1313	MCGKKBOL_01088	MFOEDLAO_00558	LLHGEBEJ_00742	BFDNJKJL_01675	PDJBLNNA_01478	KNKDEAAP_01551	OIDNFDKO_01083	ADKGDLBJ_01507	LLCBPMNC_00375	FMOBNNEH_01801	PHJIAEAJ_00073	IELBGNII_00123	FGJLAKAN_01518	DICGILFP_00244	BJOHIFJI_00089	EEIEEDDH_01823	JFFHPFMB_00590	BHDMLIHB_00518	EHABHEFN_00704	OHLBJNGJ_00427	KFBMBNCD_00249
pah	Proclavaminate amidinohydrolase	5	5	740	740	740	-	MFOEDLAO_00383	LLHGEBEJ_00790	BFDNJKJL_00506	PDJBLNNA_00190	-	-	-	-	-	PHJIAEAJ_00903	-	-	-	-	-	-	-	-	-	-
pah_2	Proclavaminate amidinohydrolase	3	3	1103	1103	1103	-	-	-	BFDNJKJL_01897	PDJBLNNA_01563	KNKDEAAP_01371	-	-	-	-	-	-	-	-	-	-	-	-	-	-	-
pezA	Antitoxin PezA	8	8	476	476	476	-	-	-	-	-	-	-	ADKGDLBJ_00730	LLCBPMNC_00833	FMOBNNEH_01572	-	-	FGJLAKAN_00095	DICGILFP_01763	BJOHIFJI_00315	EEIEEDDH_01040	-	-	-	OHLBJNGJ_01038	-
pezA_2	Antitoxin PezA	1	1	476	476	476	-	-	-	-	-	-	-	-	-	-	-	-	FGJLAKAN_00393	-	-	-	-	-	-	-	-
pezT	Toxin PezT	8	8	767	767	767	-	-	-	-	-	-	-	ADKGDLBJ_00729	LLCBPMNC_00834	FMOBNNEH_01573	-	-	FGJLAKAN_00096	DICGILFP_01762	BJOHIFJI_00314	EEIEEDDH_01039	-	-	-	OHLBJNGJ_01037	-
pezT_2	Toxin PezT	1	1	797	797	797	-	-	-	-	-	-	-	-	-	-	-	-	FGJLAKAN_00392	-	-	-	-	-	-	-	-
pgi	glucose6phosphate isomerase	21	21	1349	1349	1349	MCGKKBOL_01863	MFOEDLAO_00365	LLHGEBEJ_00561	BFDNJKJL_00603	PDJBLNNA_00810	KNKDEAAP_00217	OIDNFDKO_01487	ADKGDLBJ_00851	LLCBPMNC_00724	FMOBNNEH_01306	PHJIAEAJ_00841	IELBGNII_00282	FGJLAKAN_01463	DICGILFP_00670	BJOHIFJI_00605	EEIEEDDH_00341	JFFHPFMB_00064	BHDMLIHB_01885	EHABHEFN_00548	OHLBJNGJ_01423	KFBMBNCD_01724
pgl	6phosphogluconolactonase	21	21	1004	1004	1004	MCGKKBOL_01283	MFOEDLAO_00448	LLHGEBEJ_00416	BFDNJKJL_00218	PDJBLNNA_00443	KNKDEAAP_00242	OIDNFDKO_00637	ADKGDLBJ_01005	LLCBPMNC_00056	FMOBNNEH_00189	PHJIAEAJ_02041	IELBGNII_01871	FGJLAKAN_01793	DICGILFP_00390	BJOHIFJI_01065	EEIEEDDH_01505	JFFHPFMB_00887	BHDMLIHB_00770	EHABHEFN_00144	OHLBJNGJ_01778	KFBMBNCD_00517
phnV	Putative 2aminoethylphosphonate transport system permease protein PhnV	2	2	1697	1697	1697	-	-	-	-	-	-	-	-	-	-	-	IELBGNII_01638	-	-	-	-	-	BHDMLIHB_00736	-	-	-
polC_1	PolCtype DNA polymerase III	21	21	4391	4391	4391	MCGKKBOL_01713	MFOEDLAO_01350	LLHGEBEJ_00661	BFDNJKJL_00809	PDJBLNNA_01101	KNKDEAAP_00330	OIDNFDKO_00546	ADKGDLBJ_00536	LLCBPMNC_00995	FMOBNNEH_01885	PHJIAEAJ_01290	IELBGNII_00560	FGJLAKAN_01319	DICGILFP_01436	BJOHIFJI_01165	EEIEEDDH_01343	JFFHPFMB_00790	BHDMLIHB_01284	EHABHEFN_01932	OHLBJNGJ_00777	KFBMBNCD_01625
polC_2	PolCtype DNA polymerase III	21	21	2546	2642	2550	MCGKKBOL_01369	MFOEDLAO_00969	LLHGEBEJ_00964	BFDNJKJL_00926	PDJBLNNA_01790	KNKDEAAP_00547	OIDNFDKO_00039	ADKGDLBJ_00915	LLCBPMNC_00139	FMOBNNEH_01977	PHJIAEAJ_02127	IELBGNII_01186	FGJLAKAN_01898	DICGILFP_00300	BJOHIFJI_00983	EEIEEDDH_01596	JFFHPFMB_01280	BHDMLIHB_01266	EHABHEFN_00240	OHLBJNGJ_01860	KFBMBNCD_00598
pre	Plasmid recombination enzyme	1	1	965	965	965	-	-	LLHGEBEJ_00525	-	-	-	-	-	-	-	-	-	-	-	-	-	-	-	-	-	-
pre_1	Plasmid recombination enzyme	1	1	965	965	965	-	-	-	-	-	-	-	-	-	-	PHJIAEAJ_01341	-	-	-	-	-	-	-	-	-	-
pre_2	Plasmid recombination enzyme	1	1	1265	1265	1265	-	-	-	-	-	-	-	-	-	-	PHJIAEAJ_01616	-	-	-	-	-	-	-	-	-	-
prmC	Release factor glutamine methyltransferase	2	2	1490	1490	1490	-	-	-	-	-	-	-	-	-	-	-	-	-	-	-	EEIEEDDH_01303	-	-	EHABHEFN_01891	-	-
puuR	HTHtype transcriptional regulator PuuR	1	1	332	332	332	-	-	-	-	-	-	-	ADKGDLBJ_01198	-	-	-	-	-	-	-	-	-	-	-	-	-
radD	hypothetical protein	9	9	743	2714	1835	-	-	-	BFDNJKJL_01763	PDJBLNNA_00869	-	-	-	-	FMOBNNEH_01701	-	IELBGNII_01968	-	DICGILFP_00517	BJOHIFJI_00823	EEIEEDDH_00034	-	-	EHABHEFN_01171	-	KFBMBNCD_01143
rapA	RNA polymeraseassociated protein RapA	4	4	557	2699	1985	-	MFOEDLAO_00872	LLHGEBEJ_01034	-	-	-	-	-	-	-	-	-	-	-	-	-	-	BHDMLIHB_00151	EHABHEFN_01172	-	-
recD	RecBCD enzyme subunit RecD	21	21	566	2738	2144	MCGKKBOL_00847	MFOEDLAO_01915	LLHGEBEJ_01541	BFDNJKJL_01015	PDJBLNNA_00074	KNKDEAAP_01692	OIDNFDKO_01315	ADKGDLBJ_01754	LLCBPMNC_01485	FMOBNNEH_00306	PHJIAEAJ_00622	IELBGNII_01462	FGJLAKAN_00485	DICGILFP_01034	BJOHIFJI_00476	EEIEEDDH_01376	JFFHPFMB_00351	BHDMLIHB_00429	EHABHEFN_00932	OHLBJNGJ_00682	KFBMBNCD_00727
recF	DNA replication and repair protein RecF	1	1	1292	1292	1292	-	-	-	-	-	-	-	ADKGDLBJ_01047	-	-	-	-	-	-	-	-	-	-	-	-	-
repA	Regulatory protein RepA	1	1	2273	2273	2273	-	-	-	-	-	-	-	ADKGDLBJ_01053	-	-	-	-	-	-	-	-	-	-	-	-	-
rfbX	Putative Oantigen transporter	5	5	1478	1478	1478	-	MFOEDLAO_01972	LLHGEBEJ_00484	-	-	-	-	-	-	FMOBNNEH_01182	PHJIAEAJ_02108	-	-	-	-	-	-	-	EHABHEFN_00220	-	-
rhsC	Putative deoxyribonuclease RhsC	12	14	566	9530	7530	MCGKKBOL_01203	-	-	BFDNJKJL_01224	-	KNKDEAAP_01906	-	-	-	-	PHJIAEAJ_01554	IELBGNII_00482 IELBGNII_00484	FGJLAKAN_00024	DICGILFP_01842	BJOHIFJI_01671	EEIEEDDH_00695	JFFHPFMB_00967	-	-	OHLBJNGJ_01118	KFBMBNCD_00435 KFBMBNCD_00437
rlmM	Ribosomal RNA large subunit methyltransferase M	5	5	1010	1010	1010	-	MFOEDLAO_00386	LLHGEBEJ_00793	BFDNJKJL_00509	PDJBLNNA_00187	-	-	-	-	-	PHJIAEAJ_00900	-	-	-	-	-	-	-	-	-	-
rpfB	Resuscitationpromoting factor RpfB	1	1	452	452	452	-	-	-	-	-	-	-	-	-	-	-	-	-	-	-	EEIEEDDH_01156	-	-	-	-	-
rplGA	putative ribosomal protein YlxQ	21	21	305	308	305	MCGKKBOL_01623	MFOEDLAO_01266	LLHGEBEJ_00043	BFDNJKJL_00127	PDJBLNNA_00693	KNKDEAAP_00374	OIDNFDKO_00167	ADKGDLBJ_00149	LLCBPMNC_00889	FMOBNNEH_00104	PHJIAEAJ_01108	IELBGNII_00640	FGJLAKAN_01942	DICGILFP_01196	BJOHIFJI_01503	EEIEEDDH_01923	JFFHPFMB_00700	BHDMLIHB_00679	EHABHEFN_00603	OHLBJNGJ_00046	KFBMBNCD_01545
rpsN	30S ribosomal protein S14	21	21	185	185	185	MCGKKBOL_00113	MFOEDLAO_00187	LLHGEBEJ_00139	BFDNJKJL_00625	PDJBLNNA_01028	KNKDEAAP_00838	OIDNFDKO_00942	ADKGDLBJ_00258	LLCBPMNC_01074	FMOBNNEH_00038	PHJIAEAJ_00476	IELBGNII_00864	FGJLAKAN_01269	DICGILFP_00744	BJOHIFJI_00653	EEIEEDDH_00128	JFFHPFMB_00989	BHDMLIHB_00955	EHABHEFN_01660	OHLBJNGJ_00258	KFBMBNCD_00333
rsrIM	Modification methylase RsrI	3	3	674	674	674	-	-	-	-	-	-	-	-	-	-	-	IELBGNII_00378	FGJLAKAN_01379	-	-	-	-	BHDMLIHB_00829	-	-	-
rutR	HTHtype transcriptional regulator RutR	1	1	638	638	638	-	-	-	-	-	-	-	-	-	-	PHJIAEAJ_00624	-	-	-	-	-	-	-	-	-	-
sasA	hypothetical protein	21	21	1241	1313	1309	MCGKKBOL_00239	MFOEDLAO_01034	LLHGEBEJ_01888	BFDNJKJL_01885	PDJBLNNA_01169	KNKDEAAP_00794	OIDNFDKO_01840	ADKGDLBJ_01217	LLCBPMNC_01649	FMOBNNEH_00442	PHJIAEAJ_01625	IELBGNII_01359	FGJLAKAN_00888	DICGILFP_01346	BJOHIFJI_00228	EEIEEDDH_01237	JFFHPFMB_01800	BHDMLIHB_00206	EHABHEFN_01795	OHLBJNGJ_01247	KFBMBNCD_00879
sasG	Surface protein G	3	3	2060	2060	2060	MCGKKBOL_00185	-	-	-	-	-	-	-	LLCBPMNC_01594	-	PHJIAEAJ_00964	-	-	-	-	-	-	-	-	-	-
scpB	segregation and condensation protein B	21	21	572	572	572	MCGKKBOL_01482	MFOEDLAO_01197	LLHGEBEJ_00888	BFDNJKJL_00421	PDJBLNNA_00616	KNKDEAAP_01113	OIDNFDKO_00437	ADKGDLBJ_01813	LLCBPMNC_00237	FMOBNNEH_01462	PHJIAEAJ_01775	IELBGNII_01297	FGJLAKAN_00667	DICGILFP_01509	BJOHIFJI_00872	EEIEEDDH_00797	JFFHPFMB_01675	BHDMLIHB_00615	EHABHEFN_01299	OHLBJNGJ_01893	KFBMBNCD_01411
sdrC	Serineaspartate repeatcontaining protein C	1	1	872	872	872	-	-	-	-	-	-	-	-	-	-	-	-	-	-	-	-	-	BHDMLIHB_00557	-	-	-
sdrE	hypothetical protein	8	8	1499	1571	1545	-	MFOEDLAO_00892	LLHGEBEJ_01054	BFDNJKJL_01745	PDJBLNNA_00887	-	-	-	LLCBPMNC_01293	FMOBNNEH_01656	-	-	-	-	-	-	-	-	-	OHLBJNGJ_01515	KFBMBNCD_01114
smc_1	Chromosome partition protein Smc	12	12	863	9806	3260	-	MFOEDLAO_00982	LLHGEBEJ_00982	BFDNJKJL_00266	PDJBLNNA_01050	KNKDEAAP_00470	-	-	LLCBPMNC_01595	FMOBNNEH_00386	PHJIAEAJ_00966	IELBGNII_01411	-	-	-	-	-	BHDMLIHB_01528	EHABHEFN_01743	OHLBJNGJ_01299	-
smc_2	Chromosome partition protein Smc	14	14	515	1991	1440	MCGKKBOL_00233	MFOEDLAO_01027	-	BFDNJKJL_00918	PDJBLNNA_01013	-	OIDNFDKO_01834	-	-	-	PHJIAEAJ_01011	-	FGJLAKAN_00882	-	BJOHIFJI_00223	EEIEEDDH_01242	JFFHPFMB_01795	BHDMLIHB_01079	EHABHEFN_01788	OHLBJNGJ_01254	KFBMBNCD_00873
smc_3	Chromosome partition protein Smc	2	2	2888	2888	2888	-	-	-	-	-	-	-	-	-	FMOBNNEH_00665	-	-	-	-	-	-	-	-	-	-	KFBMBNCD_00038
smc_4	Chromosome partition protein Smc	1	1	2456	2456	2456	-	-	-	-	-	-	-	-	-	-	-	-	-	-	-	-	-	-	-	-	KFBMBNCD_00980
soj	Chromosomepartitioning ATPase Soj	8	8	896	896	896	-	-	-	-	-	-	-	ADKGDLBJ_00744	LLCBPMNC_00819	FMOBNNEH_01558	-	-	FGJLAKAN_00081	DICGILFP_01777	BJOHIFJI_00329	EEIEEDDH_01054	-	-	-	OHLBJNGJ_01052	-
spaP	Cell surface antigen I/II	2	2	263	989	626	-	-	-	-	-	-	-	-	-	-	PHJIAEAJ_00686	-	FGJLAKAN_00395	-	-	-	-	-	-	-	-
speB	Agmatinase	3	3	416	1142	900	-	-	-	-	-	-	-	-	LLCBPMNC_01120	-	-	IELBGNII_00408	-	-	-	-	-	BHDMLIHB_01556	-	-	-
spoVK	Stage V sporulation protein K	7	7	1118	1121	1119	-	-	LLHGEBEJ_01202	-	-	-	-	-	-	FMOBNNEH_01593	-	-	-	DICGILFP_01739	BJOHIFJI_01633	EEIEEDDH_00657	-	-	EHABHEFN_01094	-	KFBMBNCD_00401
spxA	Regulatory protein Spx	8	8	383	389	383	-	-	-	-	-	-	-	ADKGDLBJ_00774	LLCBPMNC_00788	FMOBNNEH_01528	-	-	FGJLAKAN_00265	DICGILFP_01807	BJOHIFJI_00359	EEIEEDDH_01081	-	-	-	OHLBJNGJ_01082	-
ssp5	Agglutinin receptor	8	8	4895	4895	4895	-	-	-	-	-	-	-	ADKGDLBJ_00762	LLCBPMNC_00801	FMOBNNEH_01540	-	-	FGJLAKAN_00063	DICGILFP_01795	BJOHIFJI_00347	EEIEEDDH_01069	-	-	-	OHLBJNGJ_01070	-
strH	BetaNacetylhexosaminidase	11	11	263	2279	1615	-	-	LLHGEBEJ_01233	BFDNJKJL_00267	PDJBLNNA_00839	-	OIDNFDKO_00397	-	-	FMOBNNEH_01042	-	IELBGNII_00926	-	DICGILFP_00584	-	-	JFFHPFMB_01748	-	EHABHEFN_01531	OHLBJNGJ_01957	KFBMBNCD_00826
tabA	Toxinantitoxin biofilm protein TabA	21	21	455	455	455	MCGKKBOL_01400	MFOEDLAO_01712	LLHGEBEJ_01955	BFDNJKJL_00343	PDJBLNNA_01253	KNKDEAAP_00097	OIDNFDKO_01629	ADKGDLBJ_00322	LLCBPMNC_01190	FMOBNNEH_00914	PHJIAEAJ_00395	IELBGNII_01217	FGJLAKAN_01061	DICGILFP_01591	BJOHIFJI_00953	EEIEEDDH_00272	JFFHPFMB_00110	BHDMLIHB_01502	EHABHEFN_00460	OHLBJNGJ_00136	KFBMBNCD_00627
tnpR	hypothetical protein	4	4	653	1346	826	-	-	-	-	-	-	-	ADKGDLBJ_00697	-	-	-	-	-	DICGILFP_01721	BJOHIFJI_01615	EEIEEDDH_00639	-	-	-	-	-
tnpR_1	Transposon gammadelta resolvase	4	4	1208	1208	1208	-	-	-	-	-	-	-	-	-	-	-	-	-	DICGILFP_00919	BJOHIFJI_01812	EEIEEDDH_00964	-	-	EHABHEFN_00014	-	-
tnpR_2	Transposon Tn3 resolvase	4	4	1565	1565	1565	-	-	-	-	-	-	-	-	-	-	-	-	-	DICGILFP_00920	BJOHIFJI_01811	EEIEEDDH_00965	-	-	EHABHEFN_00015	-	-
topA	DNA topoisomerase 1	1	1	440	440	440	-	-	-	-	-	-	-	-	-	-	-	-	-	-	-	EEIEEDDH_01055	-	-	-	-	-
traG	Conjugal transfer protein TraG	1	1	1796	1796	1796	-	-	-	-	-	KNKDEAAP_00157	-	-	-	-	-	-	-	-	-	-	-	-	-	-	-
ubiE	Ubiquinone/menaquinone biosynthesis Cmethyltransferase UbiE	1	1	473	473	473	-	-	-	-	-	-	-	-	-	-	-	-	-	-	-	-	-	-	-	-	KFBMBNCD_00202
ulaD	3ketoLgulonate6phosphate decarboxylase	21	21	665	665	665	MCGKKBOL_01873	MFOEDLAO_00375	LLHGEBEJ_00551	BFDNJKJL_00593	PDJBLNNA_00800	KNKDEAAP_00207	OIDNFDKO_01498	ADKGDLBJ_00841	LLCBPMNC_00714	FMOBNNEH_01296	PHJIAEAJ_00831	IELBGNII_00272	FGJLAKAN_01473	DICGILFP_00680	BJOHIFJI_00615	EEIEEDDH_00351	JFFHPFMB_00074	BHDMLIHB_01896	EHABHEFN_00558	OHLBJNGJ_01413	KFBMBNCD_01734
uvrB	UvrABC system protein B	4	4	3026	3026	3026	-	-	LLHGEBEJ_00001	BFDNJKJL_00030	PDJBLNNA_01062	-	-	-	-	-	-	-	FGJLAKAN_00060	-	-	-	-	-	-	-	-
vbhT	hypothetical protein	9	9	194	806	488	-	-	-	BFDNJKJL_01764	PDJBLNNA_00868	-	-	-	-	FMOBNNEH_01702	-	IELBGNII_01977	-	DICGILFP_00519	BJOHIFJI_00825	EEIEEDDH_00032	-	BHDMLIHB_00590	-	-	KFBMBNCD_01144
wapA	hypothetical protein	8	8	245	1742	771	-	-	LLHGEBEJ_01132	-	-	KNKDEAAP_01904	OIDNFDKO_01418	-	-	-	-	IELBGNII_00724	-	DICGILFP_01838	BJOHIFJI_01667	EEIEEDDH_00691	-	-	EHABHEFN_01067	-	-
wapA_1	hypothetical protein	7	19	206	1775	750	-	MFOEDLAO_00628 MFOEDLAO_00629 MFOEDLAO_01746 MFOEDLAO_01126 MFOEDLAO_01748 MFOEDLAO_01174 MFOEDLAO_01169 MFOEDLAO_01125	LLHGEBEJ_01170 LLHGEBEJ_01172	BFDNJKJL_01220	-	-	-	ADKGDLBJ_00805	-	-	PHJIAEAJ_01559 PHJIAEAJ_01560	-	-	-	-	-	-	-	EHABHEFN_00005 EHABHEFN_00007 EHABHEFN_00004 EHABHEFN_00002	-	KFBMBNCD_00431
wapA_2	hypothetical protein	7	20	155	1604	707	-	-	LLHGEBEJ_01174 LLHGEBEJ_01176	-	PDJBLNNA_01284	-	OIDNFDKO_00975 OIDNFDKO_00973 OIDNFDKO_00977	ADKGDLBJ_00823 ADKGDLBJ_00803 ADKGDLBJ_00819 ADKGDLBJ_00821 ADKGDLBJ_00802 ADKGDLBJ_00800	-	-	PHJIAEAJ_01562 PHJIAEAJ_01564	-	-	-	-	-	-	-	EHABHEFN_01409 EHABHEFN_01402 EHABHEFN_01403 EHABHEFN_01405 EHABHEFN_01407	-	KFBMBNCD_00428
wbbL	Nacetylglucosaminyldiphosphodecaprenol Lrhamnosyltransferase	5	5	839	839	839	-	MFOEDLAO_01971	LLHGEBEJ_00483	-	-	-	-	-	-	FMOBNNEH_01183	PHJIAEAJ_02107	-	-	-	-	-	-	-	EHABHEFN_00219	-	-
wbpA	UDPNacetylDglucosamine 6dehydrogenase	4	4	1298	1298	1298	-	-	-	-	-	-	-	-	-	-	-	-	-	DICGILFP_00903	BJOHIFJI_01828	EEIEEDDH_00948	-	-	EHABHEFN_00956	-	-
ybhL	Inner membrane protein YbhL	21	21	701	701	701	MCGKKBOL_01492	MFOEDLAO_01187	LLHGEBEJ_00898	BFDNJKJL_00411	PDJBLNNA_00606	KNKDEAAP_01123	OIDNFDKO_00427	ADKGDLBJ_01803	LLCBPMNC_00247	FMOBNNEH_01452	PHJIAEAJ_01785	IELBGNII_01307	FGJLAKAN_00677	DICGILFP_01499	BJOHIFJI_00862	EEIEEDDH_00807	JFFHPFMB_01665	BHDMLIHB_00605	EHABHEFN_01309	OHLBJNGJ_01883	KFBMBNCD_01421
ybiA	Nglycosidase YbiA	2	2	443	443	443	-	-	-	-	-	-	-	ADKGDLBJ_00676	-	-	-	-	-	-	-	-	-	-	EHABHEFN_01121	-	-
yezG_1	putative antitoxin YezG	4	4	488	488	488	MCGKKBOL_00627	-	-	BFDNJKJL_00074	PDJBLNNA_00178	-	-	-	-	-	-	-	-	-	-	-	JFFHPFMB_01547	-	-	-	-
yezG_2	putative antitoxin YezG	4	4	491	491	491	MCGKKBOL_00629	-	-	BFDNJKJL_00076	PDJBLNNA_00180	-	-	-	-	-	-	-	-	-	-	-	JFFHPFMB_01545	-	-	-	-
yfiC	tRNA1(Val) (adenine(37)N6)methyltransferase	1	1	1496	1496	1496	-	-	-	-	-	-	-	-	-	-	PHJIAEAJ_00667	-	-	-	-	-	-	-	-	-	-
ygaZ	Inner membrane protein YgaZ	2	2	701	701	701	-	-	-	-	-	-	-	-	LLCBPMNC_01621	-	-	-	FGJLAKAN_00861	-	-	-	-	-	-	-	-
yhdJ	DNA adenine methyltransferase YhdJ	3	3	224	1163	850	-	-	-	-	-	-	-	-	-	-	PHJIAEAJ_00009	IELBGNII_00366	-	-	-	-	-	BHDMLIHB_00817	-	-	-
yihU	3sulfolactaldehyde reductase	4	4	911	911	911	-	-	-	-	-	-	-	-	-	-	-	-	-	DICGILFP_00906	BJOHIFJI_01825	EEIEEDDH_00951	-	-	EHABHEFN_00959	-	-
ylmB	Nformyl4amino5aminomethyl2methylpyrimidine deformylase	4	4	1247	1247	1247	-	-	-	-	-	-	-	-	-	-	-	-	-	DICGILFP_00909	BJOHIFJI_01822	EEIEEDDH_00954	-	-	EHABHEFN_00962	-	-
ytcD	putative HTHtype transcriptional regulator YtcD	3	3	326	326	326	-	-	-	-	-	-	-	-	-	FMOBNNEH_00708	-	-	-	-	BJOHIFJI_01365	-	-	-	EHABHEFN_00350	-	-
ytcD_2	putative HTHtype transcriptional regulator YtcD	1	1	344	344	344	-	-	-	-	-	-	-	-	-	FMOBNNEH_00984	-	-	-	-	-	-	-	-	-	-	-
yvbK	putative Nacetyltransferase YvbK	4	4	443	443	443	-	-	LLHGEBEJ_01596	-	-	-	-	-	-	FMOBNNEH_00356	-	IELBGNII_01514	-	-	-	-	-	BHDMLIHB_00376	-	-	-
ywnA_1	Putative HTHtype transcriptional regulator YwnA	1	1	449	449	449	-	-	-	-	-	-	-	-	-	-	-	-	FGJLAKAN_00376	-	-	-	-	-	-	-	-
ywnA_2	Putative HTHtype transcriptional regulator YwnA	1	1	431	431	431	-	-	-	-	-	-	-	-	-	-	-	-	FGJLAKAN_00383	-	-	-	-	-	-	-	-
yxxD	Antitoxin YxxD	2	2	434	434	434	MCGKKBOL_00614	-	-	-	-	-	-	-	-	-	-	-	-	-	-	-	JFFHPFMB_01556	-	-	-	-
group_3	hypothetical protein	1	1	344	344	344	-	-	LLHGEBEJ_01782	-	-	-	-	-	-	-	-	-	-	-	-	-	-	-	-	-	-
group_4	hypothetical protein	1	1	263	263	263	-	-	-	-	PDJBLNNA_01286	-	-	-	-	-	-	-	-	-	-	-	-	-	-	-	-
group_5	hypothetical protein	1	1	488	488	488	-	-	-	-	PDJBLNNA_01290	-	-	-	-	-	-	-	-	-	-	-	-	-	-	-	-
group_6	hypothetical protein	3	3	623	1082	837	-	-	LLHGEBEJ_01787	BFDNJKJL_01218	PDJBLNNA_01288	-	-	-	-	-	-	-	-	-	-	-	-	-	-	-	-
group_7	hypothetical protein	1	1	440	440	440	-	-	-	-	PDJBLNNA_01292	-	-	-	-	-	-	-	-	-	-	-	-	-	-	-	-
group_8	hypothetical protein	1	1	416	416	416	-	-	-	-	PDJBLNNA_01295	-	-	-	-	-	-	-	-	-	-	-	-	-	-	-	-
group_9	hypothetical protein	1	1	1256	1256	1256	-	-	-	-	-	-	-	-	-	FMOBNNEH_00056	-	-	-	-	-	-	-	-	-	-	-
group_10	tRNA(Glu)specific nuclease WapA	1	1	1451	1451	1451	-	-	-	-	-	-	-	-	-	FMOBNNEH_00058	-	-	-	-	-	-	-	-	-	-	-
group_12	hypothetical protein	2	2	416	416	416	-	-	-	-	-	KNKDEAAP_01380	-	-	LLCBPMNC_01737	-	-	-	-	-	-	-	-	-	-	-	-
group_14	hypothetical protein	1	1	806	806	806	-	-	-	BFDNJKJL_01222	-	-	-	-	-	-	-	-	-	-	-	-	-	-	-	-	-
group_15	hypothetical protein	3	3	806	806	806	-	-	-	-	-	-	-	-	-	-	-	-	-	DICGILFP_01840	BJOHIFJI_01669	EEIEEDDH_00693	-	-	-	-	-
group_16	hypothetical protein	1	1	203	203	203	-	-	-	-	-	-	-	-	-	-	PHJIAEAJ_01555	-	-	-	-	-	-	-	-	-	-
group_17	hypothetical protein	4	4	218	815	602	-	-	-	BFDNJKJL_01202	PDJBLNNA_01134	-	OIDNFDKO_00957	-	-	FMOBNNEH_01503	-	-	-	-	-	-	-	-	-	-	-
group_18	hypothetical protein	5	5	218	1409	742	-	MFOEDLAO_01157	LLHGEBEJ_01801	-	-	-	-	-	LLCBPMNC_01096	FMOBNNEH_01499	-	-	-	-	-	-	JFFHPFMB_00973	-	-	-	-
group_19	tRNA(Glu)specific nuclease WapA	2	2	596	1814	1205	-	-	-	-	-	-	-	-	-	-	-	-	-	-	-	-	JFFHPFMB_00969	-	-	OHLBJNGJ_01116	-
group_20	hypothetical protein	2	2	245	440	342	-	MFOEDLAO_01163	-	-	-	-	-	ADKGDLBJ_00816	-	-	-	-	-	-	-	-	-	-	-	-	-
group_21	hypothetical protein	1	1	923	923	923	-	-	-	-	-	-	-	ADKGDLBJ_00817	-	-	-	-	-	-	-	-	-	-	-	-	-
group_22	hypothetical protein	1	1	485	485	485	-	-	-	-	-	-	-	ADKGDLBJ_00810	-	-	-	-	-	-	-	-	-	-	-	-	-
group_23	tRNA(Glu)specific nuclease WapA	1	1	1814	1814	1814	-	-	-	-	-	-	-	ADKGDLBJ_00814	-	-	-	-	-	-	-	-	-	-	-	-	-
group_24	tRNA(Glu)specific nuclease WapA	1	1	461	461	461	-	-	-	BFDNJKJL_01207	-	-	-	-	-	-	-	-	-	-	-	-	-	-	-	-	-
group_25	hypothetical protein	1	1	1298	1298	1298	-	-	-	-	-	-	-	-	-	-	-	IELBGNII_00715	-	-	-	-	-	-	-	-	-
group_26	hypothetical protein	4	4	485	923	813	-	-	-	-	-	-	-	-	-	-	-	IELBGNII_00719	-	DICGILFP_01836	BJOHIFJI_01665	EEIEEDDH_00689	-	-	-	-	-
group_27	hypothetical protein	1	1	755	755	755	-	-	-	BFDNJKJL_01206	-	-	-	-	-	-	-	-	-	-	-	-	-	-	-	-	-
group_28	hypothetical protein	1	1	593	593	593	-	MFOEDLAO_01123	-	-	-	-	-	-	-	-	-	-	-	-	-	-	-	-	-	-	-
group_29	hypothetical protein	4	4	401	833	680	-	-	LLHGEBEJ_01790	-	PDJBLNNA_01136	KNKDEAAP_00953	-	-	-	-	-	-	-	-	-	-	-	-	EHABHEFN_01069	-	-
group_30	hypothetical protein	3	3	209	833	420	-	-	-	BFDNJKJL_01204	PDJBLNNA_01138	-	-	-	-	FMOBNNEH_01502	-	-	-	-	-	-	-	-	-	-	-
group_31	hypothetical protein	2	2	440	440	440	-	-	LLHGEBEJ_01793	BFDNJKJL_01213	-	-	-	-	-	-	-	-	-	-	-	-	-	-	-	-	-
group_32	tRNA(Glu)specific nuclease WapA	3	3	1550	1550	1550	-	-	-	-	-	-	-	-	-	-	-	-	-	DICGILFP_01833	BJOHIFJI_01662	EEIEEDDH_00686	-	-	-	-	-
group_33	hypothetical protein	5	5	245	599	350	-	-	-	BFDNJKJL_01216	-	-	-	-	-	-	-	-	-	DICGILFP_01835	BJOHIFJI_01664	EEIEEDDH_00688	-	-	-	-	KFBMBNCD_00426
group_34	hypothetical protein	2	2	485	485	485	-	-	-	-	-	-	-	-	-	-	-	-	-	-	-	-	JFFHPFMB_01270	-	EHABHEFN_01009	-	-
group_35	hypothetical protein	7	7	218	1004	548	-	-	LLHGEBEJ_01178	-	-	KNKDEAAP_00951	-	-	LLCBPMNC_00762	-	PHJIAEAJ_01572	-	-	-	-	-	-	-	EHABHEFN_01071	OHLBJNGJ_01108	KFBMBNCD_00424
group_36	hypothetical protein	4	4	440	1058	696	-	MFOEDLAO_01753	-	-	-	-	-	-	LLCBPMNC_01094	-	PHJIAEAJ_01568	-	-	-	-	-	-	-	-	OHLBJNGJ_01114	-
group_37	hypothetical protein	2	2	593	1127	860	-	-	LLHGEBEJ_01274	-	-	-	OIDNFDKO_00959	-	-	-	-	-	-	-	-	-	-	-	-	-	-
group_38	tRNA(Glu)specific nuclease WapA	2	2	431	680	555	-	MFOEDLAO_01738	LLHGEBEJ_01271	-	-	-	-	-	-	-	-	-	-	-	-	-	-	-	-	-	-
group_39	hypothetical protein	1	1	413	413	413	-	-	LLHGEBEJ_01267	-	-	-	-	-	-	-	-	-	-	-	-	-	-	-	-	-	-
group_40	hypothetical protein	1	1	815	815	815	-	-	LLHGEBEJ_01272	-	-	-	-	-	-	-	-	-	-	-	-	-	-	-	-	-	-
group_41	hypothetical protein	1	1	203	203	203	-	MFOEDLAO_01750	-	-	-	-	-	-	-	-	-	-	-	-	-	-	-	-	-	-	-
group_42	hypothetical protein	1	1	218	218	218	-	MFOEDLAO_01736	-	-	-	-	-	-	-	-	-	-	-	-	-	-	-	-	-	-	-
group_43	hypothetical protein	2	2	413	1094	753	-	MFOEDLAO_01742	-	-	-	-	-	-	-	-	PHJIAEAJ_01566	-	-	-	-	-	-	-	-	-	-
group_44	hypothetical protein	2	2	314	722	518	-	MFOEDLAO_01744	LLHGEBEJ_01131	-	-	-	-	-	-	-	-	-	-	-	-	-	-	-	-	-	-
group_45	hypothetical protein	1	1	1043	1043	1043	-	-	LLHGEBEJ_01127	-	-	-	-	-	-	-	-	-	-	-	-	-	-	-	-	-	-
group_46	hypothetical protein	1	1	1031	1031	1031	-	-	LLHGEBEJ_01129	-	-	-	-	-	-	-	-	-	-	-	-	-	-	-	-	-	-
group_47	hypothetical protein	3	3	203	848	505	-	MFOEDLAO_00754	-	-	-	-	OIDNFDKO_00578	-	-	-	-	-	-	-	-	-	-	-	EHABHEFN_00999	-	-
group_48	ISL3 family transposase	1	1	380	380	380	-	-	-	-	-	KNKDEAAP_01625	-	-	-	-	-	-	-	-	-	-	-	-	-	-	-
group_49	ISL3 family transposase	4	4	314	1256	995	-	-	-	-	-	KNKDEAAP_01075	-	-	-	-	-	-	-	-	-	EEIEEDDH_00856	-	-	-	OHLBJNGJ_00198	KFBMBNCD_01657
group_50	ISL3 family transposase	1	1	242	242	242	-	-	LLHGEBEJ_01702	-	-	-	-	-	-	-	-	-	-	-	-	-	-	-	-	-	-
group_51	ISL3 family transposase	1	1	623	623	623	-	-	LLHGEBEJ_01699	-	-	-	-	-	-	-	-	-	-	-	-	-	-	-	-	-	-
group_52	ISL3 family transposase	1	1	236	236	236	MCGKKBOL_00631	-	-	-	-	-	-	-	-	-	-	-	-	-	-	-	-	-	-	-	-
group_53	ISL3 family transposase	1	1	941	941	941	MCGKKBOL_00630	-	-	-	-	-	-	-	-	-	-	-	-	-	-	-	-	-	-	-	-
group_54	ISL3 family transposase	1	1	461	461	461	-	-	-	-	-	-	-	ADKGDLBJ_01501	-	-	-	-	-	-	-	-	-	-	-	-	-
group_55	ISL3 family transposase	1	1	353	353	353	-	-	-	-	-	-	-	ADKGDLBJ_01502	-	-	-	-	-	-	-	-	-	-	-	-	-
group_56	ISL3 family transposase	1	1	503	503	503	-	-	-	-	-	-	-	-	-	-	-	-	FGJLAKAN_00681	-	-	-	-	-	-	-	-
group_57	ISL3 family transposase	1	1	719	719	719	-	-	-	-	-	-	-	-	-	-	-	-	FGJLAKAN_00682	-	-	-	-	-	-	-	-
group_58	ISL3 family transposase	2	2	455	455	455	-	-	-	-	-	-	-	-	-	-	-	-	-	DICGILFP_00813	BJOHIFJI_01244	-	-	-	-	-	-
group_59	ISL3 family transposase	3	3	503	989	811	-	-	-	-	-	-	-	-	-	-	-	IELBGNII_00734	-	-	BJOHIFJI_01234	-	-	-	-	-	KFBMBNCD_00141
group_60	ISL3 family transposase	1	1	503	503	503	-	-	-	-	-	-	-	-	-	-	-	-	-	DICGILFP_00599	-	-	-	-	-	-	-
group_61	ISL3 family transposase	1	1	503	503	503	-	-	-	-	-	-	-	-	-	-	-	-	-	DICGILFP_01613	-	-	-	-	-	-	-
group_62	ISL3 family transposase	3	3	623	1256	834	MCGKKBOL_00324	-	-	-	-	-	-	-	-	-	-	-	-	-	-	-	JFFHPFMB_01885	-	EHABHEFN_01878	-	-
group_63	ISL3 family transposase	2	2	1226	1256	1241	-	-	-	-	-	-	-	-	-	-	-	-	-	-	-	-	JFFHPFMB_01544	-	EHABHEFN_01675	-	-
group_64	ISL3 family transposase	9	16	314	1256	944	MCGKKBOL_00404 MCGKKBOL_00525 MCGKKBOL_00676 MCGKKBOL_01367 MCGKKBOL_00128 MCGKKBOL_00573 MCGKKBOL_02001	MFOEDLAO_01965	-	-	-	-	-	ADKGDLBJ_01770	LLCBPMNC_01111	FMOBNNEH_01733	-	IELBGNII_01827	-	-	-	-	-	-	EHABHEFN_01533	OHLBJNGJ_01409	KFBMBNCD_00791 KFBMBNCD_01311
group_65	transposase	8	8	434	884	709	MCGKKBOL_01505	MFOEDLAO_00765	LLHGEBEJ_00911	BFDNJKJL_01125	PDJBLNNA_00773	-	-	-	-	FMOBNNEH_01440	-	-	-	-	-	-	JFFHPFMB_01653	-	-	-	KFBMBNCD_01433
group_66	transposase	1	1	518	518	518	-	-	LLHGEBEJ_00979	-	-	-	-	-	-	-	-	-	-	-	-	-	-	-	-	-	-
group_67	transposase	3	3	884	884	884	MCGKKBOL_01378	MFOEDLAO_00977	LLHGEBEJ_00955	-	-	-	-	-	-	-	-	-	-	-	-	-	-	-	-	-	-
group_68	transposase	2	2	620	887	753	-	-	LLHGEBEJ_01736	-	-	-	-	-	-	-	-	-	FGJLAKAN_01607	-	-	-	-	-	-	-	-
group_69	transposase	2	2	620	629	624	-	-	LLHGEBEJ_01700	-	-	-	-	-	-	-	-	IELBGNII_00847	-	-	-	-	-	-	-	-	-
group_70	transposase	1	1	887	887	887	-	-	-	-	-	-	-	-	-	-	-	IELBGNII_01812	-	-	-	-	-	-	-	-	-
group_71	transposase	1	1	434	434	434	-	-	-	-	PDJBLNNA_01202	-	-	-	-	-	-	-	-	-	-	-	-	-	-	-	-
group_72	transposase	4	4	527	851	707	MCGKKBOL_00151	-	-	-	PDJBLNNA_01864	-	-	-	-	-	PHJIAEAJ_01056	-	-	-	-	-	-	-	EHABHEFN_01497	-	-
group_73	transposase	5	5	362	884	616	MCGKKBOL_00411	-	-	-	-	-	-	-	-	-	-	IELBGNII_01677	FGJLAKAN_01202	-	-	-	JFFHPFMB_01506	-	EHABHEFN_01327	-	-
group_74	transposase	1	1	527	527	527	MCGKKBOL_00430	-	-	-	-	-	-	-	-	-	-	-	-	-	-	-	-	-	-	-	-
group_75	transposase	1	1	887	887	887	MCGKKBOL_00817	-	-	-	-	-	-	-	-	-	-	-	-	-	-	-	-	-	-	-	-
group_76	transposase	4	4	377	617	454	-	-	-	-	-	-	OIDNFDKO_01607	-	-	-	-	-	FGJLAKAN_01083	-	-	-	JFFHPFMB_01608	-	EHABHEFN_00483	-	-
group_77	transposase	1	1	767	767	767	-	-	-	-	-	-	-	-	-	-	-	-	FGJLAKAN_01204	-	-	-	-	-	-	-	-
group_78	transposase	1	1	884	884	884	MCGKKBOL_00013	-	-	-	-	-	-	-	-	-	-	-	-	-	-	-	-	-	-	-	-
group_79	transposase	2	2	518	884	701	MCGKKBOL_00566	-	-	-	-	-	-	-	-	-	-	-	-	-	-	-	-	-	EHABHEFN_01711	-	-
group_80	transposase	2	2	791	884	837	MCGKKBOL_00378	-	-	-	-	-	-	-	-	-	-	-	-	-	-	-	-	-	-	-	KFBMBNCD_01018
group_81	transposase	1	1	887	887	887	MCGKKBOL_01715	-	-	-	-	-	-	-	-	-	-	-	-	-	-	-	-	-	-	-	-
group_82	transposase	2	2	887	887	887	MCGKKBOL_01182	-	-	-	-	-	-	-	-	-	-	-	-	-	-	-	JFFHPFMB_01248	-	-	-	-
group_83	transposase	2	2	884	887	885	-	-	-	-	-	-	-	ADKGDLBJ_01798	-	-	-	-	-	-	-	-	-	-	-	OHLBJNGJ_01878	-
group_84	Collagen adhesin	1	1	1427	1427	1427	-	-	-	-	-	-	-	-	-	-	-	-	-	-	-	-	-	-	EHABHEFN_01477	-	-
group_85	Collagen adhesin	6	6	209	4994	1483	MCGKKBOL_00534	-	-	-	-	-	-	-	-	-	PHJIAEAJ_01358	-	FGJLAKAN_01084	-	-	-	JFFHPFMB_01706	-	EHABHEFN_01476	OHLBJNGJ_01576	-
group_88	Collagen adhesin	4	4	209	4454	1438	MCGKKBOL_01898	-	-	-	-	-	OIDNFDKO_01606	-	-	-	-	-	FGJLAKAN_01608	DICGILFP_00102	-	-	-	-	-	-	-
group_89	Collagen adhesin	5	5	320	4331	1829	MCGKKBOL_00639	-	LLHGEBEJ_01423	-	-	-	-	-	LLCBPMNC_00632	-	-	-	-	-	-	-	-	-	EHABHEFN_01201	-	KFBMBNCD_01773
group_91	Collagen adhesin	6	6	209	914	643	-	-	-	BFDNJKJL_01173	PDJBLNNA_01276	-	-	-	-	-	-	IELBGNII_00001	-	DICGILFP_01895	BJOHIFJI_01736	EEIEEDDH_00369	-	-	-	-	-
group_92	transposase	1	1	476	476	476	-	-	-	-	-	-	-	-	-	-	PHJIAEAJ_01062	-	-	-	-	-	-	-	-	-	-
group_93	transposase	19	19	188	536	328	MCGKKBOL_00345	MFOEDLAO_01437	LLHGEBEJ_01016	BFDNJKJL_00871	PDJBLNNA_00294	KNKDEAAP_01389	OIDNFDKO_01409	ADKGDLBJ_00638	LLCBPMNC_01948	FMOBNNEH_00479	PHJIAEAJ_00859	IELBGNII_00735	FGJLAKAN_01120	DICGILFP_01152	BJOHIFJI_01230	-	JFFHPFMB_01430	-	EHABHEFN_01390	OHLBJNGJ_00346	KFBMBNCD_00137
group_94	transposase	14	14	188	710	422	MCGKKBOL_00995	-	-	BFDNJKJL_01582	PDJBLNNA_01385	KNKDEAAP_01830	OIDNFDKO_01176	-	-	FMOBNNEH_00848	PHJIAEAJ_00166	IELBGNII_00218	FGJLAKAN_00407	DICGILFP_00780	BJOHIFJI_01277	-	JFFHPFMB_00498	-	EHABHEFN_00797	-	KFBMBNCD_01237
group_95	transposase	6	6	134	539	369	-	MFOEDLAO_00716	LLHGEBEJ_01726	-	-	-	OIDNFDKO_01177	ADKGDLBJ_01610	LLCBPMNC_00479	-	-	-	-	-	-	-	-	-	-	OHLBJNGJ_00535	-
group_96	transposase	2	2	188	188	188	-	-	-	BFDNJKJL_01581	PDJBLNNA_01384	-	-	-	-	-	-	-	-	-	-	-	-	-	-	-	-
group_97	transposase	12	12	122	539	252	-	MFOEDLAO_00818	LLHGEBEJ_00496	-	-	-	-	ADKGDLBJ_01457	LLCBPMNC_01554	FMOBNNEH_01004	-	IELBGNII_00987	FGJLAKAN_00794	-	-	EEIEEDDH_00522	-	BHDMLIHB_00503	EHABHEFN_01491	OHLBJNGJ_00982	KFBMBNCD_01171
group_98	transposase	1	1	377	377	377	-	-	-	-	-	-	-	-	-	-	-	-	-	-	-	-	-	BHDMLIHB_01115	-	-	-
group_99	hypothetical protein	13	13	368	713	536	MCGKKBOL_01201	MFOEDLAO_00608	LLHGEBEJ_01180	BFDNJKJL_01200	PDJBLNNA_01140	-	OIDNFDKO_00979	ADKGDLBJ_00798	-	FMOBNNEH_01505	PHJIAEAJ_01574	IELBGNII_00485	FGJLAKAN_00026	-	-	-	-	BHDMLIHB_00923	EHABHEFN_01065	-	-
group_100	hypothetical protein	1	1	638	638	638	-	-	-	-	-	-	OIDNFDKO_00961	-	-	-	-	-	-	-	-	-	-	-	-	-	-
group_101	hypothetical protein	3	3	212	545	407	-	-	LLHGEBEJ_01795	BFDNJKJL_01217	-	-	-	-	-	-	-	-	-	-	-	-	-	-	EHABHEFN_01003	-	-
group_102	hypothetical protein	1	1	482	482	482	-	-	-	-	-	-	-	-	-	-	-	-	-	-	-	-	-	-	EHABHEFN_01001	-	-
group_103	hypothetical protein	7	7	452	566	483	-	MFOEDLAO_01171	LLHGEBEJ_01785	-	-	KNKDEAAP_01901	OIDNFDKO_01420	ADKGDLBJ_00807	-	-	-	IELBGNII_00722	-	-	-	-	-	-	EHABHEFN_01007	-	-
group_104	hypothetical protein	2	2	557	638	597	-	MFOEDLAO_01166	-	BFDNJKJL_01211	-	-	-	-	-	-	-	-	-	-	-	-	-	-	-	-	-
group_105	hypothetical protein	2	2	284	284	284	-	MFOEDLAO_01121	LLHGEBEJ_01276	-	-	-	-	-	-	-	-	-	-	-	-	-	-	-	-	-	-
group_107	Chromosome partition protein Smc	1	1	3221	3221	3221	-	-	-	-	PDJBLNNA_01049	-	-	-	-	-	-	-	-	-	-	-	-	-	-	-	-
group_108	Chromosome partition protein Smc	2	2	2624	2723	2673	-	-	-	-	-	-	OIDNFDKO_00395	-	-	-	-	-	-	-	-	-	-	-	-	-	KFBMBNCD_00828
group_109	hypothetical protein	10	10	2723	11555	7934	MCGKKBOL_00186	-	LLHGEBEJ_01232	-	-	-	OIDNFDKO_00396	ADKGDLBJ_01155	-	-	-	-	FGJLAKAN_00834	DICGILFP_00585	BJOHIFJI_01456	EEIEEDDH_01157	JFFHPFMB_01749	-	-	-	KFBMBNCD_00827
group_110	Chromosome partition protein Smc	1	1	3932	3932	3932	-	-	-	-	-	-	-	-	-	-	-	-	-	-	-	EEIEEDDH_01158	-	-	-	-	-
group_111	hypothetical protein	1	1	1334	1334	1334	-	-	-	-	-	-	-	-	-	-	-	-	-	-	-	-	-	BHDMLIHB_01219	-	-	-
group_112	hypothetical protein	1	1	665	665	665	-	-	-	-	-	KNKDEAAP_00075	-	-	-	-	-	-	-	-	-	-	-	-	-	-	-
group_113	hypothetical protein	4	4	458	887	756	MCGKKBOL_01159	-	-	-	PDJBLNNA_01560	-	-	-	-	-	-	-	FGJLAKAN_01007	-	-	-	JFFHPFMB_01225	-	-	-	-
group_114	hypothetical protein	3	3	392	557	458	-	-	-	-	PDJBLNNA_01559	KNKDEAAP_00018	-	-	-	-	-	-	FGJLAKAN_01006	-	-	-	-	-	-	-	-
group_115	hypothetical protein	1	1	458	458	458	-	-	-	BFDNJKJL_01894	-	-	-	-	-	-	-	-	-	-	-	-	-	-	-	-	-
group_116	hypothetical protein	1	1	521	521	521	-	-	-	BFDNJKJL_01892	-	-	-	-	-	-	-	-	-	-	-	-	-	-	-	-	-
group_117	hypothetical protein	1	1	416	416	416	-	-	-	BFDNJKJL_01893	-	-	-	-	-	-	-	-	-	-	-	-	-	-	-	-	-
group_118	hypothetical protein	3	3	617	794	735	-	-	-	-	-	-	-	-	-	FMOBNNEH_01853	-	-	-	-	-	-	-	-	-	OHLBJNGJ_01511	KFBMBNCD_01118
group_119	hypothetical protein	1	1	557	557	557	-	-	-	-	-	-	-	-	-	FMOBNNEH_01852	-	-	-	-	-	-	-	-	-	-	-
group_120	hypothetical protein	6	6	380	1334	580	-	-	LLHGEBEJ_00079	-	-	-	-	-	-	-	PHJIAEAJ_01937	IELBGNII_00076	-	DICGILFP_00725	BJOHIFJI_00634	EEIEEDDH_00109	-	-	-	-	-
group_121	hypothetical protein	2	2	557	557	557	-	-	-	-	-	-	-	-	-	-	-	-	-	-	-	-	-	-	-	OHLBJNGJ_01510	KFBMBNCD_01119
group_122	hypothetical protein	2	2	614	614	614	-	-	-	-	PDJBLNNA_00066	-	-	-	-	-	PHJIAEAJ_01145	-	-	-	-	-	-	-	-	-	-
group_123	hypothetical protein	2	2	392	947	669	-	MFOEDLAO_01230	-	-	-	-	-	-	-	-	PHJIAEAJ_01743	-	-	-	-	-	-	-	-	-	-
group_124	hypothetical protein	3	3	392	815	607	-	-	-	-	PDJBLNNA_01045	-	-	-	-	FMOBNNEH_01230	-	-	FGJLAKAN_00790	-	-	-	-	-	-	-	-
group_125	hypothetical protein	3	4	239	752	512	-	-	LLHGEBEJ_00709	-	-	-	-	-	-	-	PHJIAEAJ_00231	-	-	-	-	-	-	-	-	-	KFBMBNCD_01591 KFBMBNCD_01590
group_126	hypothetical protein	1	1	323	323	323	-	-	-	-	-	-	-	-	-	-	PHJIAEAJ_00230	-	-	-	-	-	-	-	-	-	-
group_127	hypothetical protein	2	2	515	851	683	-	-	LLHGEBEJ_00708	-	-	-	-	-	-	-	PHJIAEAJ_00232	-	-	-	-	-	-	-	-	-	-
group_128	hypothetical protein	8	8	752	1451	1209	MCGKKBOL_01668	MFOEDLAO_00761	-	BFDNJKJL_00029	PDJBLNNA_01063	KNKDEAAP_00969	-	-	-	-	-	IELBGNII_00596	-	-	-	-	JFFHPFMB_00745	BHDMLIHB_01558	-	-	-
group_129	hypothetical protein	2	2	305	305	305	MCGKKBOL_01669	-	-	-	-	-	-	-	-	-	-	-	-	-	-	-	JFFHPFMB_00746	-	-	-	-
group_130	hypothetical protein	1	1	512	512	512	-	MFOEDLAO_00762	-	-	-	-	-	-	-	-	-	-	-	-	-	-	-	-	-	-	-
group_131	hypothetical protein	2	2	239	662	450	-	-	-	-	-	KNKDEAAP_00970	OIDNFDKO_00497	-	-	-	-	-	-	-	-	-	-	-	-	-	-
group_132	hypothetical protein	1	1	851	851	851	-	-	-	-	-	-	OIDNFDKO_00498	-	-	-	-	-	-	-	-	-	-	-	-	-	-
group_133	hypothetical protein	1	1	323	323	323	-	-	-	-	-	-	OIDNFDKO_00496	-	-	-	-	-	-	-	-	-	-	-	-	-	-
group_134	hypothetical protein	8	8	662	1451	1180	-	-	-	-	-	-	-	ADKGDLBJ_00485	LLCBPMNC_00961	FMOBNNEH_01384	-	-	FGJLAKAN_01284	DICGILFP_01494	BJOHIFJI_01122	EEIEEDDH_01286	-	-	-	OHLBJNGJ_00809	-
group_135	argininosuccinate lyase	17	26	164	353	306	MCGKKBOL_01797	MFOEDLAO_00288 MFOEDLAO_00292 MFOEDLAO_00290	LLHGEBEJ_00628	BFDNJKJL_01437	PDJBLNNA_00352	KNKDEAAP_01101 KNKDEAAP_00365 KNKDEAAP_00366	OIDNFDKO_01422	ADKGDLBJ_01438 ADKGDLBJ_00569 ADKGDLBJ_01436 ADKGDLBJ_00570	-	FMOBNNEH_01375	PHJIAEAJ_01147	-	FGJLAKAN_01402	DICGILFP_00601	BJOHIFJI_00535	EEIEEDDH_00196	JFFHPFMB_01055 JFFHPFMB_01054	BHDMLIHB_00156 BHDMLIHB_00158	-	OHLBJNGJ_00386	-
group_136	hypothetical protein	3	3	176	323	225	-	-	-	BFDNJKJL_01439	PDJBLNNA_00354	-	-	-	-	-	-	-	-	-	-	-	-	-	EHABHEFN_00489	-	-
group_137	argininosuccinate lyase	2	2	176	311	243	-	-	-	-	-	-	-	-	-	FMOBNNEH_01373	-	-	-	DICGILFP_00603	-	-	-	-	-	-	-
group_138	argininosuccinate lyase	2	2	311	335	323	-	MFOEDLAO_00293	-	-	-	-	-	-	-	-	-	-	FGJLAKAN_01404	-	-	-	-	-	-	-	-
group_139	argininosuccinate lyase	2	2	188	353	270	MCGKKBOL_01801	-	-	-	-	-	-	-	-	-	-	-	-	-	-	-	JFFHPFMB_00002	-	-	-	-
group_140	argininosuccinate lyase	2	2	314	335	324	MCGKKBOL_01802	MFOEDLAO_00295	-	-	-	-	-	-	-	-	-	-	-	-	-	-	-	-	-	-	-
group_141	argininosuccinate lyase	8	10	245	386	338	-	-	-	-	-	-	-	-	-	FMOBNNEH_01369	-	IELBGNII_00337	FGJLAKAN_00560 FGJLAKAN_00562 FGJLAKAN_00558	DICGILFP_00607	BJOHIFJI_00541	EEIEEDDH_00202	-	BHDMLIHB_00359	-	OHLBJNGJ_00380	-
group_142	argininosuccinate lyase	1	1	314	314	314	-	-	-	-	-	-	-	-	-	-	-	-	-	-	-	-	-	BHDMLIHB_00357	-	-	-
group_143	hypothetical protein	1	1	245	245	245	-	-	-	-	-	-	-	-	-	-	PHJIAEAJ_01153	-	-	-	-	-	-	-	-	-	-
group_144	hypothetical protein	3	3	335	335	335	-	-	LLHGEBEJ_00621	-	-	-	OIDNFDKO_01429	-	-	-	PHJIAEAJ_01156	-	-	-	-	-	-	-	-	-	-
group_145	argininosuccinate lyase	10	12	176	383	331	-	-	LLHGEBEJ_00625 LLHGEBEJ_00623	BFDNJKJL_01441	PDJBLNNA_00356	-	OIDNFDKO_01425 OIDNFDKO_01427	-	-	FMOBNNEH_01371	PHJIAEAJ_01151	-	-	-	BJOHIFJI_00539	EEIEEDDH_00200	-	-	EHABHEFN_00491	OHLBJNGJ_00382	-
group_146	hypothetical protein	2	2	176	176	176	-	-	-	-	-	-	-	-	-	-	-	-	-	-	BJOHIFJI_00537	EEIEEDDH_00198	-	-	-	-	-
group_147	hypothetical protein	1	1	176	176	176	-	-	-	-	-	-	-	-	-	-	PHJIAEAJ_01149	-	-	-	-	-	-	-	-	-	-
group_148	argininosuccinate lyase	19	19	311	386	364	MCGKKBOL_01807	MFOEDLAO_00300	LLHGEBEJ_00616	BFDNJKJL_01443	PDJBLNNA_00358	-	OIDNFDKO_01434	ADKGDLBJ_00902	LLCBPMNC_00928	FMOBNNEH_01366	PHJIAEAJ_01162	IELBGNII_00335	FGJLAKAN_01410	DICGILFP_00609	BJOHIFJI_00544	EEIEEDDH_00205	JFFHPFMB_00008	-	EHABHEFN_00493	OHLBJNGJ_00378	KFBMBNCD_01659
group_149	hypothetical protein	1	1	311	311	311	-	-	-	-	-	-	-	-	-	-	-	-	-	-	-	-	-	-	EHABHEFN_00494	-	-
group_150	argininosuccinate lyase	1	1	383	383	383	-	-	-	-	-	KNKDEAAP_01281	-	-	-	-	-	-	-	-	-	-	-	-	-	-	-
group_151	valinetRNA ligase	16	16	743	2651	2531	MCGKKBOL_00452	MFOEDLAO_00866	LLHGEBEJ_01028	BFDNJKJL_01769	PDJBLNNA_00863	KNKDEAAP_01154	OIDNFDKO_00812	ADKGDLBJ_00396	-	FMOBNNEH_01707	PHJIAEAJ_01438	IELBGNII_01978	FGJLAKAN_00771	-	-	-	JFFHPFMB_01313	BHDMLIHB_01804	EHABHEFN_01180	-	KFBMBNCD_01149
group_152	valinetRNA ligase	4	4	2087	2648	2507	-	-	-	-	-	-	-	-	-	-	-	-	-	DICGILFP_00524	BJOHIFJI_00830	EEIEEDDH_00027	-	BHDMLIHB_00591	-	-	-
group_153	valinetRNA ligase	2	2	2648	2648	2648	-	-	-	-	-	-	-	-	LLCBPMNC_01274	-	-	-	-	-	-	-	-	-	-	OHLBJNGJ_01484	-
group_154	hypothetical protein	7	7	356	1868	977	-	MFOEDLAO_00744	LLHGEBEJ_01230	-	-	-	-	ADKGDLBJ_00674	-	-	-	-	-	DICGILFP_01698	BJOHIFJI_01594	EEIEEDDH_00616	-	-	EHABHEFN_01124	-	-
group_155	hypothetical protein	2	2	704	1544	1124	-	-	-	-	-	-	-	-	-	-	-	-	-	DICGILFP_01700	-	EEIEEDDH_00618	-	-	-	-	-
group_156	hypothetical protein	6	6	1139	1592	1255	-	-	LLHGEBEJ_01225	-	-	-	-	ADKGDLBJ_00675	-	-	-	-	-	DICGILFP_01702	BJOHIFJI_01596	EEIEEDDH_00620	-	-	EHABHEFN_01122	-	-
group_157	hypothetical protein	5	5	1001	2015	1591	-	MFOEDLAO_00749	LLHGEBEJ_01223	-	-	-	-	-	-	-	-	-	-	DICGILFP_01704	BJOHIFJI_01598	EEIEEDDH_00622	-	-	-	-	-
group_158	hypothetical protein	1	1	473	473	473	-	-	-	-	-	-	-	ADKGDLBJ_01124	-	-	-	-	-	-	-	-	-	-	-	-	-
group_159	serine protease	1	1	392	392	392	-	-	-	-	-	-	-	-	-	-	-	-	-	-	-	-	-	BHDMLIHB_01400	-	-	-
group_160	serine protease	1	1	3305	3305	3305	-	-	-	-	-	-	-	-	-	-	-	-	-	-	-	-	-	BHDMLIHB_01399	-	-	-
group_161	serine protease	20	20	4862	4976	4902	MCGKKBOL_00705	MFOEDLAO_01590	LLHGEBEJ_01356	BFDNJKJL_01371	PDJBLNNA_01662	KNKDEAAP_00050	OIDNFDKO_01735	ADKGDLBJ_01906	LLCBPMNC_00566	FMOBNNEH_01114	PHJIAEAJ_00722	IELBGNII_01062	FGJLAKAN_00187	DICGILFP_00887	BJOHIFJI_01844	EEIEEDDH_00932	JFFHPFMB_01085	-	EHABHEFN_01267	OHLBJNGJ_00875	KFBMBNCD_01840
group_162	type I pullulanase	16	16	3971	5573	5339	MCGKKBOL_01102	-	LLHGEBEJ_00729	BFDNJKJL_01690	PDJBLNNA_01491	-	OIDNFDKO_01047	ADKGDLBJ_01492	-	FMOBNNEH_01814	PHJIAEAJ_00060	IELBGNII_00110	FGJLAKAN_01505	-	BJOHIFJI_00102	EEIEEDDH_01836	JFFHPFMB_00604	-	EHABHEFN_00691	OHLBJNGJ_00414	KFBMBNCD_00262
group_164	type I pullulanase	1	1	3719	3719	3719	-	-	-	-	-	-	-	-	-	-	-	-	-	-	-	-	-	BHDMLIHB_00705	-	-	-
group_165	Fructan betafructosidase	1	1	650	650	650	-	-	-	-	-	-	-	-	-	-	-	-	-	-	-	-	-	BHDMLIHB_00372	-	-	-
group_166	hypothetical protein	17	17	455	911	792	MCGKKBOL_00822	MFOEDLAO_01920	LLHGEBEJ_01536	BFDNJKJL_01250	PDJBLNNA_00320	KNKDEAAP_01687	-	ADKGDLBJ_01759	LLCBPMNC_01490	FMOBNNEH_00301	-	IELBGNII_01457	FGJLAKAN_00480	DICGILFP_01039	BJOHIFJI_00482	-	JFFHPFMB_00346	-	EHABHEFN_00938	OHLBJNGJ_00687	KFBMBNCD_00733
group_167	hypothetical protein	7	7	242	911	575	-	-	LLHGEBEJ_01535	BFDNJKJL_01251	PDJBLNNA_00321	-	OIDNFDKO_01323	-	-	-	PHJIAEAJ_01799	-	-	-	-	EEIEEDDH_00422	-	BHDMLIHB_01438	-	-	-
group_168	hypothetical protein	6	6	512	638	560	-	-	-	-	PDJBLNNA_01142	KNKDEAAP_00949	-	-	LLCBPMNC_00764	-	-	-	-	-	-	-	-	-	EHABHEFN_01073	OHLBJNGJ_01106	KFBMBNCD_00422
group_169	hypothetical protein	6	6	536	782	619	-	MFOEDLAO_01161	-	BFDNJKJL_01209	-	-	-	-	LLCBPMNC_01092	FMOBNNEH_01497	-	-	-	-	-	-	JFFHPFMB_00971	-	-	OHLBJNGJ_01112	-
group_170	hypothetical protein	6	6	539	785	580	-	MFOEDLAO_01119	LLHGEBEJ_01278	-	-	-	-	ADKGDLBJ_00812	-	-	PHJIAEAJ_01345	IELBGNII_00717	-	-	-	-	JFFHPFMB_01272	-	-	-	-
group_171	hypothetical protein	5	5	368	467	419	-	-	-	-	-	-	-	-	-	-	-	-	-	DICGILFP_01831	BJOHIFJI_01660	EEIEEDDH_00684	JFFHPFMB_01267	BHDMLIHB_00925	-	-	-
group_172	hypothetical protein	1	1	743	743	743	-	-	-	-	-	-	-	-	-	-	-	-	-	-	-	-	-	BHDMLIHB_01530	-	-	-
group_173	hypothetical protein	1	1	728	728	728	-	-	-	-	-	-	-	-	-	-	-	-	-	-	-	-	-	BHDMLIHB_01529	-	-	-
group_176	Chromosome partition protein Smc	6	6	284	1580	1077	-	MFOEDLAO_01028	-	-	-	-	-	-	-	FMOBNNEH_00435	-	IELBGNII_01364	-	DICGILFP_01351	-	-	-	-	EHABHEFN_01789	OHLBJNGJ_01253	-
group_177	IgA FC receptor	4	4	341	1568	1098	MCGKKBOL_00229	-	-	-	-	-	-	ADKGDLBJ_01207	LLCBPMNC_01640	-	-	-	-	-	-	-	-	BHDMLIHB_01327	-	-	-
group_179	hypothetical protein	4	4	263	938	641	-	-	-	-	-	-	-	ADKGDLBJ_01259	-	-	PHJIAEAJ_00683	-	-	-	-	-	-	BHDMLIHB_00898	EHABHEFN_01012	-	-
group_180	hypothetical protein	6	6	341	938	580	-	-	-	-	-	-	-	ADKGDLBJ_00979	-	FMOBNNEH_01664	-	-	FGJLAKAN_01834	DICGILFP_00363	-	EEIEEDDH_01532	-	-	EHABHEFN_00171	-	-
group_181	hypothetical protein	1	1	176	176	176	-	-	-	-	-	-	-	-	-	FMOBNNEH_01663	-	-	-	-	-	-	-	-	-	-	-
group_182	hypothetical protein	1	1	335	335	335	-	-	-	-	-	-	-	-	-	FMOBNNEH_01658	-	-	-	-	-	-	-	-	-	-	-
group_183	hypothetical protein	1	1	395	395	395	-	-	-	-	-	-	-	-	-	FMOBNNEH_01659	-	-	-	-	-	-	-	-	-	-	-
group_184	hypothetical protein	2	2	470	542	506	-	-	-	BFDNJKJL_00876	PDJBLNNA_01275	-	-	-	-	-	-	-	-	-	-	-	-	-	-	-	-
group_186	transposase	7	7	284	284	284	-	MFOEDLAO_00715	LLHGEBEJ_00495	-	-	-	-	-	LLCBPMNC_01949	-	-	IELBGNII_00986	FGJLAKAN_01119	-	-	-	-	BHDMLIHB_00502	-	OHLBJNGJ_00347	-
group_187	transposase	14	14	272	338	284	MCGKKBOL_01422	MFOEDLAO_01690	-	-	-	KNKDEAAP_00119	OIDNFDKO_01651	-	LLCBPMNC_01212	FMOBNNEH_00936	PHJIAEAJ_00373	IELBGNII_01239	-	DICGILFP_01569	-	-	JFFHPFMB_00132	BHDMLIHB_01524	EHABHEFN_00438	OHLBJNGJ_00158	KFBMBNCD_00649
group_188	transposase	5	5	320	878	741	-	MFOEDLAO_00820	LLHGEBEJ_00497	-	-	-	-	-	-	-	-	IELBGNII_00988	FGJLAKAN_00793	-	-	-	-	BHDMLIHB_00504	-	-	-
group_189	hypothetical protein	1	1	263	263	263	-	MFOEDLAO_00821	-	-	-	-	-	-	-	-	-	-	-	-	-	-	-	-	-	-	-
group_190	transposase	10	10	236	875	757	-	MFOEDLAO_00819	-	-	-	-	-	ADKGDLBJ_01456	LLCBPMNC_01553	FMOBNNEH_01003	-	-	-	DICGILFP_01397	BJOHIFJI_00743	EEIEEDDH_00523	-	-	EHABHEFN_01490	OHLBJNGJ_00981	KFBMBNCD_01172
group_191	peptidoglycanbinding protein LysM	20	20	386	1376	1164	MCGKKBOL_00246	MFOEDLAO_01041	LLHGEBEJ_01881	BFDNJKJL_01878	PDJBLNNA_01176	KNKDEAAP_00787	OIDNFDKO_01847	ADKGDLBJ_01224	LLCBPMNC_01656	FMOBNNEH_00449	PHJIAEAJ_01632	IELBGNII_01352	FGJLAKAN_00895	DICGILFP_01339	BJOHIFJI_00235	EEIEEDDH_01230	JFFHPFMB_01807	BHDMLIHB_00213	EHABHEFN_01802	OHLBJNGJ_01240	-
group_192	hypothetical protein	5	5	248	1649	921	MCGKKBOL_00846	-	-	-	-	-	-	-	-	-	-	-	-	-	BJOHIFJI_00477	EEIEEDDH_01375	-	-	EHABHEFN_00933	-	KFBMBNCD_00728
group_194	RecBCD enzyme subunit RecD	2	2	1142	1166	1154	MCGKKBOL_00827	-	-	-	-	-	-	-	-	-	PHJIAEAJ_00625	-	-	-	-	-	-	-	-	-	-
group_195	hypothetical protein	20	20	389	1250	1074	MCGKKBOL_00866	MFOEDLAO_01896	LLHGEBEJ_01560	-	PDJBLNNA_00092	KNKDEAAP_01710	OIDNFDKO_01297	ADKGDLBJ_01736	LLCBPMNC_01466	FMOBNNEH_00324	PHJIAEAJ_00603	IELBGNII_01481	FGJLAKAN_00504	DICGILFP_01015	BJOHIFJI_00457	EEIEEDDH_01395	JFFHPFMB_00370	BHDMLIHB_00410	EHABHEFN_00913	OHLBJNGJ_00663	KFBMBNCD_00708
group_196	hypothetical protein	3	3	176	461	319	-	MFOEDLAO_01895	LLHGEBEJ_01561	-	-	-	OIDNFDKO_01296	-	-	-	-	-	-	-	-	-	-	-	-	-	-
group_197	hypothetical protein	2	2	176	1187	681	-	MFOEDLAO_01894	-	BFDNJKJL_01171	-	-	-	-	-	-	-	-	-	-	-	-	-	-	-	-	-
group_198	transposase	5	5	236	320	263	-	-	-	-	-	-	-	ADKGDLBJ_00907	-	-	-	-	FGJLAKAN_01907	DICGILFP_00292	BJOHIFJI_00975	EEIEEDDH_01604	-	-	-	-	-
group_199	transposase	2	2	185	320	252	-	-	-	-	-	-	-	-	-	-	-	-	FGJLAKAN_01183	-	-	-	-	-	EHABHEFN_01328	-	-
group_200	transposase	3	3	320	320	320	-	-	LLHGEBEJ_00910	-	-	-	-	-	-	-	-	IELBGNII_01686	-	-	BJOHIFJI_01422	-	-	-	-	-	-
group_201	transposase	2	2	320	320	320	-	MFOEDLAO_01383	LLHGEBEJ_01168	-	-	-	-	-	-	-	-	-	-	-	-	-	-	-	-	-	-
group_202	transposase	6	6	122	320	287	MCGKKBOL_00379	-	-	BFDNJKJL_01852	PDJBLNNA_00916	-	OIDNFDKO_01375	-	-	-	-	-	-	-	-	-	-	-	EHABHEFN_01498	-	KFBMBNCD_01019
group_203	hypothetical protein	21	21	203	407	336	MCGKKBOL_01942	MFOEDLAO_00044	LLHGEBEJ_00197	BFDNJKJL_00685	PDJBLNNA_00531	KNKDEAAP_00660	OIDNFDKO_00254	ADKGDLBJ_01392	LLCBPMNC_01841	FMOBNNEH_00743	PHJIAEAJ_00288	IELBGNII_01742	FGJLAKAN_01654	DICGILFP_00146	BJOHIFJI_01330	EEIEEDDH_01690	JFFHPFMB_00219	BHDMLIHB_01652	EHABHEFN_00292	OHLBJNGJ_01620	KFBMBNCD_00094
group_204	hypothetical protein	20	20	173	287	230	MCGKKBOL_01557	MFOEDLAO_01405	LLHGEBEJ_01146	BFDNJKJL_01045	PDJBLNNA_00027	KNKDEAAP_01216	OIDNFDKO_00364	ADKGDLBJ_01992	LLCBPMNC_00327	FMOBNNEH_00170	-	IELBGNII_00706	FGJLAKAN_02007	DICGILFP_01873	BJOHIFJI_01564	EEIEEDDH_01863	JFFHPFMB_00635	BHDMLIHB_01229	EHABHEFN_00665	OHLBJNGJ_00093	KFBMBNCD_01484
group_205	type IV secretion protein Rhs	2	2	1367	1367	1367	MCGKKBOL_00626	-	-	-	-	-	-	-	-	-	-	-	-	-	-	-	JFFHPFMB_01548	-	-	-	-
group_206	type IV secretion protein Rhs	1	1	1676	1676	1676	-	-	-	-	-	-	-	-	-	-	-	-	-	-	-	-	JFFHPFMB_01550	-	-	-	-
group_207	type IV secretion protein Rhs	1	1	1781	1781	1781	MCGKKBOL_00624	-	-	-	-	-	-	-	-	-	-	-	-	-	-	-	-	-	-	-	-
group_208	type IV secretion protein Rhs	1	1	731	731	731	-	-	-	-	-	-	-	-	-	-	-	-	-	-	-	-	JFFHPFMB_01551	-	-	-	-
group_209	type IV secretion protein Rhs	2	2	698	698	698	MCGKKBOL_00615	-	-	-	-	-	-	-	-	-	-	-	-	-	-	-	JFFHPFMB_01555	-	-	-	-
group_210	type IV secretion protein Rhs	4	4	713	1865	1541	MCGKKBOL_00613	-	-	BFDNJKJL_00073	PDJBLNNA_00177	-	-	-	-	-	-	-	-	-	-	-	JFFHPFMB_01557	-	-	-	-
group_211	type IV secretion protein Rhs	3	3	1619	1859	1736	MCGKKBOL_00619	-	-	BFDNJKJL_00606	PDJBLNNA_00845	-	-	-	-	-	-	-	-	-	-	-	-	-	-	-	-
group_214	hypothetical protein	1	1	1226	1226	1226	-	-	-	-	-	-	-	-	-	-	-	-	-	-	-	-	-	BHDMLIHB_00150	-	-	-
group_215	hypothetical protein	3	3	1748	1748	1748	-	-	-	-	-	-	-	-	-	-	-	-	-	DICGILFP_00516	BJOHIFJI_00822	EEIEEDDH_00035	-	-	-	-	-
group_217	hypothetical protein	12	12	815	2528	1205	-	-	-	BFDNJKJL_01303	PDJBLNNA_01594	-	OIDNFDKO_01374	ADKGDLBJ_00345	LLCBPMNC_01545	FMOBNNEH_00250	-	IELBGNII_01412	FGJLAKAN_00435	DICGILFP_01090	BJOHIFJI_00532	EEIEEDDH_00500	-	-	-	-	KFBMBNCD_00783
group_218	IS200/IS605 family transposase	19	19	353	473	463	MCGKKBOL_00346	MFOEDLAO_01438	-	BFDNJKJL_00870	PDJBLNNA_00293	KNKDEAAP_01391	OIDNFDKO_01408	ADKGDLBJ_00637	LLCBPMNC_01946	FMOBNNEH_00480	PHJIAEAJ_00860	IELBGNII_00737	FGJLAKAN_01122	DICGILFP_01151	BJOHIFJI_01229	EEIEEDDH_01171	JFFHPFMB_01428	-	EHABHEFN_01388	OHLBJNGJ_00344	KFBMBNCD_00136
group_219	IS200/IS605 family transposase	5	5	152	152	152	-	-	-	-	-	KNKDEAAP_01811	-	ADKGDLBJ_01624	LLCBPMNC_00493	FMOBNNEH_00834	-	-	FGJLAKAN_00424	-	-	-	-	-	-	-	-
group_220	IS200/IS605 family transposase	6	6	146	152	148	-	MFOEDLAO_01883	-	BFDNJKJL_01160	PDJBLNNA_00103	-	OIDNFDKO_01285	-	-	-	-	-	-	-	BJOHIFJI_00446	-	-	-	-	-	KFBMBNCD_00697
group_221	CAAX protease	11	11	455	899	858	MCGKKBOL_01000	-	-	BFDNJKJL_01587	PDJBLNNA_01390	KNKDEAAP_01835	OIDNFDKO_01171	-	-	FMOBNNEH_00853	PHJIAEAJ_00161	IELBGNII_00213	-	-	-	-	JFFHPFMB_00503	-	EHABHEFN_00792	-	KFBMBNCD_01232
group_222	CAAX protease	9	9	452	899	750	-	MFOEDLAO_00710	LLHGEBEJ_01737	-	-	-	-	ADKGDLBJ_01595	LLCBPMNC_00462	FMOBNNEH_00854	-	-	FGJLAKAN_01606	DICGILFP_00041	BJOHIFJI_00001	-	-	-	-	OHLBJNGJ_00518	-
group_224	Filamentous hemagglutinin	1	1	1004	1004	1004	MCGKKBOL_00228	-	-	-	-	-	-	-	-	-	-	-	-	-	-	-	-	-	-	-	-
group_225	hypothetical protein	7	7	602	1586	1402	-	-	-	BFDNJKJL_00189	PDJBLNNA_00034	KNKDEAAP_01317	-	-	LLCBPMNC_01321	-	-	IELBGNII_01922	-	-	-	-	-	-	-	OHLBJNGJ_01543	KFBMBNCD_01086
group_226	hypothetical protein	6	6	722	1769	1433	-	-	-	-	-	KNKDEAAP_01318	OIDNFDKO_00766	-	-	-	-	-	-	DICGILFP_00471	BJOHIFJI_00776	EEIEEDDH_00081	-	BHDMLIHB_00586	-	-	-
group_227	hypothetical protein	6	6	410	683	554	MCGKKBOL_01146	-	-	BFDNJKJL_00290	PDJBLNNA_01547	-	-	-	-	-	-	-	FGJLAKAN_00992	-	-	-	JFFHPFMB_01212	-	EHABHEFN_01140	-	-
group_228	hypothetical protein	16	16	188	683	557	MCGKKBOL_01145	MFOEDLAO_00648	LLHGEBEJ_00518	-	-	KNKDEAAP_01862	OIDNFDKO_01008	ADKGDLBJ_00670	LLCBPMNC_01723	-	PHJIAEAJ_02199	IELBGNII_00077	-	DICGILFP_01694	BJOHIFJI_01590	EEIEEDDH_00612	JFFHPFMB_01211	BHDMLIHB_01428	-	OHLBJNGJ_00996	KFBMBNCD_01016
group_229	hypothetical protein	19	19	194	395	319	MCGKKBOL_00710	MFOEDLAO_01595	LLHGEBEJ_01351	BFDNJKJL_01367	PDJBLNNA_01658	-	OIDNFDKO_01730	-	LLCBPMNC_00561	FMOBNNEH_01120	PHJIAEAJ_00728	IELBGNII_01067	FGJLAKAN_00192	DICGILFP_00892	BJOHIFJI_01839	EEIEEDDH_00937	JFFHPFMB_01091	BHDMLIHB_00492	EHABHEFN_00945	OHLBJNGJ_00881	KFBMBNCD_01845
group_230	hypothetical protein	20	20	284	383	374	MCGKKBOL_00945	MFOEDLAO_01822	LLHGEBEJ_01643	BFDNJKJL_01530	PDJBLNNA_01333	KNKDEAAP_01781	OIDNFDKO_01224	ADKGDLBJ_01665	LLCBPMNC_01387	FMOBNNEH_00588	PHJIAEAJ_00213	IELBGNII_01562	FGJLAKAN_00291	DICGILFP_01648	BJOHIFJI_00385	EEIEEDDH_01107	JFFHPFMB_00447	-	EHABHEFN_00842	OHLBJNGJ_00582	KFBMBNCD_01297
group_231	hypothetical protein	20	20	167	269	218	MCGKKBOL_00196	MFOEDLAO_00990	LLHGEBEJ_00307	BFDNJKJL_00882	PDJBLNNA_00977	KNKDEAAP_00461	OIDNFDKO_01785	-	LLCBPMNC_01603	FMOBNNEH_00394	PHJIAEAJ_00974	IELBGNII_01403	FGJLAKAN_00843	DICGILFP_00593	BJOHIFJI_00186	EEIEEDDH_01279	JFFHPFMB_01758	BHDMLIHB_00522	EHABHEFN_01751	OHLBJNGJ_01291	KFBMBNCD_00836
group_232	transposase	2	2	566	776	671	-	-	-	-	-	-	-	-	-	-	PHJIAEAJ_00682	-	-	-	-	-	-	-	EHABHEFN_01013	-	-
group_233	transposase	5	5	329	911	719	-	-	-	-	-	-	-	ADKGDLBJ_00978	-	-	-	-	FGJLAKAN_01835	DICGILFP_00362	-	EEIEEDDH_01533	-	-	EHABHEFN_00172	-	-
group_234	hypothetical protein	2	2	311	590	450	-	-	-	-	-	-	-	ADKGDLBJ_01258	-	-	-	IELBGNII_01324	-	-	-	-	-	-	-	-	-
group_235	transposase	3	3	215	722	553	-	-	-	BFDNJKJL_01181	PDJBLNNA_01163	-	-	-	-	-	-	-	-	-	-	-	-	BHDMLIHB_01413	-	-	-
group_236	hypothetical protein	18	18	350	854	593	MCGKKBOL_01918	MFOEDLAO_00020	LLHGEBEJ_00173	BFDNJKJL_00661	-	KNKDEAAP_00684	OIDNFDKO_00230	ADKGDLBJ_01415	LLCBPMNC_01865	FMOBNNEH_00767	-	IELBGNII_01718	FGJLAKAN_01629	DICGILFP_00122	BJOHIFJI_01306	EEIEEDDH_01666	JFFHPFMB_00243	-	EHABHEFN_00268	OHLBJNGJ_01596	KFBMBNCD_01326
group_237	hypothetical protein	9	9	980	1895	1724	-	-	LLHGEBEJ_01896	-	-	KNKDEAAP_01096	OIDNFDKO_01830	ADKGDLBJ_01208	-	-	-	IELBGNII_01368	-	DICGILFP_01355	-	-	-	BHDMLIHB_01326	EHABHEFN_01784	-	KFBMBNCD_00869
group_238	hypothetical protein	1	1	494	494	494	-	-	-	-	-	-	-	-	-	-	-	-	-	DICGILFP_01356	-	-	-	-	-	-	-
group_239	IgA FC receptor	11	11	479	2111	1574	MCGKKBOL_00706	MFOEDLAO_01591	LLHGEBEJ_01355	-	PDJBLNNA_01661	-	-	ADKGDLBJ_01905	LLCBPMNC_00565	-	-	IELBGNII_01950	-	DICGILFP_00888	-	-	JFFHPFMB_01086	-	-	OHLBJNGJ_00876	KFBMBNCD_01841
group_240	transposase	16	16	431	779	698	MCGKKBOL_00433	MFOEDLAO_00845	LLHGEBEJ_00855	BFDNJKJL_01903	PDJBLNNA_01569	-	OIDNFDKO_00829	ADKGDLBJ_00376	-	-	PHJIAEAJ_01019	IELBGNII_00516	FGJLAKAN_00367	DICGILFP_00550	BJOHIFJI_00856	EEIEEDDH_00001	JFFHPFMB_01294	BHDMLIHB_00692	EHABHEFN_01199	-	-
group_241	hypothetical protein	1	1	218	218	218	-	-	-	-	-	-	-	-	-	-	-	-	FGJLAKAN_01009	-	-	-	-	-	-	-	-
group_242	hypothetical protein	14	14	134	290	215	MCGKKBOL_00434	MFOEDLAO_00846	LLHGEBEJ_00854	-	-	-	OIDNFDKO_00828	ADKGDLBJ_00377	-	FMOBNNEH_01724	PHJIAEAJ_01018	-	FGJLAKAN_00789	DICGILFP_00549	BJOHIFJI_00855	EEIEEDDH_00002	JFFHPFMB_01295	BHDMLIHB_01823	EHABHEFN_01198	-	-
group_243	hypothetical protein	1	1	158	158	158	-	-	-	-	-	-	-	-	-	-	-	-	-	-	-	-	-	BHDMLIHB_01824	-	-	-
group_244	hypothetical protein	2	2	290	290	290	-	-	-	-	-	KNKDEAAP_01377	-	-	-	FMOBNNEH_01734	-	-	-	-	-	-	-	-	-	-	-
group_245	hypothetical protein	14	19	449	1202	700	-	MFOEDLAO_00822	LLHGEBEJ_00498 LLHGEBEJ_00499	-	-	-	-	ADKGDLBJ_01455	LLCBPMNC_01552 LLCBPMNC_01551	FMOBNNEH_01002	-	IELBGNII_00989	FGJLAKAN_00792	DICGILFP_01396 DICGILFP_01395	BJOHIFJI_00742	EEIEEDDH_00524	-	BHDMLIHB_00505	EHABHEFN_01489 EHABHEFN_01488	OHLBJNGJ_00980	KFBMBNCD_01173 KFBMBNCD_01174
group_246	hypothetical protein	1	1	509	509	509	-	-	-	-	-	-	-	-	-	-	-	-	-	-	-	-	-	-	-	OHLBJNGJ_00979	-
group_247	hypothetical protein	1	1	509	509	509	-	-	-	-	-	-	-	-	-	-	-	-	-	-	BJOHIFJI_00741	-	-	-	-	-	-
group_248	hypothetical protein	1	1	509	509	509	-	-	-	-	-	-	-	-	-	-	-	-	-	-	-	EEIEEDDH_00525	-	-	-	-	-
group_249	hypothetical protein	1	1	509	509	509	-	-	-	-	-	-	-	ADKGDLBJ_01454	-	-	-	-	-	-	-	-	-	-	-	-	-
group_250	hypothetical protein	2	2	509	509	509	-	MFOEDLAO_00823	-	-	-	-	-	-	-	-	-	-	FGJLAKAN_00791	-	-	-	-	-	-	-	-
group_251	NacetylmuramoylLalanine amidase	21	21	1151	3248	1721	MCGKKBOL_01226	MFOEDLAO_01500	LLHGEBEJ_00360	BFDNJKJL_01247	PDJBLNNA_00837	KNKDEAAP_01378	OIDNFDKO_01540	ADKGDLBJ_00066	LLCBPMNC_00168	FMOBNNEH_01758	PHJIAEAJ_01531	IELBGNII_00459	FGJLAKAN_00001	DICGILFP_01865	BJOHIFJI_01694	EEIEEDDH_00718	JFFHPFMB_00944	BHDMLIHB_01052	EHABHEFN_00088	OHLBJNGJ_01141	KFBMBNCD_00460
group_252	hypothetical protein	20	20	164	164	164	MCGKKBOL_00197	MFOEDLAO_00991	LLHGEBEJ_00306	BFDNJKJL_00883	PDJBLNNA_00978	KNKDEAAP_00460	OIDNFDKO_01786	ADKGDLBJ_01164	-	FMOBNNEH_00395	PHJIAEAJ_00975	IELBGNII_01402	FGJLAKAN_00844	DICGILFP_00594	BJOHIFJI_00187	EEIEEDDH_01278	JFFHPFMB_01759	BHDMLIHB_00523	EHABHEFN_01752	OHLBJNGJ_01290	KFBMBNCD_00837
group_254	hypothetical protein	12	12	341	3245	1275	MCGKKBOL_01451	MFOEDLAO_01229	LLHGEBEJ_00857	-	-	-	OIDNFDKO_00468	ADKGDLBJ_01845	-	FMOBNNEH_01494	PHJIAEAJ_01744	-	FGJLAKAN_00636	DICGILFP_01540	BJOHIFJI_00903	-	-	-	EHABHEFN_01268	OHLBJNGJ_01925	-
group_256	hypothetical protein	21	21	245	563	520	MCGKKBOL_00097	MFOEDLAO_00203	LLHGEBEJ_00123	BFDNJKJL_00641	PDJBLNNA_01044	KNKDEAAP_00854	OIDNFDKO_00926	ADKGDLBJ_00242	LLCBPMNC_01058	FMOBNNEH_00022	PHJIAEAJ_00460	IELBGNII_00848	FGJLAKAN_01253	DICGILFP_00760	BJOHIFJI_00669	EEIEEDDH_00144	JFFHPFMB_01005	BHDMLIHB_00971	EHABHEFN_01644	OHLBJNGJ_00242	KFBMBNCD_00349
group_257	luciferase	20	20	575	1064	1018	MCGKKBOL_01441	MFOEDLAO_01671	LLHGEBEJ_01915	BFDNJKJL_00383	PDJBLNNA_01213	KNKDEAAP_00178	-	ADKGDLBJ_00283	LLCBPMNC_01231	FMOBNNEH_00955	PHJIAEAJ_00643	IELBGNII_01257	FGJLAKAN_01022	DICGILFP_01550	BJOHIFJI_00913	EEIEEDDH_00312	JFFHPFMB_00151	BHDMLIHB_00721	EHABHEFN_00419	OHLBJNGJ_00177	KFBMBNCD_01913
group_258	luciferase	2	2	515	1064	789	-	-	-	-	-	-	OIDNFDKO_01669	-	-	-	PHJIAEAJ_00354	-	-	-	-	-	-	-	-	-	-
group_259	hypothetical protein	20	20	158	242	164	MCGKKBOL_01866	MFOEDLAO_00368	LLHGEBEJ_00558	BFDNJKJL_00600	PDJBLNNA_00807	-	OIDNFDKO_01491	ADKGDLBJ_00848	LLCBPMNC_00721	FMOBNNEH_01303	PHJIAEAJ_00838	IELBGNII_00279	FGJLAKAN_01466	DICGILFP_00673	BJOHIFJI_00608	EEIEEDDH_00344	JFFHPFMB_00067	BHDMLIHB_01888	EHABHEFN_00551	OHLBJNGJ_01420	KFBMBNCD_01727
group_260	hypothetical protein	20	20	1145	2108	2007	MCGKKBOL_00958	MFOEDLAO_01811	LLHGEBEJ_01654	BFDNJKJL_01542	PDJBLNNA_01345	KNKDEAAP_01789	OIDNFDKO_01212	ADKGDLBJ_01654	LLCBPMNC_01375	FMOBNNEH_00596	PHJIAEAJ_00201	IELBGNII_01573	FGJLAKAN_00302	DICGILFP_01659	BJOHIFJI_00377	EEIEEDDH_01099	JFFHPFMB_00460	BHDMLIHB_01383	EHABHEFN_00832	OHLBJNGJ_00571	-
group_261	hypothetical protein	2	2	443	2108	1275	-	-	-	-	-	-	-	-	-	-	-	-	-	-	-	-	JFFHPFMB_00461	-	-	-	KFBMBNCD_01289
group_262	hypothetical protein	1	1	506	506	506	-	-	-	-	-	KNKDEAAP_01788	-	-	-	-	-	-	-	-	-	-	-	-	-	-	-
group_263	bacteriocin	9	9	230	233	232	MCGKKBOL_00955	-	LLHGEBEJ_01651	-	-	-	OIDNFDKO_01215	ADKGDLBJ_01657	-	-	-	-	-	DICGILFP_01656	BJOHIFJI_00380	EEIEEDDH_01102	JFFHPFMB_00457	-	-	-	KFBMBNCD_01293
group_264	bacteriocin	4	4	233	233	233	MCGKKBOL_00954	-	-	BFDNJKJL_01538	PDJBLNNA_01341	-	-	-	-	-	-	-	-	-	-	-	JFFHPFMB_00456	-	-	-	-
group_265	bacteriocin	20	20	209	254	232	MCGKKBOL_00953	MFOEDLAO_01815	LLHGEBEJ_01650	BFDNJKJL_01537	PDJBLNNA_01340	KNKDEAAP_01785	OIDNFDKO_01216	ADKGDLBJ_01658	LLCBPMNC_01379	FMOBNNEH_00592	PHJIAEAJ_00206	IELBGNII_01569	FGJLAKAN_00298	DICGILFP_01655	BJOHIFJI_00381	EEIEEDDH_01103	JFFHPFMB_00455	BHDMLIHB_01389	EHABHEFN_00836	OHLBJNGJ_00575	-
group_266	tRNAbinding protein	21	21	401	623	612	MCGKKBOL_00175	MFOEDLAO_00789	LLHGEBEJ_01242	BFDNJKJL_00463	PDJBLNNA_00201	KNKDEAAP_00885	OIDNFDKO_00407	ADKGDLBJ_01144	LLCBPMNC_01583	FMOBNNEH_01033	PHJIAEAJ_00953	IELBGNII_00935	FGJLAKAN_00823	DICGILFP_00575	BJOHIFJI_01446	EEIEEDDH_01146	JFFHPFMB_01738	BHDMLIHB_00440	EHABHEFN_01522	OHLBJNGJ_01947	KFBMBNCD_00816
group_267	tRNAbinding protein	1	1	419	419	419	-	-	-	-	-	-	-	-	-	-	-	-	-	-	-	-	-	BHDMLIHB_00441	-	-	-
group_268	transporter	20	20	677	1241	1201	MCGKKBOL_00198	MFOEDLAO_00992	LLHGEBEJ_00305	BFDNJKJL_00884	PDJBLNNA_00979	KNKDEAAP_00459	OIDNFDKO_01787	ADKGDLBJ_01165	LLCBPMNC_01605	FMOBNNEH_00397	PHJIAEAJ_00976	IELBGNII_01401	FGJLAKAN_00845	-	BJOHIFJI_00188	EEIEEDDH_01277	JFFHPFMB_01760	BHDMLIHB_01078	EHABHEFN_01753	OHLBJNGJ_01289	KFBMBNCD_00838
group_269	transporter	2	2	464	1241	852	-	-	-	-	-	-	-	-	-	FMOBNNEH_00396	-	-	-	DICGILFP_00595	-	-	-	-	-	-	-
group_270	hypothetical protein	16	16	527	1115	1038	MCGKKBOL_01688	MFOEDLAO_01328	LLHGEBEJ_00686	BFDNJKJL_00016	PDJBLNNA_01076	KNKDEAAP_00354	OIDNFDKO_00523	-	LLCBPMNC_00973	-	PHJIAEAJ_01313	IELBGNII_00584	FGJLAKAN_01296	-	-	-	JFFHPFMB_00765	BHDMLIHB_01788	EHABHEFN_01908	OHLBJNGJ_00798	KFBMBNCD_01603
group_271	hypothetical protein	6	6	227	1103	872	-	-	-	-	-	-	-	ADKGDLBJ_00509	-	FMOBNNEH_01911	PHJIAEAJ_01314	-	-	DICGILFP_01460	BJOHIFJI_01142	EEIEEDDH_01320	-	-	-	-	-
group_272	endonuclease	20	20	224	821	696	MCGKKBOL_01689	MFOEDLAO_01329	LLHGEBEJ_00685	BFDNJKJL_00015	PDJBLNNA_01077	KNKDEAAP_00353	OIDNFDKO_00524	ADKGDLBJ_00511	LLCBPMNC_00974	FMOBNNEH_01910	-	IELBGNII_00583	FGJLAKAN_01297	DICGILFP_01459	BJOHIFJI_01143	EEIEEDDH_01321	JFFHPFMB_00766	BHDMLIHB_01789	EHABHEFN_01909	OHLBJNGJ_00797	KFBMBNCD_01604
group_273	endonuclease	5	5	344	572	488	-	-	-	-	-	-	-	-	-	FMOBNNEH_01909	PHJIAEAJ_01312	-	-	DICGILFP_01458	BJOHIFJI_01144	EEIEEDDH_01322	-	-	-	-	-
group_274	endonuclease	1	1	344	344	344	-	-	-	-	-	-	-	ADKGDLBJ_00512	-	-	-	-	-	-	-	-	-	-	-	-	-
group_275	hypothetical protein	21	21	251	680	445	MCGKKBOL_01714	MFOEDLAO_01351	LLHGEBEJ_00660	BFDNJKJL_00808	PDJBLNNA_01102	KNKDEAAP_00329	OIDNFDKO_00547	ADKGDLBJ_00537	LLCBPMNC_00996	FMOBNNEH_01884	PHJIAEAJ_01289	IELBGNII_00559	FGJLAKAN_01320	DICGILFP_01435	BJOHIFJI_01166	EEIEEDDH_01344	JFFHPFMB_00791	BHDMLIHB_01285	EHABHEFN_01933	OHLBJNGJ_00776	KFBMBNCD_01626
group_277	Mycothiol acetyltransferase	2	2	254	305	279	-	-	LLHGEBEJ_01605	-	-	-	-	-	-	-	-	-	-	-	-	-	-	-	-	OHLBJNGJ_00621	-
group_278	histidine triad protein	21	21	1718	2633	2577	MCGKKBOL_01268	MFOEDLAO_00433	LLHGEBEJ_00401	BFDNJKJL_00233	PDJBLNNA_00458	KNKDEAAP_00258	OIDNFDKO_00622	ADKGDLBJ_01020	LLCBPMNC_00041	FMOBNNEH_00204	PHJIAEAJ_02026	IELBGNII_01856	FGJLAKAN_01778	DICGILFP_00405	BJOHIFJI_01080	EEIEEDDH_01490	JFFHPFMB_00902	BHDMLIHB_00757	EHABHEFN_00129	OHLBJNGJ_01763	KFBMBNCD_00502
group_279	histidine triad protein	1	1	884	884	884	-	-	-	-	-	-	-	-	-	-	-	-	-	-	-	-	-	BHDMLIHB_00756	-	-	-
group_280	GNAT family Nacetyltransferase	21	21	173	527	510	MCGKKBOL_01634	MFOEDLAO_01277	LLHGEBEJ_00032	BFDNJKJL_00116	PDJBLNNA_00704	KNKDEAAP_00385	OIDNFDKO_00156	ADKGDLBJ_00160	LLCBPMNC_00878	FMOBNNEH_00093	PHJIAEAJ_01097	IELBGNII_00629	FGJLAKAN_01931	DICGILFP_01207	BJOHIFJI_01492	EEIEEDDH_01934	JFFHPFMB_00711	BHDMLIHB_00690	EHABHEFN_00592	OHLBJNGJ_00035	KFBMBNCD_01556
group_281	hypothetical protein	14	14	158	191	186	MCGKKBOL_01606	MFOEDLAO_01249	LLHGEBEJ_00060	-	-	-	OIDNFDKO_00184	ADKGDLBJ_00133	LLCBPMNC_00906	FMOBNNEH_00121	PHJIAEAJ_01125	IELBGNII_00657	-	-	BJOHIFJI_01520	-	-	BHDMLIHB_00662	EHABHEFN_00620	OHLBJNGJ_00063	KFBMBNCD_01528
group_282	hypothetical protein	15	15	248	272	269	MCGKKBOL_00399	MFOEDLAO_01489	LLHGEBEJ_00816	BFDNJKJL_00402	PDJBLNNA_00307	KNKDEAAP_00984	OIDNFDKO_01041	ADKGDLBJ_00586	-	FMOBNNEH_01262	-	IELBGNII_00788	FGJLAKAN_01173	DICGILFP_01100	-	-	JFFHPFMB_01516	BHDMLIHB_00991	-	OHLBJNGJ_00293	-
group_285	Putative endobetaNacetylglucosaminidase	1	1	446	446	446	-	-	-	-	-	-	-	-	-	FMOBNNEH_00822	-	-	-	-	-	-	-	-	-	-	-
group_286	23S rRNA (uracil(1939)C(5))methyltransferase RlmD	3	3	692	986	888	-	-	-	-	-	-	-	-	-	-	PHJIAEAJ_01017	-	-	-	-	-	-	BHDMLIHB_01822	-	-	KFBMBNCD_01165
group_287	23S rRNA (uracil(1939)C(5))methyltransferase RlmD	19	19	791	1352	1121	MCGKKBOL_00435	MFOEDLAO_00847	LLHGEBEJ_00853	BFDNJKJL_01785	PDJBLNNA_00847	KNKDEAAP_01169	OIDNFDKO_00827	ADKGDLBJ_00378	LLCBPMNC_01251	FMOBNNEH_01723	-	IELBGNII_01994	FGJLAKAN_00788	DICGILFP_00548	BJOHIFJI_00854	EEIEEDDH_00003	JFFHPFMB_01296	BHDMLIHB_01821	EHABHEFN_01197	OHLBJNGJ_01462	-
group_288	MmcQ family protein	18	18	1058	1058	1058	MCGKKBOL_00456	MFOEDLAO_00877	LLHGEBEJ_01039	BFDNJKJL_01760	PDJBLNNA_00872	KNKDEAAP_01150	OIDNFDKO_00808	ADKGDLBJ_00400	LLCBPMNC_01278	-	PHJIAEAJ_01434	-	FGJLAKAN_00767	DICGILFP_00514	BJOHIFJI_00820	EEIEEDDH_00037	JFFHPFMB_01317	-	EHABHEFN_01168	OHLBJNGJ_01488	KFBMBNCD_01141
group_289	hypothetical protein	17	17	731	731	731	MCGKKBOL_01800	MFOEDLAO_00291	LLHGEBEJ_00626	BFDNJKJL_01440	PDJBLNNA_00355	KNKDEAAP_00364	OIDNFDKO_01424	ADKGDLBJ_00568	-	FMOBNNEH_01372	PHJIAEAJ_01150	-	FGJLAKAN_00563	DICGILFP_00606	BJOHIFJI_00538	EEIEEDDH_00199	JFFHPFMB_01056	-	EHABHEFN_00492	OHLBJNGJ_00383	-
group_290	DNA mismatch repair protein MutT	3	3	455	455	455	-	-	-	-	-	-	-	-	LLCBPMNC_00946	-	-	-	-	-	-	-	-	-	-	OHLBJNGJ_00360	KFBMBNCD_01678
group_291	DNA mismatch repair protein MutT	18	18	146	455	343	MCGKKBOL_01829	MFOEDLAO_00331	LLHGEBEJ_00597	BFDNJKJL_01462	PDJBLNNA_00377	KNKDEAAP_00557	OIDNFDKO_01453	-	LLCBPMNC_00759	FMOBNNEH_01341	PHJIAEAJ_01186	-	FGJLAKAN_01428	DICGILFP_00635	BJOHIFJI_00569	EEIEEDDH_00230	JFFHPFMB_00030	BHDMLIHB_01851	EHABHEFN_00514	OHLBJNGJ_01458	-
group_292	hypothetical protein	21	21	1502	1622	1560	MCGKKBOL_01423	MFOEDLAO_01689	LLHGEBEJ_01933	BFDNJKJL_00365	PDJBLNNA_01231	KNKDEAAP_00120	OIDNFDKO_01652	ADKGDLBJ_00300	LLCBPMNC_01213	FMOBNNEH_00937	PHJIAEAJ_00372	IELBGNII_01240	FGJLAKAN_01039	DICGILFP_01568	BJOHIFJI_00931	EEIEEDDH_00294	JFFHPFMB_00133	BHDMLIHB_01525	EHABHEFN_00437	OHLBJNGJ_00159	KFBMBNCD_00650
group_293	peroxiredoxin	21	21	380	404	381	MCGKKBOL_00632	MFOEDLAO_01420	LLHGEBEJ_01430	BFDNJKJL_01180	PDJBLNNA_01283	KNKDEAAP_00805	OIDNFDKO_01599	ADKGDLBJ_00007	LLCBPMNC_00639	FMOBNNEH_00972	PHJIAEAJ_01523	IELBGNII_00008	FGJLAKAN_00629	DICGILFP_01902	BJOHIFJI_01743	EEIEEDDH_00376	JFFHPFMB_01543	BHDMLIHB_01093	EHABHEFN_01682	OHLBJNGJ_01357	KFBMBNCD_01766
group_294	hypothetical protein	14	14	248	674	323	MCGKKBOL_01147	MFOEDLAO_00647	LLHGEBEJ_00517	BFDNJKJL_00289	PDJBLNNA_01548	KNKDEAAP_01861	OIDNFDKO_01007	ADKGDLBJ_00671	-	-	PHJIAEAJ_02200	-	-	DICGILFP_01695	BJOHIFJI_01591	EEIEEDDH_00613	JFFHPFMB_01213	-	-	-	KFBMBNCD_01017
group_295	hypothetical protein	5	5	170	560	471	-	MFOEDLAO_01755	LLHGEBEJ_01125	-	-	-	-	-	LLCBPMNC_01090	-	PHJIAEAJ_01570	-	-	-	-	-	-	-	-	OHLBJNGJ_01110	-
group_296	hypothetical protein	4	4	428	542	513	-	MFOEDLAO_01740	LLHGEBEJ_01269	-	-	-	OIDNFDKO_00963	-	-	-	-	-	-	-	-	-	-	-	EHABHEFN_01005	-	-
group_297	hypothetical protein	1	1	542	542	542	-	-	-	-	-	-	-	-	-	-	PHJIAEAJ_01347	-	-	-	-	-	-	-	-	-	-
group_298	methioninetRNA ligase	10	10	695	2003	1872	-	MFOEDLAO_01564	-	-	-	KNKDEAAP_00940	-	-	LLCBPMNC_00592	FMOBNNEH_01088	-	IELBGNII_01036	FGJLAKAN_00161	-	-	-	-	BHDMLIHB_01738	EHABHEFN_01241	OHLBJNGJ_00849	KFBMBNCD_01814
group_299	methioninetRNA ligase	12	12	1391	2003	1952	MCGKKBOL_00680	-	LLHGEBEJ_01382	BFDNJKJL_01396	PDJBLNNA_01687	-	OIDNFDKO_01760	ADKGDLBJ_01931	-	-	PHJIAEAJ_00697	-	-	DICGILFP_00862	BJOHIFJI_01869	EEIEEDDH_00907	JFFHPFMB_01060	BHDMLIHB_01737	-	-	-
group_300	IgA FC receptor	6	6	941	2144	1847	-	-	-	BFDNJKJL_01370	-	-	-	-	-	-	-	IELBGNII_01063	FGJLAKAN_00752	DICGILFP_00499	BJOHIFJI_01843	EEIEEDDH_00933	-	-	-	-	-
group_301	Type II secretory pathway, pseudopilin PulG	19	19	254	293	286	-	MFOEDLAO_00799	LLHGEBEJ_01252	BFDNJKJL_00473	PDJBLNNA_00211	KNKDEAAP_00895	OIDNFDKO_00417	ADKGDLBJ_01134	LLCBPMNC_01573	FMOBNNEH_01023	PHJIAEAJ_00922	IELBGNII_00966	FGJLAKAN_00813	DICGILFP_00565	BJOHIFJI_01436	EEIEEDDH_01136	JFFHPFMB_01728	-	EHABHEFN_01512	OHLBJNGJ_01937	KFBMBNCD_00806
group_302	Cyclic nucleotidegated potassium channel	21	21	296	698	591	MCGKKBOL_00372	MFOEDLAO_01464	LLHGEBEJ_00990	BFDNJKJL_00844	PDJBLNNA_00267	KNKDEAAP_01418	OIDNFDKO_01382	ADKGDLBJ_00611	LLCBPMNC_01920	FMOBNNEH_00506	PHJIAEAJ_00887	IELBGNII_00763	FGJLAKAN_01148	DICGILFP_01125	BJOHIFJI_01203	EEIEEDDH_01197	JFFHPFMB_01402	BHDMLIHB_01103	EHABHEFN_01362	OHLBJNGJ_00318	KFBMBNCD_00110
group_303	Cyclic nucleotidegated potassium channel	3	3	401	401	401	-	-	-	-	-	-	-	-	-	-	-	-	-	-	BJOHIFJI_01202	EEIEEDDH_01198	-	-	-	-	KFBMBNCD_00109
group_304	hypothetical protein	20	20	173	248	199	MCGKKBOL_00204	MFOEDLAO_00998	LLHGEBEJ_00299	BFDNJKJL_00890	PDJBLNNA_00985	-	OIDNFDKO_01793	ADKGDLBJ_01171	LLCBPMNC_01611	FMOBNNEH_00403	PHJIAEAJ_00982	IELBGNII_01395	FGJLAKAN_00851	DICGILFP_01380	BJOHIFJI_00194	EEIEEDDH_01271	JFFHPFMB_01766	BHDMLIHB_01072	EHABHEFN_01759	OHLBJNGJ_01283	KFBMBNCD_00844
group_305	hypothetical protein	19	19	260	260	260	MCGKKBOL_00538	MFOEDLAO_00165	LLHGEBEJ_01486	BFDNJKJL_01055	PDJBLNNA_00221	-	OIDNFDKO_01544	ADKGDLBJ_00062	LLCBPMNC_00694	FMOBNNEH_00534	PHJIAEAJ_01468	IELBGNII_00062	FGJLAKAN_00575	-	BJOHIFJI_01698	EEIEEDDH_01642	JFFHPFMB_00266	BHDMLIHB_00050	EHABHEFN_01739	OHLBJNGJ_01303	KFBMBNCD_00315
group_306	hypothetical protein	19	19	122	125	124	MCGKKBOL_01927	MFOEDLAO_00029	LLHGEBEJ_00182	BFDNJKJL_00670	PDJBLNNA_00516	KNKDEAAP_00674	OIDNFDKO_00239	ADKGDLBJ_01406	LLCBPMNC_01856	FMOBNNEH_00758	PHJIAEAJ_00272	-	FGJLAKAN_01638	DICGILFP_00131	BJOHIFJI_01315	EEIEEDDH_01675	JFFHPFMB_00234	-	EHABHEFN_00277	OHLBJNGJ_01605	KFBMBNCD_01317
group_307	GNAT family Nacetyltransferase	21	21	509	515	514	MCGKKBOL_01934	MFOEDLAO_00036	LLHGEBEJ_00189	BFDNJKJL_00677	PDJBLNNA_00523	KNKDEAAP_00668	OIDNFDKO_00246	ADKGDLBJ_01400	LLCBPMNC_01849	FMOBNNEH_00751	PHJIAEAJ_00280	IELBGNII_01734	FGJLAKAN_01646	DICGILFP_00138	BJOHIFJI_01322	EEIEEDDH_01682	JFFHPFMB_00227	BHDMLIHB_01532	EHABHEFN_00284	OHLBJNGJ_01612	KFBMBNCD_00102
group_308	hypothetical protein	21	21	692	758	754	MCGKKBOL_01940	MFOEDLAO_00042	LLHGEBEJ_00195	BFDNJKJL_00683	PDJBLNNA_00529	KNKDEAAP_00662	OIDNFDKO_00252	ADKGDLBJ_01394	LLCBPMNC_01843	FMOBNNEH_00745	PHJIAEAJ_00286	IELBGNII_01740	FGJLAKAN_01652	DICGILFP_00144	BJOHIFJI_01328	EEIEEDDH_01688	JFFHPFMB_00221	BHDMLIHB_01654	EHABHEFN_00290	OHLBJNGJ_01618	KFBMBNCD_00096
group_309	hypothetical protein	21	21	191	254	199	MCGKKBOL_00004	MFOEDLAO_00112	LLHGEBEJ_00265	BFDNJKJL_00752	PDJBLNNA_00598	KNKDEAAP_00591	OIDNFDKO_00349	ADKGDLBJ_01324	LLCBPMNC_01757	FMOBNNEH_00646	PHJIAEAJ_00509	IELBGNII_01809	FGJLAKAN_01721	DICGILFP_00213	BJOHIFJI_01396	EEIEEDDH_01757	JFFHPFMB_01169	BHDMLIHB_00072	EHABHEFN_00391	OHLBJNGJ_01704	KFBMBNCD_00019
group_310	noncanonical pyrimidine nucleotidase, YjjG family	21	21	617	710	699	MCGKKBOL_01094	MFOEDLAO_00564	LLHGEBEJ_00736	BFDNJKJL_01681	PDJBLNNA_01484	KNKDEAAP_01557	OIDNFDKO_01077	ADKGDLBJ_01499	LLCBPMNC_00369	FMOBNNEH_01807	PHJIAEAJ_00067	IELBGNII_00117	FGJLAKAN_01512	DICGILFP_00238	BJOHIFJI_00095	EEIEEDDH_01829	JFFHPFMB_00596	BHDMLIHB_00166	EHABHEFN_00698	OHLBJNGJ_00421	KFBMBNCD_00255
group_311	XPro aminopeptidase	21	21	1064	1289	1074	MCGKKBOL_01582	MFOEDLAO_00610	LLHGEBEJ_00084	BFDNJKJL_01020	PDJBLNNA_00002	KNKDEAAP_00185	OIDNFDKO_00207	ADKGDLBJ_00109	LLCBPMNC_00302	FMOBNNEH_00144	PHJIAEAJ_01934	IELBGNII_00681	FGJLAKAN_01982	DICGILFP_01161	BJOHIFJI_01540	EEIEEDDH_01888	JFFHPFMB_00660	BHDMLIHB_01830	EHABHEFN_00640	OHLBJNGJ_00083	KFBMBNCD_01509
group_312	tRNA (adenosine(37)N6)threonylcarbamoyltransferase complex ATPase subunit type 1 TsaE	21	21	449	716	461	MCGKKBOL_01635	MFOEDLAO_01278	LLHGEBEJ_00031	BFDNJKJL_00115	PDJBLNNA_00705	KNKDEAAP_00386	OIDNFDKO_00155	ADKGDLBJ_00161	LLCBPMNC_00877	FMOBNNEH_00092	PHJIAEAJ_01096	IELBGNII_00628	FGJLAKAN_01930	DICGILFP_01208	BJOHIFJI_01491	EEIEEDDH_01935	JFFHPFMB_00712	BHDMLIHB_01593	EHABHEFN_00591	OHLBJNGJ_00034	KFBMBNCD_01557
group_313	hypothetical protein	13	13	137	137	137	MCGKKBOL_00008	MFOEDLAO_00113	LLHGEBEJ_00266	BFDNJKJL_00753	PDJBLNNA_00599	KNKDEAAP_00587	-	-	-	FMOBNNEH_00642	PHJIAEAJ_00506	IELBGNII_01810	FGJLAKAN_01722	-	-	-	JFFHPFMB_01165	BHDMLIHB_00073	-	OHLBJNGJ_01708	-
group_314	bacteriocin	10	10	179	233	211	-	MFOEDLAO_01814	-	-	-	-	-	-	LLCBPMNC_01378	FMOBNNEH_00593	PHJIAEAJ_00205	IELBGNII_01570	FGJLAKAN_00299	-	-	-	-	BHDMLIHB_01388	EHABHEFN_00835	OHLBJNGJ_00574	KFBMBNCD_01292
group_315	5(carboxyamino)imidazole ribonucleotide synthase	13	13	1064	1094	1072	MCGKKBOL_00065	-	LLHGEBEJ_00091	BFDNJKJL_00546	PDJBLNNA_01833	KNKDEAAP_01051	-	-	LLCBPMNC_00152	FMOBNNEH_01939	-	IELBGNII_00813	FGJLAKAN_01226	-	-	-	JFFHPFMB_01032	-	EHABHEFN_01609	OHLBJNGJ_00214	KFBMBNCD_01381
group_318	Gammaglutamyltranspeptidase	2	2	1586	2375	1980	MCGKKBOL_01880	-	-	-	-	KNKDEAAP_00200	-	-	-	-	-	-	-	-	-	-	-	-	-	-	-
group_319	bleomycin resistance protein	15	15	389	389	389	MCGKKBOL_00449	MFOEDLAO_00861	LLHGEBEJ_01025	BFDNJKJL_01771	PDJBLNNA_00861	-	-	ADKGDLBJ_00393	-	FMOBNNEH_01709	PHJIAEAJ_01441	IELBGNII_01980	FGJLAKAN_00774	DICGILFP_00534	BJOHIFJI_00840	EEIEEDDH_00017	JFFHPFMB_01310	BHDMLIHB_01807	-	-	-
group_320	bleomycin resistance protein	1	1	389	389	389	-	MFOEDLAO_00863	-	-	-	-	-	-	-	-	-	-	-	-	-	-	-	-	-	-	-
group_322	transposase	12	12	176	350	330	MCGKKBOL_01161	-	-	BFDNJKJL_01248	-	KNKDEAAP_01897	-	-	-	-	-	IELBGNII_00074	FGJLAKAN_00694	DICGILFP_00727	BJOHIFJI_00636	EEIEEDDH_00111	JFFHPFMB_01227	BHDMLIHB_00497	-	OHLBJNGJ_01513	KFBMBNCD_01116
group_323	cell division protein FtsH	6	6	299	299	299	MCGKKBOL_00129	-	-	-	-	-	-	-	-	-	-	-	FGJLAKAN_01011	DICGILFP_00729	BJOHIFJI_00638	EEIEEDDH_00113	-	-	-	OHLBJNGJ_00273	-
group_324	cell division protein FtsH	17	17	233	1970	771	MCGKKBOL_00025	MFOEDLAO_00955	-	BFDNJKJL_01716	PDJBLNNA_00971	KNKDEAAP_01170	OIDNFDKO_00967	ADKGDLBJ_00905	LLCBPMNC_00335	-	PHJIAEAJ_01043	IELBGNII_00401	-	DICGILFP_00230	BJOHIFJI_01413	EEIEEDDH_01774	JFFHPFMB_01204	BHDMLIHB_00929	-	OHLBJNGJ_01723	KFBMBNCD_00380
group_325	cell division protein FtsH	1	1	299	299	299	-	-	-	-	-	-	-	-	-	FMOBNNEH_01496	-	-	-	-	-	-	-	-	-	-	-
group_326	hypothetical protein	20	20	146	146	146	MCGKKBOL_00080	MFOEDLAO_00220	LLHGEBEJ_00106	BFDNJKJL_00532	PDJBLNNA_01847	-	OIDNFDKO_00909	ADKGDLBJ_00225	LLCBPMNC_01041	FMOBNNEH_00005	PHJIAEAJ_00443	IELBGNII_00829	FGJLAKAN_01236	DICGILFP_00078	BJOHIFJI_00686	EEIEEDDH_00161	JFFHPFMB_01022	BHDMLIHB_01204	EHABHEFN_01627	OHLBJNGJ_00225	KFBMBNCD_00366
group_327	adenylosuccinate lyase	21	21	1217	1292	1288	MCGKKBOL_00067	MFOEDLAO_00232	LLHGEBEJ_00094	BFDNJKJL_00544	PDJBLNNA_01835	KNKDEAAP_01049	OIDNFDKO_00901	ADKGDLBJ_00217	LLCBPMNC_00150	FMOBNNEH_01935	PHJIAEAJ_00432	IELBGNII_00815	FGJLAKAN_01228	DICGILFP_00705	BJOHIFJI_00694	EEIEEDDH_00401	JFFHPFMB_01030	BHDMLIHB_01218	EHABHEFN_01612	OHLBJNGJ_00217	KFBMBNCD_01383
group_328	calciumbinding protein	19	19	833	1316	1256	MCGKKBOL_01018	MFOEDLAO_00692	LLHGEBEJ_01755	BFDNJKJL_01605	PDJBLNNA_01408	-	OIDNFDKO_01153	ADKGDLBJ_01577	LLCBPMNC_00444	FMOBNNEH_00872	PHJIAEAJ_00143	IELBGNII_00195	FGJLAKAN_01588	DICGILFP_00023	BJOHIFJI_00019	EEIEEDDH_00478	JFFHPFMB_00521	-	EHABHEFN_00774	OHLBJNGJ_00499	KFBMBNCD_01214
group_329	calciumbinding protein	3	3	497	1316	953	-	-	-	-	-	KNKDEAAP_01853	-	-	-	-	-	-	-	-	-	-	-	BHDMLIHB_00181	-	OHLBJNGJ_00500	-
group_330	hypothetical protein	9	9	182	584	366	MCGKKBOL_00774	-	LLHGEBEJ_01499	BFDNJKJL_01289	PDJBLNNA_01580	-	-	-	LLCBPMNC_01532	-	-	-	-	-	BJOHIFJI_00524	EEIEEDDH_00502	JFFHPFMB_00300	-	EHABHEFN_01035	-	-
group_331	ProteinADPribose hydrolase	21	21	788	821	813	MCGKKBOL_00318	MFOEDLAO_01099	LLHGEBEJ_01821	BFDNJKJL_01804	PDJBLNNA_00964	KNKDEAAP_00760	OIDNFDKO_00084	ADKGDLBJ_01297	LLCBPMNC_01149	FMOBNNEH_00802	PHJIAEAJ_01702	IELBGNII_00435	FGJLAKAN_00956	DICGILFP_01261	BJOHIFJI_00141	EEIEEDDH_00570	JFFHPFMB_01879	BHDMLIHB_01166	EHABHEFN_01872	OHLBJNGJ_01162	KFBMBNCD_00955
group_332	hypothetical protein	13	13	275	437	399	MCGKKBOL_01148	MFOEDLAO_00646	LLHGEBEJ_00516	-	-	KNKDEAAP_00030	OIDNFDKO_01006	ADKGDLBJ_00672	-	-	PHJIAEAJ_02201	-	FGJLAKAN_00994	DICGILFP_01696	BJOHIFJI_01592	EEIEEDDH_00614	JFFHPFMB_01214	-	EHABHEFN_01138	-	-
group_333	type VII secretion protein EssC	7	7	368	4361	3790	-	MFOEDLAO_00753	LLHGEBEJ_01219	-	-	-	-	ADKGDLBJ_00682	-	-	-	-	-	DICGILFP_01708	BJOHIFJI_01602	EEIEEDDH_00626	-	-	EHABHEFN_01115	-	-
group_334	type VII secretion protein EssC	1	1	368	368	368	-	MFOEDLAO_00630	-	-	-	-	-	-	-	-	-	-	-	-	-	-	-	-	-	-	-
group_335	type VII secretion protein EssC	2	2	4361	4361	4361	-	-	-	-	-	-	-	-	LLCBPMNC_01708	-	-	-	-	-	-	-	-	-	-	OHLBJNGJ_01011	-
group_336	UDPNacetylenolpyruvoylglucosamine reductase	21	21	311	551	479	MCGKKBOL_00686	MFOEDLAO_01571	LLHGEBEJ_01375	BFDNJKJL_01390	PDJBLNNA_01681	KNKDEAAP_00069	OIDNFDKO_01754	ADKGDLBJ_01925	LLCBPMNC_00585	FMOBNNEH_01095	PHJIAEAJ_00703	IELBGNII_01043	FGJLAKAN_00168	DICGILFP_00868	BJOHIFJI_01863	EEIEEDDH_00913	JFFHPFMB_01066	BHDMLIHB_01731	EHABHEFN_01248	OHLBJNGJ_00856	KFBMBNCD_01821
group_337	UDPNacetylenolpyruvoylglucosamine reductase	1	1	128	128	128	-	-	LLHGEBEJ_01376	-	-	-	-	-	-	-	-	-	-	-	-	-	-	-	-	-	-
group_338	hypothetical protein	10	10	413	422	415	-	-	-	BFDNJKJL_01305	PDJBLNNA_01596	-	-	-	-	-	PHJIAEAJ_01851	-	-	DICGILFP_00968	BJOHIFJI_01763	EEIEEDDH_01013	JFFHPFMB_01149	-	EHABHEFN_00063	OHLBJNGJ_00938	KFBMBNCD_01901
group_339	replicative DNA helicase	7	7	512	821	688	-	-	-	-	-	-	-	-	LLCBPMNC_01362	FMOBNNEH_00609	-	IELBGNII_01663	FGJLAKAN_00111	DICGILFP_01673	BJOHIFJI_00298	EEIEEDDH_01023	-	-	-	-	-
group_340	replicative DNA helicase	1	1	215	215	215	-	-	-	-	-	-	-	-	-	-	-	-	-	DICGILFP_01672	-	-	-	-	-	-	-
group_341	replicative DNA helicase	2	2	215	215	215	-	-	-	-	-	-	-	-	-	-	-	-	-	-	BJOHIFJI_00299	EEIEEDDH_01024	-	-	-	-	-
group_342	replicative DNA helicase	1	1	269	269	269	-	-	-	-	-	-	-	-	-	-	-	-	-	-	-	-	-	BHDMLIHB_01010	-	-	-
group_343	CHAP domaincontaining protein	7	7	2099	2801	2700	-	-	-	-	-	-	-	ADKGDLBJ_00765	LLCBPMNC_00798	FMOBNNEH_01537	-	-	-	DICGILFP_01798	BJOHIFJI_00350	EEIEEDDH_01072	-	-	-	OHLBJNGJ_01073	-
group_344	CHAP domaincontaining protein	2	2	695	2801	1748	-	-	-	-	-	-	-	-	LLCBPMNC_00797	-	-	-	FGJLAKAN_00274	-	-	-	-	-	-	-	-
group_345	hypothetical protein	18	18	182	1340	1222	MCGKKBOL_00947	MFOEDLAO_01820	LLHGEBEJ_01645	BFDNJKJL_01532	PDJBLNNA_01335	KNKDEAAP_01783	OIDNFDKO_01222	ADKGDLBJ_01663	-	FMOBNNEH_00590	PHJIAEAJ_00211	IELBGNII_01564	FGJLAKAN_00293	DICGILFP_01650	-	-	JFFHPFMB_00449	BHDMLIHB_01391	EHABHEFN_00840	OHLBJNGJ_00580	KFBMBNCD_01295
group_346	hypothetical protein	6	6	443	1340	1015	MCGKKBOL_00948	-	-	-	-	-	OIDNFDKO_01221	-	LLCBPMNC_01384	-	-	-	-	-	BJOHIFJI_00383	EEIEEDDH_01105	JFFHPFMB_00450	-	-	-	-
group_347	hypothetical protein	21	21	404	779	734	MCGKKBOL_00176	MFOEDLAO_00788	LLHGEBEJ_01241	BFDNJKJL_00462	PDJBLNNA_00200	KNKDEAAP_00884	OIDNFDKO_00406	ADKGDLBJ_01145	LLCBPMNC_01584	FMOBNNEH_01034	PHJIAEAJ_00954	IELBGNII_00934	FGJLAKAN_00824	DICGILFP_00576	BJOHIFJI_01447	EEIEEDDH_01147	JFFHPFMB_01739	BHDMLIHB_00439	EHABHEFN_01523	OHLBJNGJ_01948	KFBMBNCD_00817
group_348	isochorismatase	21	21	563	800	587	MCGKKBOL_00354	MFOEDLAO_01446	LLHGEBEJ_01008	BFDNJKJL_00862	PDJBLNNA_00285	KNKDEAAP_01399	OIDNFDKO_01400	ADKGDLBJ_00629	LLCBPMNC_01938	FMOBNNEH_00488	PHJIAEAJ_00868	IELBGNII_00745	FGJLAKAN_01130	DICGILFP_01143	BJOHIFJI_01221	EEIEEDDH_01179	JFFHPFMB_01420	BHDMLIHB_01122	EHABHEFN_01380	OHLBJNGJ_00336	KFBMBNCD_00128
group_349	hypothetical protein	20	20	206	281	224	MCGKKBOL_00205	MFOEDLAO_00999	LLHGEBEJ_00298	BFDNJKJL_00891	PDJBLNNA_00986	KNKDEAAP_00453	-	ADKGDLBJ_01172	LLCBPMNC_01612	FMOBNNEH_00404	PHJIAEAJ_00983	IELBGNII_01394	FGJLAKAN_00852	DICGILFP_01379	BJOHIFJI_00195	EEIEEDDH_01270	JFFHPFMB_01767	BHDMLIHB_01071	EHABHEFN_01760	OHLBJNGJ_01282	KFBMBNCD_00845
group_350	transcriptional regulator	19	19	569	866	835	MCGKKBOL_00194	MFOEDLAO_00989	LLHGEBEJ_00309	BFDNJKJL_00881	PDJBLNNA_00976	KNKDEAAP_00462	OIDNFDKO_01784	ADKGDLBJ_01162	LLCBPMNC_01602	-	PHJIAEAJ_00973	IELBGNII_01404	FGJLAKAN_00841	DICGILFP_00592	BJOHIFJI_00184	EEIEEDDH_01281	JFFHPFMB_01756	-	EHABHEFN_01750	OHLBJNGJ_01292	KFBMBNCD_00835
group_351	transcriptional regulator	3	3	206	866	453	MCGKKBOL_00193	-	-	-	-	KNKDEAAP_00463	-	-	-	FMOBNNEH_00393	-	-	-	-	-	-	-	-	-	-	-
group_352	hypothetical protein	6	6	341	959	753	-	-	-	BFDNJKJL_01849	PDJBLNNA_00919	-	OIDNFDKO_00050	-	-	-	-	-	-	DICGILFP_01308	-	EEIEEDDH_01306	-	-	EHABHEFN_01894	-	-
group_353	hypothetical protein	2	2	434	434	434	-	-	-	BFDNJKJL_01848	PDJBLNNA_00920	-	-	-	-	-	-	-	-	-	-	-	-	-	-	-	-
group_354	DtyrosyltRNA(Tyr) deacylase	21	21	443	443	443	MCGKKBOL_01907	MFOEDLAO_00009	LLHGEBEJ_00162	BFDNJKJL_00650	PDJBLNNA_00497	KNKDEAAP_00695	OIDNFDKO_00219	ADKGDLBJ_01426	LLCBPMNC_01876	FMOBNNEH_00778	PHJIAEAJ_01946	IELBGNII_01708	FGJLAKAN_01618	DICGILFP_00111	BJOHIFJI_01295	EEIEEDDH_01655	JFFHPFMB_00254	BHDMLIHB_00368	EHABHEFN_00257	OHLBJNGJ_01585	KFBMBNCD_01337
group_355	hypothetical protein	19	19	245	245	245	MCGKKBOL_01931	MFOEDLAO_00033	LLHGEBEJ_00186	BFDNJKJL_00674	PDJBLNNA_00520	-	OIDNFDKO_00243	-	LLCBPMNC_01852	FMOBNNEH_00754	PHJIAEAJ_00277	IELBGNII_01731	FGJLAKAN_01643	DICGILFP_00135	BJOHIFJI_01319	EEIEEDDH_01679	JFFHPFMB_00230	BHDMLIHB_01535	EHABHEFN_00281	OHLBJNGJ_01609	KFBMBNCD_01313
group_356	hypothetical protein	21	21	398	629	618	MCGKKBOL_01939	MFOEDLAO_00041	LLHGEBEJ_00194	BFDNJKJL_00682	PDJBLNNA_00528	KNKDEAAP_00663	OIDNFDKO_00251	ADKGDLBJ_01395	LLCBPMNC_01844	FMOBNNEH_00746	PHJIAEAJ_00285	IELBGNII_01739	FGJLAKAN_01651	DICGILFP_00143	BJOHIFJI_01327	EEIEEDDH_01687	JFFHPFMB_00222	BHDMLIHB_01655	EHABHEFN_00289	OHLBJNGJ_01617	KFBMBNCD_00097
group_357	ABC transporter permease	19	19	473	764	742	MCGKKBOL_00010	MFOEDLAO_00115	LLHGEBEJ_00268	-	-	KNKDEAAP_00585	OIDNFDKO_00355	ADKGDLBJ_01319	LLCBPMNC_01752	FMOBNNEH_00640	PHJIAEAJ_00504	IELBGNII_01814	FGJLAKAN_01724	DICGILFP_00217	BJOHIFJI_01400	EEIEEDDH_01761	JFFHPFMB_01163	BHDMLIHB_00081	EHABHEFN_00396	OHLBJNGJ_01710	KFBMBNCD_00013
group_358	ABC transporter permease	3	3	239	764	589	-	-	-	BFDNJKJL_00755	PDJBLNNA_00601	-	-	-	LLCBPMNC_01753	-	-	-	-	-	-	-	-	-	-	-	-
group_359	hypothetical protein	21	21	527	764	723	MCGKKBOL_00011	MFOEDLAO_00116	LLHGEBEJ_00269	BFDNJKJL_00756	PDJBLNNA_00602	KNKDEAAP_00584	OIDNFDKO_00356	ADKGDLBJ_01318	LLCBPMNC_01751	FMOBNNEH_00639	PHJIAEAJ_00503	IELBGNII_01815	FGJLAKAN_01725	DICGILFP_00218	BJOHIFJI_01401	EEIEEDDH_01762	JFFHPFMB_01162	BHDMLIHB_00082	EHABHEFN_00397	OHLBJNGJ_01711	KFBMBNCD_00012
group_360	2nitropropane dioxygenase	20	20	965	965	965	MCGKKBOL_01566	MFOEDLAO_01396	LLHGEBEJ_01155	BFDNJKJL_01036	PDJBLNNA_00018	KNKDEAAP_01207	OIDNFDKO_00373	ADKGDLBJ_01983	LLCBPMNC_00318	FMOBNNEH_00161	PHJIAEAJ_01918	IELBGNII_00697	FGJLAKAN_01998	DICGILFP_01882	BJOHIFJI_01555	EEIEEDDH_01872	JFFHPFMB_00644	-	EHABHEFN_00656	OHLBJNGJ_00102	KFBMBNCD_01493
group_361	ethanolamine utilization protein EutM	14	14	209	278	267	MCGKKBOL_00927	MFOEDLAO_01839	-	-	PDJBLNNA_01316	KNKDEAAP_01765	OIDNFDKO_01241	ADKGDLBJ_01682	-	-	PHJIAEAJ_00549	IELBGNII_01544	-	-	BJOHIFJI_00402	-	JFFHPFMB_00431	BHDMLIHB_00011	EHABHEFN_00859	OHLBJNGJ_00599	KFBMBNCD_00653
group_362	ethanolamine utilization protein EutM	2	2	272	272	272	MCGKKBOL_00928	-	-	-	-	-	-	-	-	-	-	IELBGNII_01545	-	-	-	-	-	-	-	-	-
group_363	ethanolamine utilization protein EutM	14	14	185	278	248	MCGKKBOL_00929	MFOEDLAO_01838	-	-	PDJBLNNA_01317	-	OIDNFDKO_01240	ADKGDLBJ_01681	LLCBPMNC_01403	FMOBNNEH_00572	PHJIAEAJ_00229	IELBGNII_01546	FGJLAKAN_00275	-	BJOHIFJI_00401	-	-	BHDMLIHB_00010	EHABHEFN_00858	OHLBJNGJ_00598	-
group_364	ISL3 family transposase	1	1	887	887	887	-	-	-	-	-	-	-	-	-	-	-	-	-	-	-	-	-	BHDMLIHB_00695	-	-	-
group_365	ISL3 family transposase	1	1	338	338	338	-	-	-	-	-	-	-	-	-	-	-	-	-	-	-	-	-	BHDMLIHB_00696	-	-	-
group_366	ISL3 family transposase	1	1	680	680	680	-	-	-	-	-	-	-	-	-	-	-	-	-	-	-	-	-	-	EHABHEFN_01063	-	-
group_367	ISL3 family transposase	1	1	338	338	338	-	-	-	-	-	-	-	-	-	-	-	-	-	-	-	-	-	-	EHABHEFN_01064	-	-
group_368	ISL3 family transposase	4	4	854	887	870	MCGKKBOL_01170	-	-	-	-	KNKDEAAP_00002	-	-	-	-	-	IELBGNII_00513	-	-	-	-	JFFHPFMB_01236	-	-	-	-
group_369	ISL3 family transposase	1	1	338	338	338	-	-	-	-	-	-	-	-	-	-	-	IELBGNII_00512	-	-	-	-	-	-	-	-	-
group_370	ISL3 family transposase	2	2	338	338	338	MCGKKBOL_01171	-	-	-	-	-	-	-	-	-	-	-	-	-	-	-	JFFHPFMB_01237	-	-	-	-
group_371	ISL3 family transposase	1	1	338	338	338	-	-	-	-	-	KNKDEAAP_00003	-	-	-	-	-	-	-	-	-	-	-	-	-	-	-
group_372	ISL3 family transposase	2	2	1253	1256	1254	-	-	-	-	-	-	-	-	-	FMOBNNEH_01116	-	-	-	-	-	-	-	-	-	-	KFBMBNCD_01386
group_373	hypothetical protein	10	10	497	497	497	-	MFOEDLAO_01523	LLHGEBEJ_00337	-	PDJBLNNA_00814	KNKDEAAP_01908	OIDNFDKO_00020	ADKGDLBJ_00089	LLCBPMNC_00191	FMOBNNEH_01735	-	-	-	-	-	-	-	BHDMLIHB_01029	EHABHEFN_00065	-	-
group_374	GNAT family acetyltransferase	18	18	626	737	673	MCGKKBOL_01737	MFOEDLAO_01373	LLHGEBEJ_00639	BFDNJKJL_00786	PDJBLNNA_01123	KNKDEAAP_00308	OIDNFDKO_00568	ADKGDLBJ_00558	LLCBPMNC_01017	FMOBNNEH_01863	PHJIAEAJ_01267	IELBGNII_00538	FGJLAKAN_01341	-	-	-	JFFHPFMB_00812	BHDMLIHB_01307	EHABHEFN_01955	OHLBJNGJ_00755	KFBMBNCD_01647
group_375	hypothetical protein	15	15	191	290	263	MCGKKBOL_00777	MFOEDLAO_01956	-	BFDNJKJL_01288	PDJBLNNA_01579	-	OIDNFDKO_01365	ADKGDLBJ_00355	-	FMOBNNEH_00259	PHJIAEAJ_01841	IELBGNII_01421	FGJLAKAN_00444	DICGILFP_01075	-	-	JFFHPFMB_00303	BHDMLIHB_01474	EHABHEFN_01036	-	KFBMBNCD_00775
group_376	hypothetical protein	15	15	323	434	426	MCGKKBOL_00772	MFOEDLAO_01959	LLHGEBEJ_01497	BFDNJKJL_01291	PDJBLNNA_01582	-	OIDNFDKO_01368	-	LLCBPMNC_01534	FMOBNNEH_00256	PHJIAEAJ_01843	IELBGNII_01418	FGJLAKAN_00441	-	BJOHIFJI_00526	-	JFFHPFMB_00298	BHDMLIHB_01477	EHABHEFN_01033	-	-
group_377	hypothetical protein	10	10	941	1070	1031	MCGKKBOL_01701	-	LLHGEBEJ_00673	BFDNJKJL_00003	PDJBLNNA_01089	-	-	ADKGDLBJ_00524	-	FMOBNNEH_01897	-	IELBGNII_00571	-	-	-	-	JFFHPFMB_00778	BHDMLIHB_01802	EHABHEFN_01921	-	-
group_378	hypothetical protein	1	1	356	356	356	-	-	-	-	-	-	-	-	-	-	-	-	-	-	-	-	-	BHDMLIHB_01803	-	-	-
group_379	hypothetical protein	1	1	317	317	317	-	-	-	BFDNJKJL_00002	-	-	-	-	-	-	-	-	-	-	-	-	-	-	-	-	-
group_380	hypothetical protein	9	9	317	1394	436	MCGKKBOL_01702	-	LLHGEBEJ_00672	-	PDJBLNNA_01090	KNKDEAAP_00340	-	ADKGDLBJ_00525	-	FMOBNNEH_01896	-	IELBGNII_00570	-	-	-	-	JFFHPFMB_00779	-	EHABHEFN_01922	-	-
group_381	hypothetical protein	17	17	266	620	536	MCGKKBOL_01851	MFOEDLAO_00353	LLHGEBEJ_00573	BFDNJKJL_01484	PDJBLNNA_00399	KNKDEAAP_00230	OIDNFDKO_01475	ADKGDLBJ_00863	LLCBPMNC_00737	-	PHJIAEAJ_00853	IELBGNII_00294	FGJLAKAN_01451	-	-	-	JFFHPFMB_00052	BHDMLIHB_01873	EHABHEFN_00536	OHLBJNGJ_01436	KFBMBNCD_01712
group_382	hypothetical protein	1	1	347	347	347	-	-	-	-	-	-	-	-	-	-	PHJIAEAJ_00854	-	-	-	-	-	-	-	-	-	-
group_383	hypothetical protein	8	8	518	656	617	MCGKKBOL_01803	MFOEDLAO_00294	LLHGEBEJ_00620	-	-	-	OIDNFDKO_01430	-	-	-	PHJIAEAJ_01157	-	FGJLAKAN_01406	DICGILFP_00605	-	-	JFFHPFMB_00004	-	-	-	-
group_384	hypothetical protein	2	2	518	656	587	MCGKKBOL_01799	-	-	-	-	-	-	-	-	-	-	-	-	-	-	-	-	-	-	OHLBJNGJ_00384	-
group_385	hypothetical protein	1	1	215	215	215	-	-	-	-	-	KNKDEAAP_01859	-	-	-	-	-	-	-	-	-	-	-	-	-	-	-
group_386	conjugal transfer protein TraA	1	1	218	218	218	-	-	-	-	-	-	-	-	-	-	-	-	-	-	-	-	JFFHPFMB_00403	-	-	-	-
group_387	conjugal transfer protein TraA	7	7	1268	1484	1453	MCGKKBOL_00900	-	LLHGEBEJ_01599	-	-	-	-	-	LLCBPMNC_01430	FMOBNNEH_00359	-	IELBGNII_01517	-	-	-	-	JFFHPFMB_00404	-	-	OHLBJNGJ_00627	-
group_388	hypothetical protein	2	2	1586	2360	1973	-	-	-	-	-	-	-	-	LLCBPMNC_00841	FMOBNNEH_01392	-	-	-	-	-	-	-	-	-	-	-
group_389	hypothetical protein	1	1	320	320	320	-	-	-	-	-	-	-	-	LLCBPMNC_00842	-	-	-	-	-	-	-	-	-	-	-	-
group_390	hypothetical protein	4	4	1049	2897	2435	-	-	-	-	-	-	-	-	-	FMOBNNEH_01391	-	-	FGJLAKAN_00257	DICGILFP_00817	BJOHIFJI_01240	-	-	-	-	-	-
group_391	lantibioticmodifying protein	10	10	1499	2504	2386	MCGKKBOL_01156	MFOEDLAO_00637	LLHGEBEJ_00507	BFDNJKJL_00280	PDJBLNNA_01557	KNKDEAAP_00020	-	-	-	-	PHJIAEAJ_02211	-	FGJLAKAN_01004	-	-	-	JFFHPFMB_01222	-	EHABHEFN_01129	-	-
group_392	hypothetical protein	1	1	503	503	503	-	-	-	-	-	-	-	-	-	-	-	-	-	-	-	-	-	-	EHABHEFN_01128	-	-
group_393	hypothetical protein	1	1	248	248	248	-	-	-	-	-	-	-	-	-	-	-	-	-	-	-	-	-	-	EHABHEFN_01127	-	-
group_394	hypothetical protein	12	12	623	626	623	-	-	LLHGEBEJ_00832	-	-	-	-	-	LLCBPMNC_01911	FMOBNNEH_01246	-	IELBGNII_00772	FGJLAKAN_01157	DICGILFP_01116	BJOHIFJI_00265	EEIEEDDH_00190	-	BHDMLIHB_00975	EHABHEFN_01353	OHLBJNGJ_00309	KFBMBNCD_01025
group_395	hypothetical protein	20	20	494	674	643	MCGKKBOL_01823	MFOEDLAO_00316	LLHGEBEJ_00600	BFDNJKJL_01459	PDJBLNNA_00374	KNKDEAAP_00560	OIDNFDKO_01450	ADKGDLBJ_00886	LLCBPMNC_00943	FMOBNNEH_01344	PHJIAEAJ_01178	-	FGJLAKAN_01425	DICGILFP_00632	BJOHIFJI_00566	EEIEEDDH_00227	JFFHPFMB_00024	BHDMLIHB_01848	EHABHEFN_00510	OHLBJNGJ_00363	KFBMBNCD_01675
group_396	hypothetical protein	20	20	179	179	179	MCGKKBOL_01824	MFOEDLAO_00317	LLHGEBEJ_00599	BFDNJKJL_01460	PDJBLNNA_00375	KNKDEAAP_00559	OIDNFDKO_01451	ADKGDLBJ_00885	LLCBPMNC_00944	FMOBNNEH_01343	PHJIAEAJ_01179	-	FGJLAKAN_01426	DICGILFP_00633	BJOHIFJI_00567	EEIEEDDH_00228	JFFHPFMB_00025	BHDMLIHB_01849	EHABHEFN_00511	OHLBJNGJ_00362	KFBMBNCD_01676
group_397	hypothetical protein	21	21	3011	3281	3178	MCGKKBOL_01380	MFOEDLAO_01732	LLHGEBEJ_01975	BFDNJKJL_00323	PDJBLNNA_01273	KNKDEAAP_00077	OIDNFDKO_01609	ADKGDLBJ_00342	LLCBPMNC_01170	FMOBNNEH_00894	PHJIAEAJ_00692	IELBGNII_01197	FGJLAKAN_01081	DICGILFP_01611	BJOHIFJI_00973	EEIEEDDH_00252	JFFHPFMB_00090	BHDMLIHB_01481	EHABHEFN_00480	OHLBJNGJ_00116	KFBMBNCD_00607
group_398	hypothetical protein	21	21	572	572	572	MCGKKBOL_01424	MFOEDLAO_01688	LLHGEBEJ_01932	BFDNJKJL_00366	PDJBLNNA_01230	KNKDEAAP_00121	OIDNFDKO_01653	ADKGDLBJ_00299	LLCBPMNC_01214	FMOBNNEH_00938	PHJIAEAJ_00371	IELBGNII_01241	FGJLAKAN_01038	DICGILFP_01567	BJOHIFJI_00930	EEIEEDDH_00295	JFFHPFMB_00134	BHDMLIHB_00706	EHABHEFN_00436	OHLBJNGJ_00160	KFBMBNCD_01930
group_399	hypothetical protein	21	21	545	629	609	MCGKKBOL_01861	MFOEDLAO_00363	LLHGEBEJ_00563	BFDNJKJL_00605	PDJBLNNA_00812	KNKDEAAP_00219	OIDNFDKO_01485	ADKGDLBJ_00853	LLCBPMNC_00726	FMOBNNEH_01308	PHJIAEAJ_00843	IELBGNII_00284	FGJLAKAN_01461	DICGILFP_00668	BJOHIFJI_00603	EEIEEDDH_00339	JFFHPFMB_00062	BHDMLIHB_01883	EHABHEFN_00546	OHLBJNGJ_01425	KFBMBNCD_01722
group_400	bacteriocin	13	13	188	188	188	MCGKKBOL_00069	-	-	-	-	KNKDEAAP_01047	OIDNFDKO_00903	ADKGDLBJ_00219	-	-	-	IELBGNII_00817	FGJLAKAN_01230	DICGILFP_00703	BJOHIFJI_00692	EEIEEDDH_00399	JFFHPFMB_01028	-	EHABHEFN_01614	OHLBJNGJ_00219	KFBMBNCD_01385
group_401	5(carboxyamino)imidazole ribonucleotide mutase	4	4	437	551	479	-	MFOEDLAO_00236	-	-	-	KNKDEAAP_01052	-	-	-	-	-	IELBGNII_00812	-	-	-	-	-	BHDMLIHB_01328	-	-	-
group_402	hypothetical protein	17	17	134	134	134	-	-	LLHGEBEJ_01494	BFDNJKJL_01293	PDJBLNNA_01584	KNKDEAAP_01649	OIDNFDKO_01370	ADKGDLBJ_00350	-	FMOBNNEH_00254	PHJIAEAJ_01845	IELBGNII_01416	FGJLAKAN_00439	DICGILFP_01080	BJOHIFJI_00528	EEIEEDDH_00496	-	BHDMLIHB_00601	EHABHEFN_01030	OHLBJNGJ_00735	KFBMBNCD_00779
group_403	coproporphyrinogen III oxidase	21	21	1136	1184	1175	MCGKKBOL_00769	MFOEDLAO_01962	LLHGEBEJ_01492	BFDNJKJL_01295	PDJBLNNA_01586	KNKDEAAP_01647	OIDNFDKO_01372	ADKGDLBJ_00348	LLCBPMNC_01537	FMOBNNEH_00252	PHJIAEAJ_01847	IELBGNII_01414	FGJLAKAN_00437	DICGILFP_01082	BJOHIFJI_00530	EEIEEDDH_00498	JFFHPFMB_00295	BHDMLIHB_00599	EHABHEFN_01028	OHLBJNGJ_00737	KFBMBNCD_00781
group_404	hypothetical protein	21	21	350	512	488	MCGKKBOL_00308	MFOEDLAO_01089	LLHGEBEJ_01831	BFDNJKJL_01814	PDJBLNNA_00954	KNKDEAAP_00750	OIDNFDKO_00074	ADKGDLBJ_01287	LLCBPMNC_01139	FMOBNNEH_00566	PHJIAEAJ_01692	IELBGNII_00425	FGJLAKAN_00946	DICGILFP_01271	BJOHIFJI_00151	EEIEEDDH_00560	JFFHPFMB_01869	BHDMLIHB_01177	EHABHEFN_01862	OHLBJNGJ_01173	KFBMBNCD_00945
group_405	amino acid ABC transporter permease	21	21	671	869	680	MCGKKBOL_00323	MFOEDLAO_01104	LLHGEBEJ_01816	BFDNJKJL_01799	PDJBLNNA_00969	KNKDEAAP_00765	OIDNFDKO_00089	ADKGDLBJ_01302	LLCBPMNC_01154	FMOBNNEH_00807	PHJIAEAJ_01707	IELBGNII_00440	FGJLAKAN_00961	DICGILFP_01256	BJOHIFJI_00136	EEIEEDDH_00575	JFFHPFMB_01884	BHDMLIHB_01161	EHABHEFN_01877	OHLBJNGJ_01157	KFBMBNCD_00960
group_406	ECF transporter S component	21	21	287	485	475	MCGKKBOL_00329	MFOEDLAO_01109	LLHGEBEJ_01811	BFDNJKJL_00766	PDJBLNNA_00642	KNKDEAAP_00770	OIDNFDKO_00094	ADKGDLBJ_00095	LLCBPMNC_01159	FMOBNNEH_00812	PHJIAEAJ_01712	IELBGNII_00445	FGJLAKAN_00966	DICGILFP_01251	BJOHIFJI_00131	EEIEEDDH_00580	JFFHPFMB_01198	BHDMLIHB_01156	EHABHEFN_00969	OHLBJNGJ_01152	KFBMBNCD_00965
group_407	integrase	21	21	392	890	818	MCGKKBOL_01132	MFOEDLAO_00661	LLHGEBEJ_00838	BFDNJKJL_00302	PDJBLNNA_01535	KNKDEAAP_01875	OIDNFDKO_01021	ADKGDLBJ_00657	LLCBPMNC_01736	FMOBNNEH_01239	PHJIAEAJ_02186	IELBGNII_00090	FGJLAKAN_00979	DICGILFP_01682	BJOHIFJI_01578	EEIEEDDH_00599	JFFHPFMB_01437	BHDMLIHB_00704	EHABHEFN_01153	OHLBJNGJ_00388	KFBMBNCD_01003
group_408	integrase	1	1	260	260	260	-	-	-	-	-	-	-	-	-	-	PHJIAEAJ_02185	-	-	-	-	-	-	-	-	-	-
group_409	integrase	1	1	335	335	335	-	-	-	-	-	KNKDEAAP_01876	-	-	-	-	-	-	-	-	-	-	-	-	-	-	-
group_410	hypothetical protein	6	6	527	527	527	-	-	LLHGEBEJ_01204	-	-	-	-	-	-	FMOBNNEH_01595	-	-	-	DICGILFP_01737	BJOHIFJI_01631	EEIEEDDH_00655	-	-	-	-	KFBMBNCD_00399
group_411	hypothetical protein	1	1	512	512	512	-	-	-	-	-	-	-	-	-	FMOBNNEH_01594	-	-	-	-	-	-	-	-	-	-	-
group_412	hypothetical protein	3	3	491	1034	679	-	-	LLHGEBEJ_01203	-	-	-	-	-	-	-	-	-	-	-	-	-	-	-	EHABHEFN_01095	-	KFBMBNCD_00400
group_413	hypothetical protein	3	3	500	512	508	-	-	-	-	-	-	-	-	-	-	-	-	-	DICGILFP_01738	BJOHIFJI_01632	EEIEEDDH_00656	-	-	-	-	-
group_414	23S rRNA (uracil(1939)C(5))methyltransferase RlmD	21	21	1355	1361	1357	MCGKKBOL_01183	MFOEDLAO_00590	LLHGEBEJ_01199	BFDNJKJL_01182	PDJBLNNA_01162	KNKDEAAP_00007	OIDNFDKO_00997	ADKGDLBJ_00780	LLCBPMNC_00782	FMOBNNEH_01523	PHJIAEAJ_01592	IELBGNII_00503	FGJLAKAN_00044	DICGILFP_01813	BJOHIFJI_01642	EEIEEDDH_00666	JFFHPFMB_01249	BHDMLIHB_00905	EHABHEFN_01091	OHLBJNGJ_01088	KFBMBNCD_00404
group_415	prepilin peptidase	20	20	644	644	644	MCGKKBOL_01455	MFOEDLAO_01225	LLHGEBEJ_00861	BFDNJKJL_00084	PDJBLNNA_01904	KNKDEAAP_01359	OIDNFDKO_00464	ADKGDLBJ_01841	LLCBPMNC_00209	FMOBNNEH_01490	PHJIAEAJ_01748	IELBGNII_01270	FGJLAKAN_00640	DICGILFP_01536	BJOHIFJI_00899	EEIEEDDH_00770	JFFHPFMB_01702	-	EHABHEFN_01272	OHLBJNGJ_01921	KFBMBNCD_00374
group_416	hypothetical protein	17	17	176	176	176	MCGKKBOL_01471	MFOEDLAO_01209	LLHGEBEJ_00877	-	-	-	OIDNFDKO_00448	ADKGDLBJ_01825	LLCBPMNC_00225	FMOBNNEH_01474	PHJIAEAJ_01764	IELBGNII_01286	FGJLAKAN_00656	DICGILFP_01520	BJOHIFJI_00883	EEIEEDDH_00786	JFFHPFMB_01686	BHDMLIHB_00626	-	OHLBJNGJ_01905	KFBMBNCD_01400
group_417	aromatic amino acid aminotransferase	21	21	1097	1256	1221	MCGKKBOL_00650	MFOEDLAO_01535	LLHGEBEJ_01411	BFDNJKJL_01425	PDJBLNNA_01716	KNKDEAAP_00040	OIDNFDKO_00741	ADKGDLBJ_01960	LLCBPMNC_00621	FMOBNNEH_01059	PHJIAEAJ_02172	IELBGNII_01007	FGJLAKAN_00132	DICGILFP_00833	BJOHIFJI_01898	EEIEEDDH_00878	JFFHPFMB_01482	BHDMLIHB_01768	EHABHEFN_01212	OHLBJNGJ_00820	KFBMBNCD_01785
group_418	addiction module toxin RelE	21	21	260	260	260	MCGKKBOL_00709	MFOEDLAO_01594	LLHGEBEJ_01352	BFDNJKJL_01368	PDJBLNNA_01659	KNKDEAAP_01583	OIDNFDKO_01731	ADKGDLBJ_01902	LLCBPMNC_00562	FMOBNNEH_01119	PHJIAEAJ_00727	IELBGNII_01066	FGJLAKAN_00191	DICGILFP_00891	BJOHIFJI_01840	EEIEEDDH_00936	JFFHPFMB_01090	BHDMLIHB_00491	EHABHEFN_00944	OHLBJNGJ_00880	KFBMBNCD_01844
group_419	HAD family hydrolase	21	21	809	860	818	MCGKKBOL_00719	MFOEDLAO_01604	LLHGEBEJ_01342	BFDNJKJL_01358	PDJBLNNA_01649	KNKDEAAP_01593	OIDNFDKO_01721	ADKGDLBJ_01893	LLCBPMNC_00552	FMOBNNEH_01129	PHJIAEAJ_00737	IELBGNII_01076	FGJLAKAN_00201	DICGILFP_00921	BJOHIFJI_01810	EEIEEDDH_00966	JFFHPFMB_01100	BHDMLIHB_00283	EHABHEFN_00016	OHLBJNGJ_00891	KFBMBNCD_01854
group_420	hypothetical protein	8	8	1805	1952	1847	-	-	-	-	-	-	-	ADKGDLBJ_00715	LLCBPMNC_01696	FMOBNNEH_01590	-	-	FGJLAKAN_00110	DICGILFP_01748	BJOHIFJI_00300	EEIEEDDH_01025	-	-	-	OHLBJNGJ_01023	-
group_421	competence protein ComGF	21	21	434	434	434	MCGKKBOL_00166	MFOEDLAO_00798	LLHGEBEJ_01251	BFDNJKJL_00472	PDJBLNNA_00210	KNKDEAAP_00894	OIDNFDKO_00416	ADKGDLBJ_01135	LLCBPMNC_01574	FMOBNNEH_01024	PHJIAEAJ_00923	IELBGNII_00965	FGJLAKAN_00814	DICGILFP_00566	BJOHIFJI_01437	EEIEEDDH_01137	JFFHPFMB_01729	BHDMLIHB_00471	EHABHEFN_01513	OHLBJNGJ_01938	KFBMBNCD_00807
group_422	hypothetical protein	21	21	284	284	284	MCGKKBOL_00173	MFOEDLAO_00791	LLHGEBEJ_01244	BFDNJKJL_00465	PDJBLNNA_00203	KNKDEAAP_00887	OIDNFDKO_00409	ADKGDLBJ_01142	LLCBPMNC_01581	FMOBNNEH_01031	PHJIAEAJ_00951	IELBGNII_00937	FGJLAKAN_00821	DICGILFP_00573	BJOHIFJI_01444	EEIEEDDH_01144	JFFHPFMB_01736	BHDMLIHB_00443	EHABHEFN_01520	OHLBJNGJ_01945	KFBMBNCD_00814
group_423	Surface protein G	4	4	1547	2003	1889	-	-	-	-	-	KNKDEAAP_00876	-	-	-	-	-	-	FGJLAKAN_00832	-	BJOHIFJI_01455	EEIEEDDH_01155	-	-	-	-	-
group_425	peptide deformylase	21	21	341	410	406	MCGKKBOL_00374	MFOEDLAO_01466	LLHGEBEJ_00988	BFDNJKJL_00842	PDJBLNNA_00265	KNKDEAAP_01420	OIDNFDKO_01379	ADKGDLBJ_00609	LLCBPMNC_01918	FMOBNNEH_01177	PHJIAEAJ_00889	IELBGNII_00765	FGJLAKAN_01150	DICGILFP_01123	BJOHIFJI_01200	EEIEEDDH_01200	JFFHPFMB_01400	BHDMLIHB_01101	EHABHEFN_01360	OHLBJNGJ_00316	KFBMBNCD_00107
group_426	ribosomalproteinalanine Nacetyltransferase	21	21	440	446	440	MCGKKBOL_00207	MFOEDLAO_01001	LLHGEBEJ_00296	BFDNJKJL_00893	PDJBLNNA_00988	KNKDEAAP_00451	OIDNFDKO_01796	ADKGDLBJ_01174	LLCBPMNC_01614	FMOBNNEH_00406	PHJIAEAJ_00985	IELBGNII_01392	FGJLAKAN_00854	DICGILFP_01377	BJOHIFJI_00197	EEIEEDDH_01268	JFFHPFMB_01769	BHDMLIHB_01068	EHABHEFN_01762	OHLBJNGJ_01280	KFBMBNCD_00847
group_427	tRNA (adenosine(37)N6)threonylcarbamoyltransferase complex dimerization subunit type 1 TsaB	20	20	683	683	683	MCGKKBOL_00206	MFOEDLAO_01000	LLHGEBEJ_00297	BFDNJKJL_00892	PDJBLNNA_00987	KNKDEAAP_00452	OIDNFDKO_01795	ADKGDLBJ_01173	LLCBPMNC_01613	FMOBNNEH_00405	PHJIAEAJ_00984	IELBGNII_01393	FGJLAKAN_00853	DICGILFP_01378	BJOHIFJI_00196	EEIEEDDH_01269	JFFHPFMB_01768	-	EHABHEFN_01761	OHLBJNGJ_01281	KFBMBNCD_00846
group_428	hypothetical protein	8	8	404	407	405	-	-	-	BFDNJKJL_01851	PDJBLNNA_00917	-	OIDNFDKO_00048	-	LLCBPMNC_00472	-	-	-	-	DICGILFP_01310	-	EEIEEDDH_01304	-	-	EHABHEFN_01892	OHLBJNGJ_00528	-
group_429	hypothetical protein	21	21	239	764	727	MCGKKBOL_00865	MFOEDLAO_01897	LLHGEBEJ_01559	BFDNJKJL_01172	PDJBLNNA_00091	KNKDEAAP_01709	OIDNFDKO_01298	ADKGDLBJ_01737	LLCBPMNC_01467	FMOBNNEH_00323	PHJIAEAJ_00604	IELBGNII_01480	FGJLAKAN_00503	DICGILFP_01016	BJOHIFJI_00458	EEIEEDDH_01394	JFFHPFMB_00369	BHDMLIHB_00411	EHABHEFN_00914	OHLBJNGJ_00664	KFBMBNCD_00709
group_430	multidrug ABC transporter ATPbinding protein	21	21	1253	1541	1527	MCGKKBOL_00895	MFOEDLAO_01864	LLHGEBEJ_01592	BFDNJKJL_01141	PDJBLNNA_00122	KNKDEAAP_01740	OIDNFDKO_01266	ADKGDLBJ_01707	LLCBPMNC_01435	FMOBNNEH_00354	PHJIAEAJ_00574	IELBGNII_01511	FGJLAKAN_00533	DICGILFP_00986	BJOHIFJI_00427	EEIEEDDH_01424	JFFHPFMB_00399	BHDMLIHB_00380	EHABHEFN_00884	OHLBJNGJ_00632	KFBMBNCD_00678
group_431	multidrug ABC transporter ATPbinding protein	1	1	428	428	428	-	-	-	-	-	-	-	-	-	-	-	-	-	-	-	-	-	BHDMLIHB_00379	-	-	-
group_433	CRISPRassociated endonuclease Cas1	6	6	236	914	530	MCGKKBOL_01255	-	-	-	-	-	-	-	-	-	PHJIAEAJ_02013	-	-	DICGILFP_00418	BJOHIFJI_01093	EEIEEDDH_01477	JFFHPFMB_00915	-	-	-	-
group_434	acetylesterase	21	21	668	779	771	MCGKKBOL_01273	MFOEDLAO_00438	LLHGEBEJ_00406	BFDNJKJL_00228	PDJBLNNA_00453	KNKDEAAP_00253	OIDNFDKO_00627	ADKGDLBJ_01015	LLCBPMNC_00046	FMOBNNEH_00199	PHJIAEAJ_02031	IELBGNII_01861	FGJLAKAN_01783	DICGILFP_00400	BJOHIFJI_01075	EEIEEDDH_01495	JFFHPFMB_00897	BHDMLIHB_00760	EHABHEFN_00134	OHLBJNGJ_01768	KFBMBNCD_00507
group_435	hypothetical protein	11	11	233	257	247	MCGKKBOL_01286	-	LLHGEBEJ_00419	-	-	KNKDEAAP_00239	-	-	LLCBPMNC_00059	FMOBNNEH_00186	-	-	-	DICGILFP_00387	BJOHIFJI_01062	EEIEEDDH_01508	JFFHPFMB_00884	-	EHABHEFN_00147	OHLBJNGJ_01781	-
group_436	GNAT family Nacetyltransferase	17	17	419	443	438	MCGKKBOL_00558	-	LLHGEBEJ_01466	BFDNJKJL_01075	PDJBLNNA_00241	-	OIDNFDKO_01564	ADKGDLBJ_00042	LLCBPMNC_00674	FMOBNNEH_00514	PHJIAEAJ_01488	IELBGNII_00042	-	DICGILFP_01937	BJOHIFJI_01718	EEIEEDDH_01622	JFFHPFMB_00286	BHDMLIHB_00542	EHABHEFN_01719	-	KFBMBNCD_00295
group_437	hypothetical protein	21	21	1211	1256	1213	MCGKKBOL_01930	MFOEDLAO_00032	LLHGEBEJ_00185	BFDNJKJL_00673	PDJBLNNA_00519	KNKDEAAP_00671	OIDNFDKO_00242	ADKGDLBJ_01403	LLCBPMNC_01853	FMOBNNEH_00755	PHJIAEAJ_00276	IELBGNII_01730	FGJLAKAN_01642	DICGILFP_00134	BJOHIFJI_01318	EEIEEDDH_01678	JFFHPFMB_00231	BHDMLIHB_01536	EHABHEFN_00280	OHLBJNGJ_01608	KFBMBNCD_01314
group_438	XRE family transcriptional regulator	18	18	563	854	814	MCGKKBOL_01969	MFOEDLAO_00070	LLHGEBEJ_00222	BFDNJKJL_00710	PDJBLNNA_00556	KNKDEAAP_00634	OIDNFDKO_00279	ADKGDLBJ_01367	-	FMOBNNEH_00718	-	IELBGNII_01767	FGJLAKAN_01679	DICGILFP_00171	BJOHIFJI_01355	EEIEEDDH_01715	JFFHPFMB_00194	BHDMLIHB_01624	EHABHEFN_00318	-	KFBMBNCD_00069
group_439	XRE family transcriptional regulator	4	4	206	854	692	-	-	-	-	-	KNKDEAAP_00635	-	-	LLCBPMNC_01816	-	PHJIAEAJ_00314	-	-	-	-	-	-	-	-	OHLBJNGJ_01645	-
group_440	hypothetical protein	20	20	395	395	395	MCGKKBOL_01971	MFOEDLAO_00072	LLHGEBEJ_00225	BFDNJKJL_00712	PDJBLNNA_00558	KNKDEAAP_00631	OIDNFDKO_00281	ADKGDLBJ_01365	LLCBPMNC_01814	FMOBNNEH_00716	PHJIAEAJ_00316	IELBGNII_01769	FGJLAKAN_01681	DICGILFP_00173	BJOHIFJI_01357	EEIEEDDH_01717	JFFHPFMB_00191	BHDMLIHB_01622	EHABHEFN_00320	OHLBJNGJ_01647	-
group_441	hypothetical protein	21	21	383	392	383	MCGKKBOL_01993	MFOEDLAO_00094	LLHGEBEJ_00247	BFDNJKJL_00734	PDJBLNNA_00580	KNKDEAAP_00609	OIDNFDKO_00322	ADKGDLBJ_01343	LLCBPMNC_01775	FMOBNNEH_00673	PHJIAEAJ_00527	IELBGNII_01791	FGJLAKAN_01703	DICGILFP_00195	BJOHIFJI_01378	EEIEEDDH_01739	JFFHPFMB_00169	BHDMLIHB_01598	EHABHEFN_00363	OHLBJNGJ_01686	KFBMBNCD_00046
group_442	copper ABC transporter permease	6	6	1361	2576	2373	-	-	-	-	-	-	OIDNFDKO_00329	-	-	FMOBNNEH_00666	-	-	-	-	-	-	JFFHPFMB_00162	BHDMLIHB_00058	EHABHEFN_00370	-	KFBMBNCD_00039
group_443	copper ABC transporter permease	1	1	797	797	797	-	-	-	-	-	-	-	-	-	-	-	-	-	-	-	-	-	BHDMLIHB_00057	-	-	-
group_444	copper ABC transporter permease	16	16	650	2576	2455	MCGKKBOL_02000	MFOEDLAO_00101	LLHGEBEJ_00254	BFDNJKJL_00741	PDJBLNNA_00587	KNKDEAAP_00602	-	ADKGDLBJ_01336	LLCBPMNC_01768	-	PHJIAEAJ_00520	IELBGNII_01798	FGJLAKAN_01710	DICGILFP_00202	BJOHIFJI_01385	EEIEEDDH_01746	-	BHDMLIHB_00059	-	OHLBJNGJ_01693	-
group_445	chemotaxis protein	21	21	293	293	293	MCGKKBOL_01632	MFOEDLAO_01275	LLHGEBEJ_00034	BFDNJKJL_00118	PDJBLNNA_00702	KNKDEAAP_00383	OIDNFDKO_00158	ADKGDLBJ_00158	LLCBPMNC_00880	FMOBNNEH_00095	PHJIAEAJ_01099	IELBGNII_00631	FGJLAKAN_01933	DICGILFP_01205	BJOHIFJI_01494	EEIEEDDH_01932	JFFHPFMB_00709	BHDMLIHB_00688	EHABHEFN_00594	OHLBJNGJ_00037	KFBMBNCD_01554
group_446	cysteine desulfurase	2	2	782	1220	1001	-	-	-	-	-	-	-	-	-	FMOBNNEH_00081	-	-	-	-	-	-	-	BHDMLIHB_01581	-	-	-
group_447	cysteine desulfurase	20	20	257	1226	1173	MCGKKBOL_01646	MFOEDLAO_01289	LLHGEBEJ_00020	BFDNJKJL_00104	PDJBLNNA_00716	KNKDEAAP_00397	OIDNFDKO_00144	ADKGDLBJ_00172	LLCBPMNC_00866	-	PHJIAEAJ_01085	IELBGNII_00617	FGJLAKAN_01919	DICGILFP_01219	BJOHIFJI_01480	EEIEEDDH_01946	JFFHPFMB_00723	BHDMLIHB_01580	EHABHEFN_00580	OHLBJNGJ_00023	KFBMBNCD_01568
group_448	Collagen adhesin	4	4	431	2054	1449	-	-	-	-	-	-	OIDNFDKO_00883	-	LLCBPMNC_01027	-	-	-	-	-	BJOHIFJI_01918	-	-	BHDMLIHB_00161	-	-	-
group_449	hypothetical protein	7	7	872	1181	947	MCGKKBOL_00897	-	LLHGEBEJ_01595	-	-	-	-	-	LLCBPMNC_01433	-	-	IELBGNII_01513	-	-	-	-	JFFHPFMB_00400	BHDMLIHB_00377	-	OHLBJNGJ_00630	-
group_450	hypothetical protein	5	5	497	1736	756	-	-	-	-	-	-	-	-	LLCBPMNC_00964	-	-	IELBGNII_00593	-	-	-	-	-	BHDMLIHB_00524	-	OHLBJNGJ_00806	KFBMBNCD_01594
group_451	hypothetical protein	5	5	1640	1640	1640	-	-	-	-	-	-	-	ADKGDLBJ_01070	-	-	PHJIAEAJ_00013	IELBGNII_00362	-	-	-	-	-	BHDMLIHB_00813	-	-	KFBMBNCD_00188
group_452	hypothetical protein	5	5	272	317	281	-	-	-	-	-	-	-	ADKGDLBJ_01065	-	-	PHJIAEAJ_00006	IELBGNII_00369	-	-	-	-	-	BHDMLIHB_00820	-	-	KFBMBNCD_00196
group_453	hypothetical protein	4	4	239	239	239	-	-	-	-	-	-	-	ADKGDLBJ_01061	-	-	PHJIAEAJ_01220	IELBGNII_00374	-	-	-	-	-	BHDMLIHB_00825	-	-	-
group_454	hypothetical protein	1	1	239	239	239	-	-	-	-	-	-	-	-	-	-	PHJIAEAJ_00003	-	-	-	-	-	-	-	-	-	-
group_455	hypothetical protein	1	1	233	233	233	MCGKKBOL_01770	-	-	-	-	-	-	-	-	-	-	-	-	-	-	-	-	-	-	-	-
group_456	hypothetical protein	3	3	332	752	472	MCGKKBOL_00274	-	-	-	-	-	-	-	-	-	-	-	-	-	-	-	JFFHPFMB_01835	BHDMLIHB_00897	-	-	-
group_457	hypothetical protein	11	11	320	752	642	MCGKKBOL_00273	MFOEDLAO_01068	LLHGEBEJ_01855	-	-	KNKDEAAP_00723	-	ADKGDLBJ_01253	-	-	PHJIAEAJ_01662	IELBGNII_01325	-	-	-	-	JFFHPFMB_01834	-	EHABHEFN_01838	OHLBJNGJ_01212	KFBMBNCD_00912
group_458	IS200/IS605 family transposase	12	12	200	464	418	MCGKKBOL_00474	-	-	-	-	KNKDEAAP_01934	-	ADKGDLBJ_01264	LLCBPMNC_01697	FMOBNNEH_01596	PHJIAEAJ_00324	IELBGNII_01319	FGJLAKAN_00370	-	-	-	JFFHPFMB_01335	BHDMLIHB_00902	-	OHLBJNGJ_01022	KFBMBNCD_01160
group_459	hypothetical protein	4	4	437	806	569	-	-	-	-	PDJBLNNA_00840	KNKDEAAP_00875	-	-	-	-	-	-	FGJLAKAN_00833	-	-	-	-	BHDMLIHB_01221	-	-	-
group_460	hypothetical protein	8	8	182	584	269	-	MFOEDLAO_01957	-	-	-	-	OIDNFDKO_01366	-	-	FMOBNNEH_00258	-	IELBGNII_01420	FGJLAKAN_00443	-	-	-	-	BHDMLIHB_01475	-	OHLBJNGJ_00730	KFBMBNCD_00776
group_461	hypothetical protein	1	1	995	995	995	-	-	-	-	-	-	-	-	-	-	-	IELBGNII_01634	-	-	-	-	-	-	-	-	-
group_462	hypothetical protein	3	3	587	1874	1252	-	-	-	-	-	-	-	-	LLCBPMNC_01114	-	-	IELBGNII_00890	-	-	-	-	-	BHDMLIHB_01549	-	-	-
group_463	DNA methyltransferase	11	11	1568	1571	1570	-	MFOEDLAO_00756	-	BFDNJKJL_00022	PDJBLNNA_01070	-	-	ADKGDLBJ_00491	LLCBPMNC_00967	FMOBNNEH_01931	-	IELBGNII_00590	FGJLAKAN_01290	-	-	-	-	BHDMLIHB_01782	-	OHLBJNGJ_00804	KFBMBNCD_01597
group_464	bacteriocin	14	14	254	254	254	MCGKKBOL_00950	MFOEDLAO_01818	LLHGEBEJ_01647	BFDNJKJL_01534	PDJBLNNA_01337	-	OIDNFDKO_01219	ADKGDLBJ_01661	LLCBPMNC_01382	-	PHJIAEAJ_00209	IELBGNII_01566	FGJLAKAN_00295	DICGILFP_01652	-	-	JFFHPFMB_00452	-	-	OHLBJNGJ_00578	-
group_465	hypothetical protein	8	8	194	2366	878	MCGKKBOL_00600	MFOEDLAO_00575	-	BFDNJKJL_00058	PDJBLNNA_00162	-	-	ADKGDLBJ_00686	LLCBPMNC_01702	-	-	-	-	-	-	-	JFFHPFMB_01570	-	-	OHLBJNGJ_01017	-
group_466	transposase	2	2	320	320	320	-	-	LLHGEBEJ_01701	-	-	-	-	-	-	-	-	IELBGNII_00846	-	-	-	-	-	-	-	-	-
group_467	transposase	1	1	320	320	320	-	-	-	-	-	-	-	-	-	-	-	IELBGNII_01813	-	-	-	-	-	-	-	-	-
group_468	transposase	2	2	320	320	320	-	-	-	BFDNJKJL_01126	PDJBLNNA_00774	-	-	-	-	-	-	-	-	-	-	-	-	-	-	-	-
group_469	transposase	1	1	320	320	320	-	-	LLHGEBEJ_01735	-	-	-	-	-	-	-	-	-	-	-	-	-	-	-	-	-	-
group_470	transposase	8	8	320	320	320	-	MFOEDLAO_01175	-	-	-	-	OIDNFDKO_00965	-	-	FMOBNNEH_01969	PHJIAEAJ_00740	IELBGNII_01195	-	DICGILFP_01495	BJOHIFJI_00858	-	-	-	-	OHLBJNGJ_01869	-
group_471	transposase	3	3	230	320	290	-	-	-	-	-	-	-	-	LLCBPMNC_01354	-	-	IELBGNII_01671	FGJLAKAN_00121	-	-	-	-	-	-	-	-
group_472	transposase	2	2	320	320	320	MCGKKBOL_00818	-	-	-	-	-	-	-	-	-	-	-	FGJLAKAN_01205	-	-	-	-	-	-	-	-
group_473	transposase	2	2	320	320	320	MCGKKBOL_01181	-	-	-	-	-	-	-	-	-	-	-	-	-	-	-	JFFHPFMB_01247	-	-	-	-
group_474	transposase	1	1	320	320	320	-	-	LLHGEBEJ_00956	-	-	-	-	-	-	-	-	-	-	-	-	-	-	-	-	-	-
group_475	transposase	2	2	320	320	320	-	-	-	-	-	-	-	ADKGDLBJ_00375	-	-	PHJIAEAJ_01012	-	-	-	-	-	-	-	-	-	-
group_476	transposase	3	3	320	320	320	-	MFOEDLAO_01499	LLHGEBEJ_00806	-	-	-	-	ADKGDLBJ_00576	-	-	-	-	-	-	-	-	-	-	-	-	-
group_477	transposase	2	2	230	320	275	-	-	-	-	-	-	-	-	-	-	-	-	-	-	BJOHIFJI_00749	-	-	-	EHABHEFN_00249	-	-
group_478	hypothetical protein	1	1	206	206	206	-	-	-	-	-	-	-	-	-	-	-	-	-	-	-	-	JFFHPFMB_01552	-	-	-	-
group_479	hypothetical protein	4	4	368	398	390	MCGKKBOL_00612	-	-	BFDNJKJL_00072	PDJBLNNA_00176	-	-	-	-	-	-	-	-	-	-	-	JFFHPFMB_01558	-	-	-	-
group_480	hypothetical protein	3	3	206	335	292	MCGKKBOL_00618	-	-	BFDNJKJL_00610	PDJBLNNA_00841	-	-	-	-	-	-	-	-	-	-	-	-	-	-	-	-
group_481	hypothetical protein	1	1	206	206	206	MCGKKBOL_00623	-	-	-	-	-	-	-	-	-	-	-	-	-	-	-	-	-	-	-	-
group_483	Collagen adhesin	4	4	1061	2807	1696	-	-	LLHGEBEJ_01280	-	-	-	OIDNFDKO_01519	-	-	FMOBNNEH_01933	-	-	FGJLAKAN_01115	-	-	-	-	-	-	-	-
group_484	Collagen adhesin	4	4	1907	2678	2128	-	-	LLHGEBEJ_01422	-	-	-	-	-	-	FMOBNNEH_01048	PHJIAEAJ_02183	-	-	-	-	-	-	-	-	-	KFBMBNCD_01774
group_485	hypothetical protein	4	4	422	1286	663	-	-	-	BFDNJKJL_01896	PDJBLNNA_01562	KNKDEAAP_01370	-	-	-	-	PHJIAEAJ_01023	-	-	-	-	-	-	-	-	-	-
group_486	hypothetical protein	1	1	875	875	875	-	-	-	-	PDJBLNNA_01561	-	-	-	-	-	-	-	-	-	-	-	-	-	-	-	-
group_487	hypothetical protein	1	1	875	875	875	-	-	-	BFDNJKJL_01895	-	-	-	-	-	-	-	-	-	-	-	-	-	-	-	-	-
group_488	hypothetical protein	4	4	608	1850	950	-	MFOEDLAO_00758	-	BFDNJKJL_00025	PDJBLNNA_01067	-	-	-	-	FMOBNNEH_01380	-	-	-	-	-	-	-	-	-	-	-
group_489	hypothetical protein	1	1	605	605	605	-	-	-	-	-	-	-	-	-	FMOBNNEH_01381	-	-	-	-	-	-	-	-	-	-	-
group_490	betagalactosidase	21	21	1079	1781	1416	MCGKKBOL_00441	MFOEDLAO_00853	LLHGEBEJ_01017	BFDNJKJL_01779	PDJBLNNA_00853	KNKDEAAP_01163	OIDNFDKO_00821	ADKGDLBJ_00384	LLCBPMNC_01257	FMOBNNEH_01717	PHJIAEAJ_01449	IELBGNII_01988	FGJLAKAN_00782	DICGILFP_00542	BJOHIFJI_00848	EEIEEDDH_00009	JFFHPFMB_01302	BHDMLIHB_01815	EHABHEFN_01191	OHLBJNGJ_01468	KFBMBNCD_01158
group_491	hypothetical protein	5	5	968	1127	1095	-	-	-	-	-	-	-	-	-	-	-	-	-	DICGILFP_00515	BJOHIFJI_00821	EEIEEDDH_00036	-	-	EHABHEFN_01169	-	KFBMBNCD_01142
group_492	hypothetical protein	1	1	155	155	155	-	-	-	-	-	-	-	-	-	-	-	-	-	-	-	-	-	-	EHABHEFN_01170	-	-
group_493	hypothetical protein	10	10	149	149	149	MCGKKBOL_00481	-	-	-	PDJBLNNA_00896	-	-	ADKGDLBJ_00424	-	FMOBNNEH_01647	PHJIAEAJ_01411	-	-	-	BJOHIFJI_00796	EEIEEDDH_00061	JFFHPFMB_01342	BHDMLIHB_00566	EHABHEFN_01423	-	-
group_494	peptidase M42	13	13	854	1085	1067	MCGKKBOL_00515	-	-	BFDNJKJL_00175	PDJBLNNA_00048	-	OIDNFDKO_00760	ADKGDLBJ_00466	LLCBPMNC_01336	FMOBNNEH_01614	-	IELBGNII_01908	-	DICGILFP_00464	BJOHIFJI_00769	EEIEEDDH_00088	JFFHPFMB_01376	-	-	-	KFBMBNCD_01072
group_495	peptidase M42	9	9	203	1085	987	-	MFOEDLAO_00934	LLHGEBEJ_01095	-	-	KNKDEAAP_01303	-	-	LLCBPMNC_01335	-	PHJIAEAJ_01378	-	FGJLAKAN_00711	-	-	-	-	BHDMLIHB_01410	EHABHEFN_01456	OHLBJNGJ_01557	-
group_496	hypothetical protein	1	1	188	188	188	-	-	-	-	-	KNKDEAAP_00941	-	-	-	-	-	-	-	-	-	-	-	-	-	-	-
group_497	hypothetical protein	2	2	188	188	188	-	-	-	-	-	KNKDEAAP_01088	-	-	-	FMOBNNEH_01725	-	-	-	-	-	-	-	-	-	-	-
group_498	hypothetical protein	12	12	188	188	188	MCGKKBOL_01162	MFOEDLAO_00742	LLHGEBEJ_00082	-	-	-	-	-	-	-	PHJIAEAJ_01936	IELBGNII_00073	-	DICGILFP_00728	BJOHIFJI_00637	EEIEEDDH_00112	JFFHPFMB_01228	BHDMLIHB_00498	-	OHLBJNGJ_01514	KFBMBNCD_01115
group_499	hypothetical protein	3	3	188	188	188	-	-	LLHGEBEJ_00800	-	-	-	-	-	-	-	PHJIAEAJ_00893	-	FGJLAKAN_00695	-	-	-	-	-	-	-	-
group_500	hypothetical protein	4	4	188	188	188	-	-	-	BFDNJKJL_01249	PDJBLNNA_00313	-	-	-	-	FMOBNNEH_01657	PHJIAEAJ_01798	-	-	-	-	-	-	-	-	-	-
group_501	PTS glucose/maltose transporter subunit IIBCA	21	21	2168	2168	2168	MCGKKBOL_00382	MFOEDLAO_01472	LLHGEBEJ_00833	BFDNJKJL_00836	PDJBLNNA_00259	KNKDEAAP_01001	OIDNFDKO_01024	ADKGDLBJ_00603	LLCBPMNC_01912	FMOBNNEH_01245	PHJIAEAJ_00766	IELBGNII_00771	FGJLAKAN_01156	DICGILFP_01117	BJOHIFJI_00264	EEIEEDDH_00191	JFFHPFMB_01533	BHDMLIHB_00974	EHABHEFN_01354	OHLBJNGJ_00310	KFBMBNCD_01024
group_502	PTS glucose/maltose transporter subunit IIBCA	1	1	2168	2168	2168	-	-	-	-	-	-	-	-	-	-	PHJIAEAJ_00329	-	-	-	-	-	-	-	-	-	-
group_503	hypothetical protein	4	4	356	743	491	-	-	-	-	-	-	-	-	-	FMOBNNEH_01352	-	-	-	DICGILFP_00623	BJOHIFJI_00557	EEIEEDDH_00218	-	-	-	-	-
group_505	hypothetical protein	3	3	170	170	170	-	-	-	-	-	-	-	-	-	-	-	-	-	DICGILFP_00627	BJOHIFJI_00561	EEIEEDDH_00222	-	-	-	-	-
group_506	LuxR family transcriptional regulator	21	21	689	782	772	MCGKKBOL_01832	MFOEDLAO_00334	LLHGEBEJ_00594	BFDNJKJL_01465	PDJBLNNA_00380	KNKDEAAP_00554	OIDNFDKO_01456	ADKGDLBJ_00881	LLCBPMNC_00756	FMOBNNEH_01338	PHJIAEAJ_01189	IELBGNII_00314	FGJLAKAN_01431	DICGILFP_00638	BJOHIFJI_00572	EEIEEDDH_00233	JFFHPFMB_00033	BHDMLIHB_01854	EHABHEFN_00517	OHLBJNGJ_01455	KFBMBNCD_01692
group_507	hypothetical protein	9	9	323	335	333	MCGKKBOL_01841	-	LLHGEBEJ_00585	-	-	-	-	-	-	-	PHJIAEAJ_01198	IELBGNII_00305	-	DICGILFP_00647	BJOHIFJI_00581	EEIEEDDH_00242	JFFHPFMB_00042	-	-	-	KFBMBNCD_01701
group_508	glyoxalase/bleomycin resistance/extradiol dioxygenase family protein	21	21	185	377	367	MCGKKBOL_01393	MFOEDLAO_01719	LLHGEBEJ_01962	BFDNJKJL_00336	PDJBLNNA_01260	KNKDEAAP_00090	OIDNFDKO_01622	ADKGDLBJ_00329	LLCBPMNC_01183	FMOBNNEH_00907	PHJIAEAJ_00402	IELBGNII_01210	FGJLAKAN_01068	DICGILFP_01598	BJOHIFJI_00960	EEIEEDDH_00265	JFFHPFMB_00103	BHDMLIHB_01495	EHABHEFN_00467	OHLBJNGJ_00129	KFBMBNCD_00620
group_509	hypothetical protein	20	20	347	347	347	MCGKKBOL_01394	-	LLHGEBEJ_01961	BFDNJKJL_00337	PDJBLNNA_01259	KNKDEAAP_00091	OIDNFDKO_01623	ADKGDLBJ_00328	LLCBPMNC_01184	FMOBNNEH_00908	PHJIAEAJ_00401	IELBGNII_01211	FGJLAKAN_01067	DICGILFP_01597	BJOHIFJI_00959	EEIEEDDH_00266	JFFHPFMB_00104	BHDMLIHB_01496	EHABHEFN_00466	OHLBJNGJ_00130	KFBMBNCD_00621
group_510	transcriptional regulator	21	21	218	227	218	MCGKKBOL_01425	MFOEDLAO_01687	LLHGEBEJ_01931	BFDNJKJL_00367	PDJBLNNA_01229	KNKDEAAP_00122	OIDNFDKO_01654	ADKGDLBJ_00298	LLCBPMNC_01215	FMOBNNEH_00939	PHJIAEAJ_00370	IELBGNII_01242	FGJLAKAN_01037	DICGILFP_01566	BJOHIFJI_00929	EEIEEDDH_00296	JFFHPFMB_00135	BHDMLIHB_00707	EHABHEFN_00435	OHLBJNGJ_00161	KFBMBNCD_01929
group_511	RNA polymerase subunit sigma70	21	21	323	437	429	MCGKKBOL_01430	MFOEDLAO_01682	LLHGEBEJ_01926	BFDNJKJL_00372	PDJBLNNA_01224	KNKDEAAP_00127	OIDNFDKO_01659	ADKGDLBJ_00293	LLCBPMNC_01220	FMOBNNEH_00944	PHJIAEAJ_00365	IELBGNII_01247	FGJLAKAN_01032	DICGILFP_01561	BJOHIFJI_00924	EEIEEDDH_00301	JFFHPFMB_00140	BHDMLIHB_00712	EHABHEFN_00430	OHLBJNGJ_00166	KFBMBNCD_01924
group_512	5formyltetrahydrofolate cycloligase	21	21	515	542	539	MCGKKBOL_01858	MFOEDLAO_00360	LLHGEBEJ_00566	BFDNJKJL_01491	PDJBLNNA_00406	KNKDEAAP_00222	OIDNFDKO_01482	ADKGDLBJ_00856	LLCBPMNC_00729	FMOBNNEH_01311	PHJIAEAJ_00846	IELBGNII_00287	FGJLAKAN_01458	DICGILFP_00665	BJOHIFJI_00600	EEIEEDDH_00336	JFFHPFMB_00059	BHDMLIHB_01880	EHABHEFN_00543	OHLBJNGJ_01428	KFBMBNCD_01719
group_513	hypothetical protein	18	18	272	275	274	MCGKKBOL_01867	MFOEDLAO_00369	-	BFDNJKJL_00599	PDJBLNNA_00806	KNKDEAAP_00213	-	ADKGDLBJ_00847	LLCBPMNC_00720	FMOBNNEH_01302	-	IELBGNII_00278	FGJLAKAN_01467	DICGILFP_00674	BJOHIFJI_00609	EEIEEDDH_00345	JFFHPFMB_00068	BHDMLIHB_01889	EHABHEFN_00552	OHLBJNGJ_01419	KFBMBNCD_01728
group_514	transketolase	21	21	1040	1970	1925	MCGKKBOL_01868	MFOEDLAO_00370	LLHGEBEJ_00546	BFDNJKJL_00598	PDJBLNNA_00805	KNKDEAAP_00212	OIDNFDKO_01493	ADKGDLBJ_00846	LLCBPMNC_00719	FMOBNNEH_01301	PHJIAEAJ_00836	IELBGNII_00277	FGJLAKAN_01468	DICGILFP_00675	BJOHIFJI_00610	EEIEEDDH_00346	JFFHPFMB_00069	BHDMLIHB_01891	EHABHEFN_00553	OHLBJNGJ_01418	KFBMBNCD_01729
group_515	transketolase	1	1	1055	1055	1055	-	-	-	-	-	-	-	-	-	-	-	-	-	-	-	-	-	BHDMLIHB_01890	-	-	-
group_516	Lribulose5phosphate 4epimerase	21	21	716	716	716	MCGKKBOL_01871	MFOEDLAO_00373	LLHGEBEJ_00549	BFDNJKJL_00595	PDJBLNNA_00802	KNKDEAAP_00209	OIDNFDKO_01496	ADKGDLBJ_00843	LLCBPMNC_00716	FMOBNNEH_01298	PHJIAEAJ_00833	IELBGNII_00274	FGJLAKAN_01471	DICGILFP_00678	BJOHIFJI_00613	EEIEEDDH_00349	JFFHPFMB_00072	BHDMLIHB_01894	EHABHEFN_00556	OHLBJNGJ_01415	KFBMBNCD_01732
group_517	hypothetical protein	17	17	173	185	182	-	MFOEDLAO_00227	LLHGEBEJ_00099	BFDNJKJL_00539	PDJBLNNA_01840	KNKDEAAP_01194	OIDNFDKO_00968	ADKGDLBJ_00647	LLCBPMNC_01032	FMOBNNEH_01841	PHJIAEAJ_00437	IELBGNII_00822	FGJLAKAN_00566	DICGILFP_00698	-	EEIEEDDH_00393	-	BHDMLIHB_01211	EHABHEFN_01620	OHLBJNGJ_00949	-
group_518	hypothetical protein	21	21	143	143	143	MCGKKBOL_00068	MFOEDLAO_00231	LLHGEBEJ_00095	BFDNJKJL_00543	PDJBLNNA_01836	KNKDEAAP_01048	OIDNFDKO_00902	ADKGDLBJ_00218	LLCBPMNC_00149	FMOBNNEH_01934	PHJIAEAJ_00433	IELBGNII_00816	FGJLAKAN_01229	DICGILFP_00704	BJOHIFJI_00693	EEIEEDDH_00400	JFFHPFMB_01029	BHDMLIHB_01217	EHABHEFN_01613	OHLBJNGJ_00218	KFBMBNCD_01384
group_519	5(carboxyamino)imidazole ribonucleotide mutase	16	16	464	488	465	MCGKKBOL_00064	-	LLHGEBEJ_00090	BFDNJKJL_00547	PDJBLNNA_01832	-	OIDNFDKO_00898	ADKGDLBJ_00214	LLCBPMNC_00153	FMOBNNEH_01940	-	-	FGJLAKAN_01225	DICGILFP_00708	BJOHIFJI_00697	EEIEEDDH_00404	JFFHPFMB_01033	-	EHABHEFN_01608	OHLBJNGJ_00213	KFBMBNCD_01380
group_520	phosphoribosylamineglycine ligase	20	20	1262	1262	1262	MCGKKBOL_00063	MFOEDLAO_00237	LLHGEBEJ_00089	BFDNJKJL_00548	PDJBLNNA_01831	KNKDEAAP_01053	OIDNFDKO_00897	ADKGDLBJ_00213	LLCBPMNC_00154	FMOBNNEH_01941	PHJIAEAJ_00427	IELBGNII_00811	FGJLAKAN_01224	DICGILFP_00709	BJOHIFJI_00698	EEIEEDDH_00405	JFFHPFMB_01034	-	EHABHEFN_01607	OHLBJNGJ_00212	KFBMBNCD_01379
group_521	hypothetical protein	21	21	626	779	756	MCGKKBOL_00062	MFOEDLAO_00238	LLHGEBEJ_00088	BFDNJKJL_00549	PDJBLNNA_01830	KNKDEAAP_01054	OIDNFDKO_00896	ADKGDLBJ_00212	LLCBPMNC_00155	FMOBNNEH_01942	PHJIAEAJ_00426	IELBGNII_00810	FGJLAKAN_01223	DICGILFP_00710	BJOHIFJI_00699	EEIEEDDH_00406	JFFHPFMB_01035	BHDMLIHB_01329	EHABHEFN_01606	OHLBJNGJ_00211	KFBMBNCD_01378
group_522	antibiotic ABC transporter ATPbinding protein	21	21	659	1868	1810	MCGKKBOL_01029	MFOEDLAO_00681	LLHGEBEJ_01765	BFDNJKJL_01616	PDJBLNNA_01419	KNKDEAAP_01433	OIDNFDKO_01142	ADKGDLBJ_01566	LLCBPMNC_00434	FMOBNNEH_00882	PHJIAEAJ_00132	IELBGNII_00184	FGJLAKAN_01577	DICGILFP_00012	BJOHIFJI_00030	EEIEEDDH_00467	JFFHPFMB_00531	BHDMLIHB_00745	EHABHEFN_00763	OHLBJNGJ_00488	KFBMBNCD_01203
group_523	thymidylate synthase	21	21	839	866	840	MCGKKBOL_01024	MFOEDLAO_00686	LLHGEBEJ_01761	BFDNJKJL_01611	PDJBLNNA_01414	KNKDEAAP_01428	OIDNFDKO_01147	ADKGDLBJ_01571	LLCBPMNC_00438	FMOBNNEH_00878	PHJIAEAJ_00137	IELBGNII_00189	FGJLAKAN_01582	DICGILFP_00017	BJOHIFJI_00025	EEIEEDDH_00472	JFFHPFMB_00527	BHDMLIHB_00750	EHABHEFN_00768	OHLBJNGJ_00493	KFBMBNCD_01208
group_524	PTS lactose transporter subunit IIB	21	21	284	284	284	MCGKKBOL_01005	MFOEDLAO_00705	LLHGEBEJ_01742	BFDNJKJL_01592	PDJBLNNA_01395	KNKDEAAP_01840	OIDNFDKO_01166	ADKGDLBJ_01590	LLCBPMNC_00457	FMOBNNEH_00859	PHJIAEAJ_00156	IELBGNII_00208	FGJLAKAN_01601	DICGILFP_00036	BJOHIFJI_00006	EEIEEDDH_00491	JFFHPFMB_00508	BHDMLIHB_00304	EHABHEFN_00787	OHLBJNGJ_00513	KFBMBNCD_01227
group_525	hypothetical protein	14	14	1238	2153	2087	-	-	LLHGEBEJ_01491	BFDNJKJL_01302	PDJBLNNA_01593	-	OIDNFDKO_01373	ADKGDLBJ_00346	LLCBPMNC_01544	FMOBNNEH_00251	PHJIAEAJ_01848	IELBGNII_01413	FGJLAKAN_00436	DICGILFP_01089	BJOHIFJI_00531	-	-	BHDMLIHB_00598	EHABHEFN_01027	-	-
group_526	hypothetical protein	6	6	803	2153	1928	MCGKKBOL_00768	MFOEDLAO_01963	-	-	-	-	-	ADKGDLBJ_00347	-	-	-	-	-	-	-	EEIEEDDH_00499	JFFHPFMB_00294	-	-	-	KFBMBNCD_00782
group_527	hypothetical protein	1	1	2153	2153	2153	-	-	-	-	-	-	-	-	-	-	-	-	-	-	-	-	-	-	-	OHLBJNGJ_00744	-
group_528	transcriptional regulator	20	20	443	443	443	MCGKKBOL_00147	MFOEDLAO_00816	LLHGEBEJ_00493	BFDNJKJL_00494	PDJBLNNA_01875	KNKDEAAP_00912	OIDNFDKO_00706	ADKGDLBJ_01459	LLCBPMNC_01556	FMOBNNEH_01006	PHJIAEAJ_01060	IELBGNII_00984	FGJLAKAN_00796	DICGILFP_01399	BJOHIFJI_00745	EEIEEDDH_00520	JFFHPFMB_01288	-	EHABHEFN_01493	OHLBJNGJ_00984	KFBMBNCD_01170
group_529	ISL3 family transposase	14	14	479	572	525	-	MFOEDLAO_00817	LLHGEBEJ_00494	-	-	-	-	ADKGDLBJ_01458	LLCBPMNC_01555	FMOBNNEH_01005	PHJIAEAJ_01061	IELBGNII_00985	FGJLAKAN_00795	DICGILFP_01398	BJOHIFJI_00744	EEIEEDDH_00521	-	BHDMLIHB_00501	EHABHEFN_01492	OHLBJNGJ_00983	-
group_530	transposase	7	7	191	194	193	MCGKKBOL_00290	-	-	-	-	-	-	ADKGDLBJ_01268	LLCBPMNC_01106	-	-	IELBGNII_01315	-	-	BJOHIFJI_00170	EEIEEDDH_00541	JFFHPFMB_01851	-	-	-	-
group_531	transposase	1	1	311	311	311	-	-	-	-	-	-	-	-	-	-	-	IELBGNII_01855	-	-	-	-	-	-	-	-	-
group_532	hypothetical protein	13	13	293	1325	1230	MCGKKBOL_00293	-	LLHGEBEJ_01849	BFDNJKJL_01829	PDJBLNNA_00939	-	OIDNFDKO_00058	ADKGDLBJ_01271	LLCBPMNC_01109	-	PHJIAEAJ_01677	-	-	DICGILFP_01287	BJOHIFJI_00167	EEIEEDDH_00544	JFFHPFMB_01854	-	-	-	KFBMBNCD_00928
group_533	hypothetical protein	21	21	563	794	783	MCGKKBOL_00305	MFOEDLAO_01085	LLHGEBEJ_01837	BFDNJKJL_01817	PDJBLNNA_00951	KNKDEAAP_00746	OIDNFDKO_00070	ADKGDLBJ_01283	LLCBPMNC_01133	FMOBNNEH_00560	PHJIAEAJ_01689	IELBGNII_00421	FGJLAKAN_00942	DICGILFP_01275	BJOHIFJI_00155	EEIEEDDH_00556	JFFHPFMB_01866	BHDMLIHB_01181	EHABHEFN_01859	OHLBJNGJ_01179	KFBMBNCD_00940
group_534	hypothetical protein	1	1	188	188	188	-	-	-	-	-	-	-	ADKGDLBJ_01284	-	-	-	-	-	-	-	-	-	-	-	-	-
group_535	NADHdependent flavin oxidoreductase	21	21	1202	1202	1202	MCGKKBOL_00315	MFOEDLAO_01096	LLHGEBEJ_01824	BFDNJKJL_01807	PDJBLNNA_00961	KNKDEAAP_00757	OIDNFDKO_00081	ADKGDLBJ_01294	LLCBPMNC_01146	FMOBNNEH_00799	PHJIAEAJ_01699	IELBGNII_00432	FGJLAKAN_00953	DICGILFP_01264	BJOHIFJI_00144	EEIEEDDH_00567	JFFHPFMB_01876	BHDMLIHB_01169	EHABHEFN_01869	OHLBJNGJ_01166	KFBMBNCD_00952
group_536	luciferase family oxidoreductase	19	19	683	989	972	MCGKKBOL_00316	MFOEDLAO_01097	LLHGEBEJ_01823	BFDNJKJL_01806	PDJBLNNA_00962	KNKDEAAP_00758	OIDNFDKO_00082	ADKGDLBJ_01295	LLCBPMNC_01147	-	PHJIAEAJ_01700	IELBGNII_00433	FGJLAKAN_00954	DICGILFP_01263	BJOHIFJI_00143	EEIEEDDH_00568	JFFHPFMB_01877	-	EHABHEFN_01870	OHLBJNGJ_01165	KFBMBNCD_00953
group_537	luciferase family oxidoreductase	3	3	362	989	780	-	-	-	-	-	-	-	-	-	FMOBNNEH_00800	-	-	-	-	-	-	-	BHDMLIHB_01168	-	OHLBJNGJ_01164	-
group_538	TIGR01440 family protein	20	20	563	563	563	MCGKKBOL_00330	MFOEDLAO_01110	LLHGEBEJ_01810	BFDNJKJL_00765	PDJBLNNA_00643	KNKDEAAP_00771	OIDNFDKO_00095	ADKGDLBJ_00096	LLCBPMNC_01160	FMOBNNEH_00813	PHJIAEAJ_01713	IELBGNII_00446	FGJLAKAN_00967	DICGILFP_01250	BJOHIFJI_00130	EEIEEDDH_00581	JFFHPFMB_01197	-	EHABHEFN_00970	OHLBJNGJ_01151	KFBMBNCD_00966
group_539	CsbD family protein	21	21	215	215	215	MCGKKBOL_01134	MFOEDLAO_00659	LLHGEBEJ_00840	BFDNJKJL_00300	PDJBLNNA_01537	KNKDEAAP_01873	OIDNFDKO_01019	ADKGDLBJ_00659	LLCBPMNC_01734	FMOBNNEH_01237	PHJIAEAJ_02188	IELBGNII_00088	FGJLAKAN_00981	DICGILFP_01684	BJOHIFJI_01580	EEIEEDDH_00601	JFFHPFMB_01439	BHDMLIHB_00702	EHABHEFN_01151	OHLBJNGJ_00390	KFBMBNCD_01005
group_540	hypothetical protein	21	21	575	575	575	MCGKKBOL_01137	MFOEDLAO_00656	LLHGEBEJ_00843	BFDNJKJL_00297	PDJBLNNA_01540	KNKDEAAP_01870	OIDNFDKO_01016	ADKGDLBJ_00662	LLCBPMNC_01731	FMOBNNEH_01234	PHJIAEAJ_02191	IELBGNII_00085	FGJLAKAN_00984	DICGILFP_01687	BJOHIFJI_01583	EEIEEDDH_00604	JFFHPFMB_01442	BHDMLIHB_00699	EHABHEFN_01148	OHLBJNGJ_00393	KFBMBNCD_01008
group_541	hypothetical protein	7	7	284	284	284	-	MFOEDLAO_00750	LLHGEBEJ_01222	-	-	-	-	ADKGDLBJ_00679	-	-	-	-	-	DICGILFP_01705	BJOHIFJI_01599	EEIEEDDH_00623	-	-	EHABHEFN_01118	-	-
group_543	Transposon Tn3 resolvase	3	3	626	626	626	-	-	-	-	-	-	-	-	-	-	-	-	-	DICGILFP_01722	BJOHIFJI_01616	EEIEEDDH_00640	-	-	-	-	-
group_544	hypothetical protein	4	4	662	1100	990	-	-	-	-	-	-	-	ADKGDLBJ_00702	-	-	-	-	-	DICGILFP_01726	BJOHIFJI_01620	EEIEEDDH_00644	-	-	-	-	-
group_545	hypothetical protein	1	1	440	440	440	-	-	-	-	-	-	-	ADKGDLBJ_00701	-	-	-	-	-	-	-	-	-	-	-	-	-
group_546	Ribonuclease	1	1	1733	1733	1733	-	-	-	-	-	-	-	ADKGDLBJ_00711	-	-	-	-	-	-	-	-	-	-	-	-	-
group_547	Ribonuclease	4	4	230	1709	1339	-	-	-	-	-	-	-	ADKGDLBJ_00709	-	-	-	-	-	DICGILFP_01733	BJOHIFJI_01627	EEIEEDDH_00651	-	-	-	-	-
group_548	hypothetical protein	21	21	599	599	599	MCGKKBOL_01204	MFOEDLAO_01522	LLHGEBEJ_00338	BFDNJKJL_01225	PDJBLNNA_00815	KNKDEAAP_01909	OIDNFDKO_00021	ADKGDLBJ_00088	LLCBPMNC_00190	FMOBNNEH_01736	PHJIAEAJ_01553	IELBGNII_00481	FGJLAKAN_00023	DICGILFP_01843	BJOHIFJI_01672	EEIEEDDH_00696	JFFHPFMB_00966	BHDMLIHB_01030	EHABHEFN_00066	OHLBJNGJ_01119	KFBMBNCD_00438
group_549	YigZ family protein	21	21	632	632	632	MCGKKBOL_00413	MFOEDLAO_00666	LLHGEBEJ_00315	BFDNJKJL_00823	PDJBLNNA_01052	KNKDEAAP_01368	OIDNFDKO_00727	ADKGDLBJ_00651	LLCBPMNC_00957	FMOBNNEH_00248	PHJIAEAJ_02216	IELBGNII_01675	FGJLAKAN_01185	DICGILFP_00762	BJOHIFJI_00725	EEIEEDDH_00720	JFFHPFMB_01508	BHDMLIHB_00174	EHABHEFN_01325	OHLBJNGJ_00943	KFBMBNCD_01051
group_550	glycinetRNA ligase subunit alpha	21	21	848	917	913	MCGKKBOL_01542	MFOEDLAO_01148	LLHGEBEJ_00946	BFDNJKJL_01089	PDJBLNNA_00738	KNKDEAAP_01011	OIDNFDKO_00875	ADKGDLBJ_02006	LLCBPMNC_00265	FMOBNNEH_01404	PHJIAEAJ_01734	IELBGNII_00904	FGJLAKAN_00331	DICGILFP_01968	BJOHIFJI_01926	EEIEEDDH_00731	JFFHPFMB_01617	BHDMLIHB_01664	EHABHEFN_01547	OHLBJNGJ_01398	KFBMBNCD_01468
group_551	hypothetical protein	18	18	227	437	421	MCGKKBOL_01528	MFOEDLAO_01134	LLHGEBEJ_00932	BFDNJKJL_01103	PDJBLNNA_00752	KNKDEAAP_01025	OIDNFDKO_00861	ADKGDLBJ_02020	-	FMOBNNEH_01418	PHJIAEAJ_00789	-	FGJLAKAN_00345	DICGILFP_01982	BJOHIFJI_01940	EEIEEDDH_00745	JFFHPFMB_01631	-	EHABHEFN_01561	OHLBJNGJ_01384	KFBMBNCD_01454
group_552	DEAD/DEAH box helicase	21	21	875	1343	1320	MCGKKBOL_01518	MFOEDLAO_00778	LLHGEBEJ_00923	BFDNJKJL_01112	PDJBLNNA_00761	KNKDEAAP_01035	OIDNFDKO_00851	ADKGDLBJ_02030	LLCBPMNC_00288	FMOBNNEH_01428	PHJIAEAJ_00781	IELBGNII_01698	FGJLAKAN_00355	DICGILFP_01992	BJOHIFJI_01950	EEIEEDDH_00755	JFFHPFMB_01640	BHDMLIHB_00046	EHABHEFN_01571	OHLBJNGJ_01375	KFBMBNCD_01445
group_553	pseudouridine synthase	21	21	731	731	731	MCGKKBOL_01481	MFOEDLAO_01198	LLHGEBEJ_00887	BFDNJKJL_00422	PDJBLNNA_00617	KNKDEAAP_01112	OIDNFDKO_00438	ADKGDLBJ_01814	LLCBPMNC_00236	FMOBNNEH_01463	PHJIAEAJ_01774	IELBGNII_01296	FGJLAKAN_00666	DICGILFP_01510	BJOHIFJI_00873	EEIEEDDH_00796	JFFHPFMB_01676	BHDMLIHB_00616	EHABHEFN_01298	OHLBJNGJ_01894	KFBMBNCD_01410
group_554	transposase	1	1	455	455	455	-	-	-	-	-	KNKDEAAP_01860	-	-	-	-	-	-	-	-	-	-	-	-	-	-	-
group_555	transposase	1	1	455	455	455	-	-	-	-	-	KNKDEAAP_01933	-	-	-	-	-	-	-	-	-	-	-	-	-	-	-
group_556	transposase	3	3	767	767	767	-	-	-	-	-	-	-	-	-	-	-	-	-	DICGILFP_00785	BJOHIFJI_01272	EEIEEDDH_00828	-	-	-	-	-
group_557	hypothetical protein	21	21	140	140	140	MCGKKBOL_00983	MFOEDLAO_00726	LLHGEBEJ_01716	BFDNJKJL_01567	PDJBLNNA_01370	KNKDEAAP_01815	OIDNFDKO_01187	ADKGDLBJ_01620	LLCBPMNC_00489	FMOBNNEH_00838	PHJIAEAJ_00176	IELBGNII_00228	FGJLAKAN_00420	DICGILFP_00799	BJOHIFJI_01258	EEIEEDDH_00842	JFFHPFMB_00486	BHDMLIHB_00336	EHABHEFN_00807	OHLBJNGJ_00545	KFBMBNCD_01247
group_558	cysteine methyltransferase	21	21	491	491	491	MCGKKBOL_00670	MFOEDLAO_01555	LLHGEBEJ_01391	BFDNJKJL_01405	PDJBLNNA_01696	KNKDEAAP_00931	OIDNFDKO_01769	ADKGDLBJ_01940	LLCBPMNC_00601	FMOBNNEH_01079	PHJIAEAJ_02152	IELBGNII_01027	FGJLAKAN_00152	DICGILFP_00853	BJOHIFJI_01878	EEIEEDDH_00898	JFFHPFMB_01462	BHDMLIHB_01748	EHABHEFN_01232	OHLBJNGJ_00840	KFBMBNCD_01805
group_559	amino acid permease	21	21	1304	1388	1384	MCGKKBOL_00675	MFOEDLAO_01560	LLHGEBEJ_01386	BFDNJKJL_01400	PDJBLNNA_01691	KNKDEAAP_00936	OIDNFDKO_01764	ADKGDLBJ_01935	LLCBPMNC_00596	FMOBNNEH_01084	PHJIAEAJ_02147	IELBGNII_01032	FGJLAKAN_00157	DICGILFP_00858	BJOHIFJI_01873	EEIEEDDH_00903	JFFHPFMB_01457	BHDMLIHB_01743	EHABHEFN_01237	OHLBJNGJ_00845	KFBMBNCD_01810
group_560	amino acid permease	1	1	224	224	224	-	-	-	-	-	-	-	-	-	-	-	-	-	-	-	-	-	BHDMLIHB_01742	-	-	-
group_561	hypothetical protein	19	19	329	329	329	MCGKKBOL_00707	MFOEDLAO_01592	LLHGEBEJ_01354	-	-	KNKDEAAP_01581	OIDNFDKO_01733	ADKGDLBJ_01904	LLCBPMNC_00564	FMOBNNEH_01117	PHJIAEAJ_00725	IELBGNII_01064	FGJLAKAN_00189	DICGILFP_00889	BJOHIFJI_01842	EEIEEDDH_00934	JFFHPFMB_01088	BHDMLIHB_00489	EHABHEFN_00942	OHLBJNGJ_00878	KFBMBNCD_01842
group_562	hypothetical protein	3	3	635	635	635	-	-	-	-	-	-	-	-	-	-	-	-	-	DICGILFP_00915	BJOHIFJI_01816	EEIEEDDH_00960	-	-	-	-	-
group_563	hypothetical protein	4	4	203	812	355	-	-	-	-	-	-	-	-	-	-	-	-	-	DICGILFP_00916	BJOHIFJI_01815	EEIEEDDH_00961	-	-	EHABHEFN_00011	-	-
group_564	2amino4hydroxy6 hydroxymethyldihydropteridine diphosphokinase	21	21	503	503	503	MCGKKBOL_00756	MFOEDLAO_01648	LLHGEBEJ_01305	BFDNJKJL_01315	PDJBLNNA_01606	KNKDEAAP_01634	OIDNFDKO_01684	ADKGDLBJ_01856	LLCBPMNC_00515	FMOBNNEH_01166	PHJIAEAJ_01861	IELBGNII_01113	FGJLAKAN_00238	DICGILFP_00958	BJOHIFJI_01773	EEIEEDDH_01003	JFFHPFMB_01137	BHDMLIHB_00246	EHABHEFN_00053	OHLBJNGJ_00928	KFBMBNCD_01891
group_565	hypothetical protein	20	20	173	173	173	MCGKKBOL_00762	MFOEDLAO_01654	LLHGEBEJ_01299	BFDNJKJL_01309	PDJBLNNA_01600	-	OIDNFDKO_01678	ADKGDLBJ_01850	LLCBPMNC_00509	FMOBNNEH_01172	PHJIAEAJ_01855	IELBGNII_01119	FGJLAKAN_00244	DICGILFP_00964	BJOHIFJI_01767	EEIEEDDH_01009	JFFHPFMB_01143	BHDMLIHB_00240	EHABHEFN_00059	OHLBJNGJ_00934	KFBMBNCD_01897
group_567	DNA topoisomerase I	8	8	1676	2144	2085	-	-	-	-	-	-	-	ADKGDLBJ_00749	LLCBPMNC_00814	FMOBNNEH_01553	-	-	FGJLAKAN_00076	DICGILFP_01782	BJOHIFJI_00334	EEIEEDDH_01056	-	-	-	OHLBJNGJ_01057	-
group_569	lactococcin 972 family bacteriocin	14	14	182	245	238	MCGKKBOL_00959	MFOEDLAO_01810	-	BFDNJKJL_01543	PDJBLNNA_01346	-	OIDNFDKO_01211	ADKGDLBJ_01653	-	FMOBNNEH_00597	PHJIAEAJ_00200	-	-	DICGILFP_01660	BJOHIFJI_00376	EEIEEDDH_01098	JFFHPFMB_00462	BHDMLIHB_01382	EHABHEFN_00831	-	-
group_570	hypothetical protein	21	21	125	125	125	MCGKKBOL_00949	MFOEDLAO_01819	LLHGEBEJ_01646	BFDNJKJL_01533	PDJBLNNA_01336	KNKDEAAP_01784	OIDNFDKO_01220	ADKGDLBJ_01662	LLCBPMNC_01383	FMOBNNEH_00591	PHJIAEAJ_00210	IELBGNII_01565	FGJLAKAN_00294	DICGILFP_01651	BJOHIFJI_00382	EEIEEDDH_01104	JFFHPFMB_00451	BHDMLIHB_01390	EHABHEFN_00839	OHLBJNGJ_00579	KFBMBNCD_01294
group_571	tyrosinetRNA ligase	10	10	743	1256	1204	-	MFOEDLAO_00809	-	BFDNJKJL_00501	PDJBLNNA_01868	KNKDEAAP_00905	OIDNFDKO_00389	ADKGDLBJ_00572	LLCBPMNC_01563	FMOBNNEH_01013	-	-	FGJLAKAN_00803	-	-	-	-	BHDMLIHB_00481	-	-	-
group_572	tyrosinetRNA ligase	12	12	626	1256	1203	MCGKKBOL_00156	-	LLHGEBEJ_01262	-	-	-	-	-	-	-	PHJIAEAJ_01052	IELBGNII_00976	-	DICGILFP_00555	BJOHIFJI_01426	EEIEEDDH_01126	JFFHPFMB_01718	BHDMLIHB_00480	EHABHEFN_01502	OHLBJNGJ_01927	KFBMBNCD_00796
group_573	competence protein ComG	21	21	233	281	278	MCGKKBOL_00164	MFOEDLAO_00801	LLHGEBEJ_01254	BFDNJKJL_00475	PDJBLNNA_00213	KNKDEAAP_00897	OIDNFDKO_00419	ADKGDLBJ_01132	LLCBPMNC_01571	FMOBNNEH_01021	PHJIAEAJ_00920	IELBGNII_00968	FGJLAKAN_00811	DICGILFP_00563	BJOHIFJI_01434	EEIEEDDH_01134	JFFHPFMB_01726	BHDMLIHB_00472	EHABHEFN_01510	OHLBJNGJ_01935	KFBMBNCD_00804
group_574	competence protein	20	20	413	413	413	MCGKKBOL_00165	MFOEDLAO_00800	LLHGEBEJ_01253	BFDNJKJL_00474	PDJBLNNA_00212	KNKDEAAP_00896	OIDNFDKO_00418	ADKGDLBJ_01133	LLCBPMNC_01572	FMOBNNEH_01022	PHJIAEAJ_00921	IELBGNII_00967	FGJLAKAN_00812	DICGILFP_00564	BJOHIFJI_01435	EEIEEDDH_01135	JFFHPFMB_01727	-	EHABHEFN_01511	OHLBJNGJ_01936	KFBMBNCD_00805
group_575	thiol:disulfide interchange protein	21	21	575	581	575	MCGKKBOL_00187	MFOEDLAO_00983	LLHGEBEJ_00981	BFDNJKJL_00265	PDJBLNNA_01048	KNKDEAAP_00469	OIDNFDKO_00394	ADKGDLBJ_01156	LLCBPMNC_01596	FMOBNNEH_00387	PHJIAEAJ_00967	IELBGNII_01410	FGJLAKAN_00835	DICGILFP_00586	BJOHIFJI_01457	EEIEEDDH_01159	JFFHPFMB_01750	BHDMLIHB_01527	EHABHEFN_01744	OHLBJNGJ_01298	KFBMBNCD_00829
group_576	GNAT family Nacetyltransferase	21	21	485	485	485	MCGKKBOL_01498	MFOEDLAO_01181	LLHGEBEJ_00904	BFDNJKJL_01132	PDJBLNNA_00780	KNKDEAAP_01129	OIDNFDKO_00833	ADKGDLBJ_01795	LLCBPMNC_00253	FMOBNNEH_01446	PHJIAEAJ_01791	IELBGNII_01680	FGJLAKAN_00685	DICGILFP_00047	BJOHIFJI_01416	EEIEEDDH_01163	JFFHPFMB_01659	BHDMLIHB_00111	EHABHEFN_01315	OHLBJNGJ_01875	KFBMBNCD_01427
group_577	MerR family transcriptional regulator	4	4	566	728	687	-	-	-	-	-	-	OIDNFDKO_01380	-	-	-	-	-	-	-	BJOHIFJI_01201	EEIEEDDH_01199	-	-	-	-	KFBMBNCD_00108
group_578	MerR family transcriptional regulator	18	18	122	728	694	MCGKKBOL_00373	MFOEDLAO_01465	LLHGEBEJ_00989	BFDNJKJL_00843	PDJBLNNA_00266	KNKDEAAP_01419	OIDNFDKO_01381	ADKGDLBJ_00610	LLCBPMNC_01919	FMOBNNEH_00507	PHJIAEAJ_00888	IELBGNII_00764	FGJLAKAN_01149	DICGILFP_01124	-	-	JFFHPFMB_01401	BHDMLIHB_01102	EHABHEFN_01361	OHLBJNGJ_00317	-
group_579	mechanosensitive ion channel protein	21	21	782	887	822	MCGKKBOL_00260	MFOEDLAO_01055	LLHGEBEJ_01868	BFDNJKJL_01865	PDJBLNNA_01189	KNKDEAAP_00710	OIDNFDKO_01861	ADKGDLBJ_01240	LLCBPMNC_01671	FMOBNNEH_00466	PHJIAEAJ_01649	IELBGNII_01338	FGJLAKAN_00909	DICGILFP_01323	BJOHIFJI_00249	EEIEEDDH_01216	JFFHPFMB_01821	BHDMLIHB_00227	EHABHEFN_01825	OHLBJNGJ_01225	KFBMBNCD_00899
group_580	acetateCoA ligase	15	15	1139	1529	1503	MCGKKBOL_00257	MFOEDLAO_01052	-	-	-	KNKDEAAP_00707	OIDNFDKO_01858	ADKGDLBJ_01236	LLCBPMNC_01667	-	-	IELBGNII_01341	-	DICGILFP_01326	BJOHIFJI_00246	EEIEEDDH_01219	JFFHPFMB_01818	BHDMLIHB_00224	EHABHEFN_01816	OHLBJNGJ_01229	KFBMBNCD_00896
group_581	acetateCoA ligase	7	7	350	1529	1360	-	-	LLHGEBEJ_01871	BFDNJKJL_01868	PDJBLNNA_01186	-	-	-	-	FMOBNNEH_00462	PHJIAEAJ_01645	-	FGJLAKAN_00905	-	-	-	-	-	EHABHEFN_01815	-	-
group_582	hypothetical protein	10	10	1874	1895	1889	MCGKKBOL_00230	-	-	BFDNJKJL_00914	PDJBLNNA_01009	-	-	-	LLCBPMNC_01641	FMOBNNEH_00431	PHJIAEAJ_01007	-	FGJLAKAN_00878	-	BJOHIFJI_00219	EEIEEDDH_01246	JFFHPFMB_01791	-	-	-	-
group_583	chemotaxis protein	20	20	728	728	728	MCGKKBOL_00224	MFOEDLAO_01019	LLHGEBEJ_01900	BFDNJKJL_00910	PDJBLNNA_01005	KNKDEAAP_01090	OIDNFDKO_01826	ADKGDLBJ_01204	LLCBPMNC_01635	FMOBNNEH_00426	PHJIAEAJ_01002	IELBGNII_01373	FGJLAKAN_00874	DICGILFP_01360	BJOHIFJI_00214	EEIEEDDH_01251	JFFHPFMB_01786	BHDMLIHB_01834	EHABHEFN_01779	OHLBJNGJ_01263	-
group_584	tRNA (adenosine(37)N6)threonylcarbamoyltransferase complex transferase subunit TsaD	21	21	485	1007	982	MCGKKBOL_00208	MFOEDLAO_01002	LLHGEBEJ_00295	BFDNJKJL_00894	PDJBLNNA_00989	KNKDEAAP_00450	OIDNFDKO_01797	ADKGDLBJ_01175	LLCBPMNC_01615	FMOBNNEH_00407	PHJIAEAJ_00986	IELBGNII_01391	FGJLAKAN_00855	DICGILFP_01376	BJOHIFJI_00198	EEIEEDDH_01267	JFFHPFMB_01770	BHDMLIHB_01067	EHABHEFN_01763	OHLBJNGJ_01279	KFBMBNCD_00848
group_585	hypothetical protein	12	12	167	173	172	MCGKKBOL_01882	-	LLHGEBEJ_00804	BFDNJKJL_01847	PDJBLNNA_00921	-	OIDNFDKO_00051	-	-	FMOBNNEH_01378	-	-	FGJLAKAN_00692	DICGILFP_01307	-	EEIEEDDH_01307	JFFHPFMB_01395	-	EHABHEFN_01895	-	KFBMBNCD_00785
group_586	DNAbinding protein	21	21	431	521	516	MCGKKBOL_01686	MFOEDLAO_01326	LLHGEBEJ_00688	BFDNJKJL_00018	PDJBLNNA_01074	KNKDEAAP_00356	OIDNFDKO_00521	ADKGDLBJ_00507	LLCBPMNC_00971	FMOBNNEH_01913	PHJIAEAJ_01316	IELBGNII_00586	FGJLAKAN_01294	DICGILFP_01462	BJOHIFJI_01140	EEIEEDDH_01318	JFFHPFMB_00763	BHDMLIHB_01786	EHABHEFN_01906	OHLBJNGJ_00800	KFBMBNCD_01601
group_587	dihydroxyacetone kinase subunit L	20	20	575	575	575	MCGKKBOL_01720	MFOEDLAO_01355	LLHGEBEJ_00656	BFDNJKJL_00804	PDJBLNNA_01106	KNKDEAAP_00325	OIDNFDKO_00551	ADKGDLBJ_00541	LLCBPMNC_01000	FMOBNNEH_01880	PHJIAEAJ_01285	IELBGNII_00555	FGJLAKAN_01324	DICGILFP_01431	BJOHIFJI_01170	EEIEEDDH_01348	JFFHPFMB_00795	-	EHABHEFN_01937	OHLBJNGJ_00772	KFBMBNCD_01630
group_588	PTS mannnose family transporter subunit IIA	21	21	158	374	363	MCGKKBOL_01721	MFOEDLAO_01356	LLHGEBEJ_00655	BFDNJKJL_00803	PDJBLNNA_01107	KNKDEAAP_00324	OIDNFDKO_00552	ADKGDLBJ_00542	LLCBPMNC_01001	FMOBNNEH_01879	PHJIAEAJ_01284	IELBGNII_00554	FGJLAKAN_01325	DICGILFP_01430	BJOHIFJI_01171	EEIEEDDH_01349	JFFHPFMB_00796	BHDMLIHB_01291	EHABHEFN_01938	OHLBJNGJ_00771	KFBMBNCD_01631
group_589	thiol reductase thioredoxin	21	21	338	338	338	MCGKKBOL_01736	MFOEDLAO_01372	LLHGEBEJ_00640	BFDNJKJL_00787	PDJBLNNA_01122	KNKDEAAP_00309	OIDNFDKO_00567	ADKGDLBJ_00557	LLCBPMNC_01016	FMOBNNEH_01864	PHJIAEAJ_01268	IELBGNII_00539	FGJLAKAN_01340	DICGILFP_01415	BJOHIFJI_01186	EEIEEDDH_01364	JFFHPFMB_00811	BHDMLIHB_01306	EHABHEFN_01954	OHLBJNGJ_00756	KFBMBNCD_01646
group_590	ferredoxinNADP(+) reductase	21	21	968	968	968	MCGKKBOL_01793	MFOEDLAO_01381	LLHGEBEJ_00631	BFDNJKJL_00778	PDJBLNNA_01131	KNKDEAAP_00300	OIDNFDKO_00576	ADKGDLBJ_00566	LLCBPMNC_01025	FMOBNNEH_01855	PHJIAEAJ_01958	IELBGNII_00530	FGJLAKAN_01398	DICGILFP_01406	BJOHIFJI_01195	EEIEEDDH_01373	JFFHPFMB_00820	BHDMLIHB_01315	EHABHEFN_01963	OHLBJNGJ_00747	KFBMBNCD_01655
group_591	heme ABC transporter ATPbinding protein	15	15	983	1535	1498	MCGKKBOL_00874	-	LLHGEBEJ_01570	-	-	KNKDEAAP_01719	-	ADKGDLBJ_01728	LLCBPMNC_01458	FMOBNNEH_00332	PHJIAEAJ_00595	IELBGNII_01489	FGJLAKAN_00512	DICGILFP_01007	-	EEIEEDDH_01403	JFFHPFMB_00378	BHDMLIHB_00402	EHABHEFN_00905	OHLBJNGJ_00655	-
group_592	heme ABC transporter ATPbinding protein	7	7	506	1535	1388	-	MFOEDLAO_01886	-	BFDNJKJL_01163	PDJBLNNA_00100	KNKDEAAP_01718	OIDNFDKO_01288	-	-	-	-	-	-	-	BJOHIFJI_00449	-	-	-	-	-	KFBMBNCD_00700
group_593	thioesterase	21	21	392	392	392	MCGKKBOL_00893	MFOEDLAO_01866	LLHGEBEJ_01589	BFDNJKJL_01143	PDJBLNNA_00120	KNKDEAAP_01738	OIDNFDKO_01268	ADKGDLBJ_01709	LLCBPMNC_01439	FMOBNNEH_00351	PHJIAEAJ_00576	IELBGNII_01508	FGJLAKAN_00531	DICGILFP_00988	BJOHIFJI_00429	EEIEEDDH_01422	JFFHPFMB_00397	BHDMLIHB_00383	EHABHEFN_00886	OHLBJNGJ_00636	KFBMBNCD_00680
group_594	homoserine Osuccinyltransferase	18	18	506	929	905	MCGKKBOL_01235	MFOEDLAO_00401	LLHGEBEJ_00369	-	-	KNKDEAAP_00290	OIDNFDKO_00590	ADKGDLBJ_01115	LLCBPMNC_00009	FMOBNNEH_00236	PHJIAEAJ_01990	-	FGJLAKAN_01746	DICGILFP_00438	BJOHIFJI_01113	EEIEEDDH_01457	JFFHPFMB_00935	BHDMLIHB_01696	EHABHEFN_00097	OHLBJNGJ_01732	KFBMBNCD_00470
group_595	homoserine Osuccinyltransferase	4	4	392	929	794	-	-	-	BFDNJKJL_00990	PDJBLNNA_00410	-	-	-	-	-	-	IELBGNII_00250	-	-	-	-	-	-	-	-	KFBMBNCD_00469
group_596	MFS transporter	21	21	407	1166	1024	MCGKKBOL_01246	MFOEDLAO_00412	LLHGEBEJ_00380	BFDNJKJL_00254	PDJBLNNA_00479	KNKDEAAP_00279	OIDNFDKO_00601	ADKGDLBJ_01104	LLCBPMNC_00020	FMOBNNEH_00225	PHJIAEAJ_02001	IELBGNII_01834	FGJLAKAN_01757	DICGILFP_00427	BJOHIFJI_01102	EEIEEDDH_01468	JFFHPFMB_00924	BHDMLIHB_01707	EHABHEFN_00108	OHLBJNGJ_01743	KFBMBNCD_00481
group_597	Nacetylneuraminate synthase	21	21	1016	1016	1016	MCGKKBOL_01251	MFOEDLAO_00417	LLHGEBEJ_00385	BFDNJKJL_00249	PDJBLNNA_00474	KNKDEAAP_00274	OIDNFDKO_00606	ADKGDLBJ_01099	LLCBPMNC_00025	FMOBNNEH_00220	PHJIAEAJ_02006	IELBGNII_01839	FGJLAKAN_01762	DICGILFP_00422	BJOHIFJI_01097	EEIEEDDH_01473	JFFHPFMB_00919	BHDMLIHB_01712	EHABHEFN_00113	OHLBJNGJ_01748	KFBMBNCD_00486
group_598	hypothetical protein	21	21	1046	1046	1046	MCGKKBOL_01252	MFOEDLAO_00418	LLHGEBEJ_00386	BFDNJKJL_00248	PDJBLNNA_00473	KNKDEAAP_00273	OIDNFDKO_00607	ADKGDLBJ_01098	LLCBPMNC_00026	FMOBNNEH_00219	PHJIAEAJ_02011	IELBGNII_01840	FGJLAKAN_01763	DICGILFP_00421	BJOHIFJI_01096	EEIEEDDH_01474	JFFHPFMB_00918	BHDMLIHB_01135	EHABHEFN_00114	OHLBJNGJ_01749	KFBMBNCD_00487
group_599	type II CRISPR RNAguided endonuclease Cas9	20	20	2420	3377	3329	MCGKKBOL_01256	MFOEDLAO_00421	LLHGEBEJ_00389	BFDNJKJL_00245	PDJBLNNA_00470	KNKDEAAP_00270	OIDNFDKO_00610	ADKGDLBJ_01095	LLCBPMNC_00029	FMOBNNEH_00216	-	IELBGNII_01843	FGJLAKAN_01766	DICGILFP_00417	BJOHIFJI_01092	EEIEEDDH_01478	JFFHPFMB_00914	BHDMLIHB_00108	EHABHEFN_00117	OHLBJNGJ_01752	KFBMBNCD_00490
group_600	acetolactate decarboxylase	21	21	341	671	655	MCGKKBOL_01280	MFOEDLAO_00445	LLHGEBEJ_00413	BFDNJKJL_00221	PDJBLNNA_00446	KNKDEAAP_00246	OIDNFDKO_00634	ADKGDLBJ_01008	LLCBPMNC_00053	FMOBNNEH_00192	PHJIAEAJ_02038	IELBGNII_01868	FGJLAKAN_01790	DICGILFP_00393	BJOHIFJI_01068	EEIEEDDH_01502	JFFHPFMB_00890	BHDMLIHB_00767	EHABHEFN_00141	OHLBJNGJ_01775	KFBMBNCD_00514
group_601	acetolactate decarboxylase	1	1	329	329	329	-	-	-	-	-	KNKDEAAP_00245	-	-	-	-	-	-	-	-	-	-	-	-	-	-	-
group_602	voltagegated chloride channel protein	21	21	1112	1184	1180	MCGKKBOL_01302	MFOEDLAO_00466	LLHGEBEJ_00435	BFDNJKJL_00200	PDJBLNNA_00425	KNKDEAAP_00484	OIDNFDKO_00655	ADKGDLBJ_00987	LLCBPMNC_00075	FMOBNNEH_01672	PHJIAEAJ_02059	IELBGNII_01889	FGJLAKAN_01826	DICGILFP_00371	BJOHIFJI_01046	EEIEEDDH_01524	JFFHPFMB_00868	BHDMLIHB_00788	EHABHEFN_00163	OHLBJNGJ_01797	KFBMBNCD_00535
group_603	hypothetical protein	19	19	611	611	611	MCGKKBOL_01312	MFOEDLAO_00476	-	BFDNJKJL_00980	PDJBLNNA_01736	KNKDEAAP_00493	OIDNFDKO_00665	ADKGDLBJ_00969	-	FMOBNNEH_01221	PHJIAEAJ_02069	IELBGNII_01133	FGJLAKAN_01844	DICGILFP_00353	BJOHIFJI_01036	EEIEEDDH_01542	JFFHPFMB_00858	BHDMLIHB_00860	EHABHEFN_00181	OHLBJNGJ_01806	KFBMBNCD_00545
group_604	RidA family protein	21	21	377	377	377	MCGKKBOL_01339	MFOEDLAO_00503	LLHGEBEJ_00472	BFDNJKJL_00953	PDJBLNNA_01763	KNKDEAAP_00520	OIDNFDKO_00692	ADKGDLBJ_00942	LLCBPMNC_00112	FMOBNNEH_01194	PHJIAEAJ_02096	IELBGNII_01160	FGJLAKAN_01871	DICGILFP_00326	BJOHIFJI_01009	EEIEEDDH_01569	JFFHPFMB_00831	BHDMLIHB_00887	EHABHEFN_00208	OHLBJNGJ_01833	KFBMBNCD_00572
group_605	2CmethylDerythritol 4phosphate cytidylyltransferase	15	15	563	719	708	MCGKKBOL_01348	-	-	BFDNJKJL_00944	PDJBLNNA_01772	KNKDEAAP_00529	OIDNFDKO_00701	-	LLCBPMNC_00121	-	-	IELBGNII_01169	FGJLAKAN_01880	DICGILFP_00317	BJOHIFJI_01000	EEIEEDDH_01578	JFFHPFMB_00822	BHDMLIHB_00930	-	OHLBJNGJ_01842	KFBMBNCD_00581
group_606	2CmethylDerythritol 4phosphate cytidylyltransferase	1	1	215	215	215	MCGKKBOL_01350	-	-	-	-	-	-	-	-	-	-	-	-	-	-	-	-	-	-	-	-
group_607	hypothetical protein	21	21	188	188	188	MCGKKBOL_01372	MFOEDLAO_00972	LLHGEBEJ_00961	BFDNJKJL_00923	PDJBLNNA_01793	KNKDEAAP_01181	OIDNFDKO_00043	ADKGDLBJ_00912	LLCBPMNC_00143	FMOBNNEH_01974	PHJIAEAJ_02130	IELBGNII_01190	FGJLAKAN_01902	DICGILFP_00297	BJOHIFJI_00980	EEIEEDDH_01599	JFFHPFMB_01277	BHDMLIHB_01270	EHABHEFN_00244	OHLBJNGJ_01864	KFBMBNCD_00601
group_608	hypothetical protein	21	21	689	824	817	MCGKKBOL_00546	MFOEDLAO_00157	LLHGEBEJ_01478	BFDNJKJL_01063	PDJBLNNA_00229	KNKDEAAP_01262	OIDNFDKO_01552	ADKGDLBJ_00054	LLCBPMNC_00686	FMOBNNEH_00526	PHJIAEAJ_01476	IELBGNII_00054	FGJLAKAN_00583	DICGILFP_01949	BJOHIFJI_01706	EEIEEDDH_01634	JFFHPFMB_00274	BHDMLIHB_00554	EHABHEFN_01731	OHLBJNGJ_01311	KFBMBNCD_00307
group_609	lipase	21	21	944	1175	1163	MCGKKBOL_00539	MFOEDLAO_00164	LLHGEBEJ_01485	BFDNJKJL_01056	PDJBLNNA_00222	KNKDEAAP_01269	OIDNFDKO_01545	ADKGDLBJ_00061	LLCBPMNC_00693	FMOBNNEH_00533	PHJIAEAJ_01469	IELBGNII_00061	FGJLAKAN_00576	DICGILFP_01956	BJOHIFJI_01699	EEIEEDDH_01641	JFFHPFMB_00267	BHDMLIHB_00051	EHABHEFN_01738	OHLBJNGJ_01304	KFBMBNCD_00314
group_610	metal transporter	20	20	527	923	903	MCGKKBOL_01905	MFOEDLAO_00007	LLHGEBEJ_00160	BFDNJKJL_00648	PDJBLNNA_00495	KNKDEAAP_00697	OIDNFDKO_00217	ADKGDLBJ_01428	LLCBPMNC_01878	FMOBNNEH_00780	PHJIAEAJ_01944	IELBGNII_01706	FGJLAKAN_01616	DICGILFP_00109	BJOHIFJI_01293	EEIEEDDH_01653	JFFHPFMB_00256	-	EHABHEFN_00255	OHLBJNGJ_01583	KFBMBNCD_01339
group_611	metal transporter	2	2	377	923	650	-	-	-	-	-	-	-	-	-	-	-	-	FGJLAKAN_01615	-	-	-	-	BHDMLIHB_00366	-	-	-
group_612	methionine sulfoxide reductase	19	19	893	995	980	MCGKKBOL_01912	MFOEDLAO_00014	LLHGEBEJ_00167	BFDNJKJL_00655	PDJBLNNA_00502	KNKDEAAP_00690	OIDNFDKO_00224	ADKGDLBJ_01421	LLCBPMNC_01871	FMOBNNEH_00773	PHJIAEAJ_01951	-	FGJLAKAN_01623	DICGILFP_00116	BJOHIFJI_01300	EEIEEDDH_01660	JFFHPFMB_00249	-	EHABHEFN_00262	OHLBJNGJ_01590	KFBMBNCD_01332
group_613	RNAbinding protein	21	21	350	353	350	MCGKKBOL_01913	MFOEDLAO_00015	LLHGEBEJ_00168	BFDNJKJL_00656	PDJBLNNA_00503	KNKDEAAP_00689	OIDNFDKO_00225	ADKGDLBJ_01420	LLCBPMNC_01870	FMOBNNEH_00772	PHJIAEAJ_01952	IELBGNII_01713	FGJLAKAN_01624	DICGILFP_00117	BJOHIFJI_01301	EEIEEDDH_01661	JFFHPFMB_00248	BHDMLIHB_01316	EHABHEFN_00263	OHLBJNGJ_01591	KFBMBNCD_01331
group_614	hypothetical protein	21	21	869	947	943	MCGKKBOL_01922	MFOEDLAO_00024	LLHGEBEJ_00177	BFDNJKJL_00665	PDJBLNNA_00511	KNKDEAAP_00679	OIDNFDKO_00234	ADKGDLBJ_01411	LLCBPMNC_01861	FMOBNNEH_00763	PHJIAEAJ_00267	IELBGNII_01722	FGJLAKAN_01633	DICGILFP_00126	BJOHIFJI_01310	EEIEEDDH_01670	JFFHPFMB_00239	BHDMLIHB_01542	EHABHEFN_00272	OHLBJNGJ_01600	KFBMBNCD_01322
group_615	hypothetical protein	8	8	143	143	143	-	-	-	BFDNJKJL_00672	PDJBLNNA_00518	-	OIDNFDKO_00241	-	LLCBPMNC_01854	-	-	-	FGJLAKAN_01640	DICGILFP_00133	BJOHIFJI_01317	EEIEEDDH_01677	-	-	-	-	-
group_616	multidrug ABC transporter ATPbinding protein	21	21	500	647	640	MCGKKBOL_01938	MFOEDLAO_00040	LLHGEBEJ_00193	BFDNJKJL_00681	PDJBLNNA_00527	KNKDEAAP_00664	OIDNFDKO_00250	ADKGDLBJ_01396	LLCBPMNC_01845	FMOBNNEH_00747	PHJIAEAJ_00284	IELBGNII_01738	FGJLAKAN_01650	DICGILFP_00142	BJOHIFJI_01326	EEIEEDDH_01686	JFFHPFMB_00223	BHDMLIHB_01656	EHABHEFN_00288	OHLBJNGJ_01616	KFBMBNCD_00098
group_617	multidrug ABC transporter ATPbinding protein	1	1	245	245	245	-	-	-	-	-	-	-	-	-	-	-	-	-	-	-	-	-	BHDMLIHB_01657	-	-	-
group_618	tRNA 2thiouridine(34) synthase MnmA	21	21	902	1121	1110	MCGKKBOL_01982	MFOEDLAO_00083	LLHGEBEJ_00236	BFDNJKJL_00723	PDJBLNNA_00569	KNKDEAAP_00620	OIDNFDKO_00292	ADKGDLBJ_01354	LLCBPMNC_01786	FMOBNNEH_00706	PHJIAEAJ_00538	IELBGNII_01780	FGJLAKAN_01692	DICGILFP_00184	BJOHIFJI_01367	EEIEEDDH_01728	JFFHPFMB_00180	BHDMLIHB_01609	EHABHEFN_00352	OHLBJNGJ_01675	KFBMBNCD_00057
group_619	tRNA lysidine(34) synthetase TilS	21	21	686	1268	1240	MCGKKBOL_00023	MFOEDLAO_00126	LLHGEBEJ_00279	BFDNJKJL_00277	PDJBLNNA_00653	KNKDEAAP_00574	OIDNFDKO_00479	ADKGDLBJ_01308	LLCBPMNC_01741	FMOBNNEH_00629	PHJIAEAJ_00493	IELBGNII_01825	FGJLAKAN_01735	DICGILFP_00228	BJOHIFJI_01411	EEIEEDDH_01772	JFFHPFMB_01152	BHDMLIHB_00093	EHABHEFN_00407	OHLBJNGJ_01721	KFBMBNCD_00002
group_620	SAMdependent methyltransferase	21	21	749	749	749	MCGKKBOL_01059	MFOEDLAO_00527	LLHGEBEJ_00773	BFDNJKJL_01646	PDJBLNNA_01449	KNKDEAAP_01463	OIDNFDKO_01112	ADKGDLBJ_01536	LLCBPMNC_00404	FMOBNNEH_01772	PHJIAEAJ_00102	IELBGNII_00154	FGJLAKAN_01547	DICGILFP_00273	BJOHIFJI_00060	EEIEEDDH_01794	JFFHPFMB_00561	BHDMLIHB_01364	EHABHEFN_00733	OHLBJNGJ_00458	KFBMBNCD_00155
group_622	tRNA 4thiouridine(8) synthase ThiI	20	20	1217	1217	1217	MCGKKBOL_01073	MFOEDLAO_00541	LLHGEBEJ_00759	BFDNJKJL_01660	PDJBLNNA_01463	KNKDEAAP_01536	OIDNFDKO_01098	ADKGDLBJ_01522	LLCBPMNC_00390	FMOBNNEH_01786	PHJIAEAJ_00088	IELBGNII_00140	FGJLAKAN_01533	DICGILFP_00259	BJOHIFJI_00074	EEIEEDDH_01808	JFFHPFMB_00575	-	EHABHEFN_00719	OHLBJNGJ_00444	KFBMBNCD_00232
group_623	aminotransferase V	20	20	1142	1142	1142	MCGKKBOL_01074	MFOEDLAO_00542	LLHGEBEJ_00758	BFDNJKJL_01661	PDJBLNNA_01464	KNKDEAAP_01537	OIDNFDKO_01097	ADKGDLBJ_01521	LLCBPMNC_00389	FMOBNNEH_01787	PHJIAEAJ_00087	IELBGNII_00139	FGJLAKAN_01532	DICGILFP_00258	BJOHIFJI_00075	EEIEEDDH_01809	JFFHPFMB_00576	-	EHABHEFN_00718	OHLBJNGJ_00443	KFBMBNCD_00233
group_624	PTS cellobiose transporter subunit IIC	16	16	698	1301	1263	MCGKKBOL_01107	-	LLHGEBEJ_00724	BFDNJKJL_01695	PDJBLNNA_01496	-	OIDNFDKO_01052	ADKGDLBJ_01487	-	FMOBNNEH_01819	PHJIAEAJ_00055	IELBGNII_00105	FGJLAKAN_01500	-	BJOHIFJI_00107	EEIEEDDH_01841	JFFHPFMB_00609	-	EHABHEFN_00686	OHLBJNGJ_00409	KFBMBNCD_00267
group_625	PTS cellobiose transporter subunit IIC	6	6	593	1301	1183	MCGKKBOL_01108	MFOEDLAO_00266	-	-	-	KNKDEAAP_01891	-	-	LLCBPMNC_00356	-	-	-	-	DICGILFP_00097	-	-	-	BHDMLIHB_01014	-	-	-
group_626	pyridine nucleotidedisulfide oxidoreductase	21	21	1016	1316	1301	MCGKKBOL_01117	MFOEDLAO_00275	LLHGEBEJ_00715	BFDNJKJL_01704	PDJBLNNA_01505	KNKDEAAP_01882	OIDNFDKO_01061	ADKGDLBJ_01478	LLCBPMNC_00347	FMOBNNEH_01828	PHJIAEAJ_00046	IELBGNII_00096	FGJLAKAN_01491	DICGILFP_00088	BJOHIFJI_00116	EEIEEDDH_01850	JFFHPFMB_00618	BHDMLIHB_01023	EHABHEFN_00677	OHLBJNGJ_00400	KFBMBNCD_00276
group_627	pyridine nucleotidedisulfide oxidoreductase	1	1	230	230	230	-	-	-	-	-	-	-	-	-	-	PHJIAEAJ_00045	-	-	-	-	-	-	-	-	-	-
group_628	PTS mannose family transporter subunit IID	21	21	911	1400	934	MCGKKBOL_01553	MFOEDLAO_01409	LLHGEBEJ_01142	BFDNJKJL_01049	PDJBLNNA_00031	KNKDEAAP_01220	OIDNFDKO_00360	ADKGDLBJ_01996	LLCBPMNC_00331	FMOBNNEH_00174	PHJIAEAJ_01905	IELBGNII_00710	FGJLAKAN_02011	DICGILFP_01869	BJOHIFJI_01568	EEIEEDDH_01859	JFFHPFMB_00631	BHDMLIHB_01225	EHABHEFN_00668	OHLBJNGJ_00089	KFBMBNCD_01480
group_629	3oxoacyl[acylcarrierprotein] reductase	21	21	578	734	726	MCGKKBOL_01564	MFOEDLAO_01398	LLHGEBEJ_01153	BFDNJKJL_01038	PDJBLNNA_00020	KNKDEAAP_01209	OIDNFDKO_00371	ADKGDLBJ_01985	LLCBPMNC_00320	FMOBNNEH_00163	PHJIAEAJ_01916	IELBGNII_00699	FGJLAKAN_02000	DICGILFP_01880	BJOHIFJI_01557	EEIEEDDH_01870	JFFHPFMB_00642	BHDMLIHB_01236	EHABHEFN_00658	OHLBJNGJ_00100	KFBMBNCD_01491
group_630	3oxoacyl[acylcarrierprotein] reductase	1	1	134	134	134	-	-	-	-	-	-	-	-	-	-	-	-	-	-	-	-	-	BHDMLIHB_01237	-	-	-
group_631	6phosphobetaglucosidase	20	20	1481	1481	1481	MCGKKBOL_01600	MFOEDLAO_01243	LLHGEBEJ_00066	BFDNJKJL_00149	PDJBLNNA_00671	-	OIDNFDKO_00190	ADKGDLBJ_00127	LLCBPMNC_00912	FMOBNNEH_00127	PHJIAEAJ_01131	IELBGNII_00663	FGJLAKAN_01964	DICGILFP_01175	BJOHIFJI_01526	EEIEEDDH_01902	JFFHPFMB_00678	BHDMLIHB_00656	EHABHEFN_00626	OHLBJNGJ_00069	KFBMBNCD_01522
group_632	6phosphobetaglucosidase	1	1	194	194	194	-	-	-	-	-	-	-	-	-	-	-	-	-	-	-	-	-	BHDMLIHB_01780	-	-	-
group_633	alphaketoacid dehydrogenase subunit beta	21	21	995	1064	1044	MCGKKBOL_01618	MFOEDLAO_01261	LLHGEBEJ_00048	BFDNJKJL_00132	PDJBLNNA_00688	KNKDEAAP_00369	OIDNFDKO_00172	ADKGDLBJ_00144	LLCBPMNC_00894	FMOBNNEH_00109	PHJIAEAJ_01113	IELBGNII_00645	FGJLAKAN_01947	DICGILFP_01191	BJOHIFJI_01508	EEIEEDDH_01918	JFFHPFMB_00695	BHDMLIHB_00674	EHABHEFN_00608	OHLBJNGJ_00051	KFBMBNCD_01540
group_634	peptidebinding protein	10	10	1301	1787	1738	-	-	-	-	-	-	-	ADKGDLBJ_00168	LLCBPMNC_00870	-	-	IELBGNII_00621	FGJLAKAN_01923	DICGILFP_01215	BJOHIFJI_01484	EEIEEDDH_01942	-	BHDMLIHB_01585	EHABHEFN_00584	OHLBJNGJ_00027	-
group_635	GNAT family Nacetyltransferase	9	9	302	542	515	MCGKKBOL_01647	MFOEDLAO_01290	-	BFDNJKJL_00103	PDJBLNNA_00717	-	OIDNFDKO_00143	-	-	FMOBNNEH_00080	PHJIAEAJ_01084	-	-	-	-	-	JFFHPFMB_00724	-	-	-	KFBMBNCD_01569
group_636	GNAT family Nacetyltransferase	7	7	182	542	490	-	-	-	-	-	-	-	-	-	FMOBNNEH_00079	-	-	FGJLAKAN_01918	DICGILFP_01220	BJOHIFJI_01479	EEIEEDDH_01947	-	BHDMLIHB_01579	EHABHEFN_00579	-	-
group_637	acetolactate synthase, large subunit, biosynthetic type	21	21	1478	1703	1692	MCGKKBOL_01660	MFOEDLAO_01303	LLHGEBEJ_00007	BFDNJKJL_00090	PDJBLNNA_00730	KNKDEAAP_00411	OIDNFDKO_00129	ADKGDLBJ_00185	LLCBPMNC_00853	FMOBNNEH_00066	PHJIAEAJ_01071	IELBGNII_00604	FGJLAKAN_00054	DICGILFP_01233	BJOHIFJI_01466	EEIEEDDH_01960	JFFHPFMB_00737	BHDMLIHB_01566	EHABHEFN_00566	OHLBJNGJ_00010	KFBMBNCD_01582
group_638	acetolactate synthase, large subunit, biosynthetic type	1	1	149	149	149	-	-	-	-	-	KNKDEAAP_00412	-	-	-	-	-	-	-	-	-	-	-	-	-	-	-
group_639	hypothetical protein	6	6	257	293	275	-	-	-	-	-	KNKDEAAP_00188	-	-	-	-	PHJIAEAJ_01143	IELBGNII_00675	-	-	-	-	-	BHDMLIHB_00643	EHABHEFN_00637	OHLBJNGJ_00080	-
group_640	bacteriocin	13	13	137	173	170	MCGKKBOL_00072	-	-	BFDNJKJL_00542	PDJBLNNA_01837	KNKDEAAP_01191	-	-	LLCBPMNC_01029	FMOBNNEH_01843	PHJIAEAJ_00434	IELBGNII_00819	FGJLAKAN_00569	-	-	-	-	BHDMLIHB_01214	EHABHEFN_01617	OHLBJNGJ_00946	KFBMBNCD_00384
group_641	PTS betaglucoside transporter subunit EIIBCA	12	12	683	1910	1806	MCGKKBOL_01576	MFOEDLAO_01386	-	BFDNJKJL_01026	PDJBLNNA_00008	-	OIDNFDKO_00383	-	-	FMOBNNEH_00151	-	IELBGNII_00687	FGJLAKAN_01988	-	-	-	JFFHPFMB_00654	BHDMLIHB_01249	EHABHEFN_00646	OHLBJNGJ_00112	-
group_642	hypothetical protein	3	3	1352	1892	1701	-	MFOEDLAO_01023	-	-	-	-	-	-	-	-	-	-	-	-	-	-	-	BHDMLIHB_01325	-	OHLBJNGJ_01258	-
group_643	hypothetical protein	4	4	224	251	244	-	-	-	BFDNJKJL_01540	PDJBLNNA_01343	-	-	-	-	-	PHJIAEAJ_00203	-	-	-	-	-	-	BHDMLIHB_01386	-	-	-
group_644	ABC transporter permease	2	2	1154	1616	1385	-	-	-	-	-	KNKDEAAP_00341	-	-	-	-	-	-	-	-	-	-	-	BHDMLIHB_01801	-	-	-
group_645	ABC transporter ATPbinding protein	10	10	437	1616	1498	MCGKKBOL_01700	-	LLHGEBEJ_00674	BFDNJKJL_00004	PDJBLNNA_01088	KNKDEAAP_00342	-	ADKGDLBJ_00523	-	FMOBNNEH_01898	-	IELBGNII_00572	-	-	-	-	JFFHPFMB_00777	-	EHABHEFN_01920	-	-
group_646	hypothetical protein	7	7	299	704	646	MCGKKBOL_00066	-	-	-	-	KNKDEAAP_01050	-	-	LLCBPMNC_00151	-	-	IELBGNII_00814	-	-	-	-	JFFHPFMB_01031	-	-	OHLBJNGJ_00215	KFBMBNCD_01382
group_647	hypothetical protein	1	1	428	428	428	-	-	-	-	-	-	-	-	-	-	-	-	-	-	-	-	-	-	-	OHLBJNGJ_00216	-
group_648	hypothetical protein	6	6	200	317	219	-	-	-	-	-	KNKDEAAP_01390	-	-	LLCBPMNC_01947	-	PHJIAEAJ_01063	IELBGNII_00736	-	-	-	-	-	-	EHABHEFN_01389	OHLBJNGJ_00345	-
group_649	bacteriocin BlpN	15	15	206	206	206	MCGKKBOL_00951	MFOEDLAO_01817	LLHGEBEJ_01648	BFDNJKJL_01535	PDJBLNNA_01338	-	OIDNFDKO_01218	ADKGDLBJ_01660	LLCBPMNC_01381	-	PHJIAEAJ_00208	IELBGNII_01567	FGJLAKAN_00296	DICGILFP_01653	-	-	JFFHPFMB_00453	-	EHABHEFN_00838	OHLBJNGJ_00577	-
group_650	transcriptional regulator	7	7	773	773	773	MCGKKBOL_00901	-	LLHGEBEJ_01600	-	-	-	-	-	LLCBPMNC_01429	FMOBNNEH_00360	-	IELBGNII_01518	-	-	-	-	JFFHPFMB_00405	-	-	OHLBJNGJ_00626	-
group_651	hypothetical protein	8	8	128	128	128	MCGKKBOL_00786	-	-	BFDNJKJL_01279	PDJBLNNA_00349	KNKDEAAP_01658	-	ADKGDLBJ_01788	-	-	-	-	-	-	-	-	JFFHPFMB_00312	-	EHABHEFN_01045	OHLBJNGJ_00721	-
group_652	hypothetical protein	3	3	1133	4016	2117	MCGKKBOL_00767	-	-	-	-	-	-	-	-	-	-	-	-	-	-	-	JFFHPFMB_00293	-	-	OHLBJNGJ_00745	-
group_653	Nacetyltransferase	12	12	314	650	617	MCGKKBOL_00253	MFOEDLAO_01048	-	-	-	-	OIDNFDKO_01854	-	LLCBPMNC_01663	-	-	IELBGNII_01345	-	DICGILFP_01331	BJOHIFJI_00242	EEIEEDDH_01223	JFFHPFMB_01814	BHDMLIHB_00220	-	OHLBJNGJ_01233	KFBMBNCD_00892
group_654	Nacetyltransferase	2	2	263	644	453	-	-	-	-	-	KNKDEAAP_00780	-	-	-	-	-	-	-	DICGILFP_01332	-	-	-	-	-	-	-
group_655	Restriction enzyme BgcI subunit beta	2	2	1046	1574	1310	-	-	-	-	-	-	-	-	LLCBPMNC_01271	-	-	-	-	-	-	-	-	-	-	OHLBJNGJ_01482	-
group_657	hypothetical protein	3	3	1127	1127	1127	-	-	-	-	-	-	-	ADKGDLBJ_01846	-	-	-	IELBGNII_01124	-	-	-	-	-	-	-	-	KFBMBNCD_01902
group_658	hypothetical protein	11	11	1316	1550	1521	MCGKKBOL_00254	MFOEDLAO_01049	-	-	-	KNKDEAAP_00704	OIDNFDKO_01855	-	-	-	-	IELBGNII_01344	-	DICGILFP_01329	BJOHIFJI_00243	EEIEEDDH_01222	JFFHPFMB_01815	BHDMLIHB_00221	-	-	KFBMBNCD_00893
group_659	hypothetical protein	3	3	206	1541	1096	-	-	-	-	-	-	-	-	LLCBPMNC_01664	-	-	-	-	DICGILFP_01330	-	-	-	-	-	OHLBJNGJ_01232	-
group_660	MATE family efflux transporter	21	21	722	1349	1308	MCGKKBOL_01538	MFOEDLAO_01144	LLHGEBEJ_00942	BFDNJKJL_01093	PDJBLNNA_00742	KNKDEAAP_01015	OIDNFDKO_00871	ADKGDLBJ_02010	LLCBPMNC_00269	FMOBNNEH_01408	PHJIAEAJ_00799	IELBGNII_00908	FGJLAKAN_00335	DICGILFP_01972	BJOHIFJI_01930	EEIEEDDH_00735	JFFHPFMB_01621	BHDMLIHB_01668	EHABHEFN_01551	OHLBJNGJ_01394	KFBMBNCD_01464
group_661	MATE family efflux transporter	1	1	644	644	644	-	-	-	-	-	-	-	-	-	-	PHJIAEAJ_01730	-	-	-	-	-	-	-	-	-	-
group_662	hypothetical protein	1	1	398	398	398	-	-	-	-	-	-	-	-	-	-	-	-	-	-	-	-	-	-	-	-	KFBMBNCD_00286
group_663	hypothetical protein	12	12	254	677	641	MCGKKBOL_01126	MFOEDLAO_00284	-	BFDNJKJL_01713	PDJBLNNA_01514	-	OIDNFDKO_00470	ADKGDLBJ_01469	LLCBPMNC_00338	FMOBNNEH_01837	PHJIAEAJ_00036	-	FGJLAKAN_01482	-	-	-	JFFHPFMB_00627	-	-	-	KFBMBNCD_00285
group_664	hypothetical protein	2	2	596	596	596	MCGKKBOL_01671	-	-	-	-	-	-	-	-	-	-	-	-	-	-	-	JFFHPFMB_00748	-	-	-	-
group_665	restriction endonuclease subunit S	3	3	536	1151	741	MCGKKBOL_01672	-	-	-	-	-	OIDNFDKO_00500	-	-	-	-	-	-	-	-	-	JFFHPFMB_00749	-	-	-	-
group_666	hypothetical protein	6	6	272	842	747	MCGKKBOL_01679	-	LLHGEBEJ_00698	-	-	-	OIDNFDKO_00507	ADKGDLBJ_00500	-	-	PHJIAEAJ_00242	-	-	-	-	-	JFFHPFMB_00756	-	-	-	-
group_667	hypothetical protein	5	5	191	254	206	MCGKKBOL_01681	-	-	-	-	-	OIDNFDKO_00509	ADKGDLBJ_00502	-	-	PHJIAEAJ_00244	-	-	-	-	-	JFFHPFMB_00758	-	-	-	-
group_668	sitespecific integrase	5	5	428	1154	863	MCGKKBOL_01682	-	-	-	-	-	OIDNFDKO_00511	ADKGDLBJ_00503	-	-	PHJIAEAJ_00246	-	-	-	-	-	JFFHPFMB_00759	-	-	-	-
group_669	hypothetical protein	10	10	287	416	312	MCGKKBOL_01149	MFOEDLAO_00645	LLHGEBEJ_00515	BFDNJKJL_00288	PDJBLNNA_01549	KNKDEAAP_00029	-	-	-	-	PHJIAEAJ_02202	-	FGJLAKAN_00995	-	-	-	JFFHPFMB_01215	-	EHABHEFN_01137	-	-
group_670	Serineaspartate repeatcontaining protein E	3	3	1598	1985	1744	MCGKKBOL_00471	-	-	-	-	-	OIDNFDKO_01734	-	-	-	-	-	-	-	-	-	JFFHPFMB_01332	-	-	-	-
group_671	hypothetical protein	2	2	320	713	516	MCGKKBOL_01130	-	-	-	-	-	-	-	-	-	-	-	-	-	-	-	JFFHPFMB_01435	-	-	-	-
group_672	hypothetical protein	1	1	209	209	209	MCGKKBOL_01129	-	-	-	-	-	-	-	-	-	-	-	-	-	-	-	-	-	-	-	-
group_673	hypothetical protein	3	3	350	554	419	-	-	LLHGEBEJ_01734	-	-	-	-	ADKGDLBJ_01602	-	-	-	-	FGJLAKAN_00399	-	-	-	-	-	-	-	-
group_674	hypothetical protein	3	3	479	824	709	-	-	-	-	-	KNKDEAAP_01085	-	-	-	FMOBNNEH_01729	PHJIAEAJ_01039	-	-	-	-	-	-	-	-	-	-
group_675	hypothetical protein	1	1	371	371	371	-	-	-	-	-	-	-	-	-	FMOBNNEH_01728	-	-	-	-	-	-	-	-	-	-	-
group_676	hypothetical protein	3	3	128	263	194	-	MFOEDLAO_01773	LLHGEBEJ_00528	-	-	-	-	-	-	-	PHJIAEAJ_01338	-	-	-	-	-	-	-	-	-	-
group_677	histidine triad protein	21	21	1973	2558	2486	MCGKKBOL_01591	MFOEDLAO_01234	LLHGEBEJ_00075	BFDNJKJL_00193	PDJBLNNA_00070	KNKDEAAP_00191	OIDNFDKO_00199	ADKGDLBJ_00118	LLCBPMNC_00920	FMOBNNEH_00135	PHJIAEAJ_01140	IELBGNII_00672	FGJLAKAN_01973	DICGILFP_01166	BJOHIFJI_01535	EEIEEDDH_01893	JFFHPFMB_00669	BHDMLIHB_00646	EHABHEFN_00634	OHLBJNGJ_00077	KFBMBNCD_01514
group_678	histidine triad protein	1	1	491	491	491	-	-	-	-	-	KNKDEAAP_00192	-	-	-	-	-	-	-	-	-	-	-	-	-	-	-
group_679	DNAentry nuclease	3	3	1640	1796	1744	-	-	-	BFDNJKJL_01577	PDJBLNNA_01380	KNKDEAAP_01826	-	-	-	-	-	-	-	-	-	-	-	-	-	-	-
group_680	hypothetical protein	1	1	173	173	173	-	-	-	-	-	KNKDEAAP_01827	-	-	-	-	-	-	-	-	-	-	-	-	-	-	-
group_681	PTS fructose transporter subunit IID	21	21	818	842	820	MCGKKBOL_00444	MFOEDLAO_00856	LLHGEBEJ_01020	BFDNJKJL_01776	PDJBLNNA_00856	KNKDEAAP_01160	OIDNFDKO_00818	ADKGDLBJ_00387	LLCBPMNC_01260	FMOBNNEH_01714	PHJIAEAJ_01446	IELBGNII_01985	FGJLAKAN_00779	DICGILFP_00539	BJOHIFJI_00845	EEIEEDDH_00012	JFFHPFMB_01305	BHDMLIHB_01812	EHABHEFN_01188	OHLBJNGJ_01471	KFBMBNCD_01155
group_682	GNAT family Nacetyltransferase	5	5	488	560	531	-	-	-	-	-	-	-	-	LLCBPMNC_01265	-	-	-	-	DICGILFP_00532	BJOHIFJI_00838	EEIEEDDH_00019	-	-	-	OHLBJNGJ_01476	-
group_683	hypothetical protein	5	5	512	554	537	-	-	-	-	-	-	-	-	LLCBPMNC_01266	-	-	-	-	DICGILFP_00531	BJOHIFJI_00837	EEIEEDDH_00020	-	-	-	OHLBJNGJ_01477	-
group_684	DNA methyltransferase	5	5	1982	1982	1982	-	-	-	-	-	-	-	-	LLCBPMNC_01269	-	-	-	-	DICGILFP_00528	BJOHIFJI_00834	EEIEEDDH_00023	-	-	-	OHLBJNGJ_01480	-
group_685	hypothetical protein	5	5	1010	1010	1010	-	-	-	-	-	-	-	-	LLCBPMNC_01270	-	-	-	-	DICGILFP_00527	BJOHIFJI_00833	EEIEEDDH_00024	-	-	-	OHLBJNGJ_01481	-
group_686	hypothetical protein	4	4	236	236	236	-	-	-	-	-	-	-	-	-	-	-	-	-	DICGILFP_00520	BJOHIFJI_00826	EEIEEDDH_00031	-	-	-	-	KFBMBNCD_01145
group_687	GTPbinding protein TypA	21	21	1184	1850	1818	MCGKKBOL_00458	MFOEDLAO_00879	LLHGEBEJ_01041	BFDNJKJL_01758	PDJBLNNA_00874	KNKDEAAP_01148	OIDNFDKO_00806	ADKGDLBJ_00402	LLCBPMNC_01280	FMOBNNEH_01696	PHJIAEAJ_01432	IELBGNII_01963	FGJLAKAN_00765	DICGILFP_00512	BJOHIFJI_00818	EEIEEDDH_00039	JFFHPFMB_01319	BHDMLIHB_00144	EHABHEFN_01166	OHLBJNGJ_01490	KFBMBNCD_01139
group_688	cell division protein FtsQ	21	21	1100	1136	1101	MCGKKBOL_00462	MFOEDLAO_00883	LLHGEBEJ_01045	BFDNJKJL_01754	PDJBLNNA_00878	KNKDEAAP_01144	OIDNFDKO_00802	ADKGDLBJ_00406	LLCBPMNC_01284	FMOBNNEH_01692	PHJIAEAJ_01428	IELBGNII_01959	FGJLAKAN_00761	DICGILFP_00508	BJOHIFJI_00814	EEIEEDDH_00043	JFFHPFMB_01323	BHDMLIHB_00140	EHABHEFN_01162	OHLBJNGJ_01494	KFBMBNCD_01135
group_689	YggS family pyridoxal phosphate enzyme	21	21	722	722	722	MCGKKBOL_00465	MFOEDLAO_00886	LLHGEBEJ_01048	BFDNJKJL_01751	PDJBLNNA_00881	KNKDEAAP_01141	OIDNFDKO_00799	ADKGDLBJ_00409	LLCBPMNC_01287	FMOBNNEH_01689	PHJIAEAJ_01425	IELBGNII_01956	FGJLAKAN_00758	DICGILFP_00505	BJOHIFJI_00811	EEIEEDDH_00046	JFFHPFMB_01326	BHDMLIHB_00137	EHABHEFN_01159	OHLBJNGJ_01497	KFBMBNCD_01132
group_690	TlyA family rRNA (cytidine2'O)methyltransferase	21	21	821	821	821	MCGKKBOL_00485	MFOEDLAO_00905	LLHGEBEJ_01066	BFDNJKJL_01733	PDJBLNNA_00900	KNKDEAAP_01334	OIDNFDKO_00782	ADKGDLBJ_00428	LLCBPMNC_01305	FMOBNNEH_01643	PHJIAEAJ_01407	IELBGNII_01938	FGJLAKAN_00740	DICGILFP_00487	BJOHIFJI_00792	EEIEEDDH_00065	JFFHPFMB_01346	BHDMLIHB_00570	EHABHEFN_01427	OHLBJNGJ_01527	KFBMBNCD_01102
group_691	holin	21	21	1049	1238	1229	MCGKKBOL_00490	MFOEDLAO_00910	LLHGEBEJ_01071	BFDNJKJL_01728	PDJBLNNA_00905	KNKDEAAP_01329	OIDNFDKO_00777	ADKGDLBJ_00433	LLCBPMNC_01310	FMOBNNEH_01638	PHJIAEAJ_01402	IELBGNII_01933	FGJLAKAN_00735	DICGILFP_00482	BJOHIFJI_00787	EEIEEDDH_00070	JFFHPFMB_01351	BHDMLIHB_00575	EHABHEFN_01432	OHLBJNGJ_01532	KFBMBNCD_01097
group_692	acetylCoA acetyltransferase	21	21	1190	1190	1190	MCGKKBOL_00494	MFOEDLAO_00914	LLHGEBEJ_01075	BFDNJKJL_01724	PDJBLNNA_00909	KNKDEAAP_01325	OIDNFDKO_00773	ADKGDLBJ_00437	LLCBPMNC_01314	FMOBNNEH_01634	PHJIAEAJ_01398	IELBGNII_01929	FGJLAKAN_00731	DICGILFP_00478	BJOHIFJI_00783	EEIEEDDH_00074	JFFHPFMB_01355	BHDMLIHB_00579	EHABHEFN_01436	OHLBJNGJ_01536	KFBMBNCD_01093
group_693	RNA helicase	21	21	1082	1082	1082	MCGKKBOL_00498	MFOEDLAO_00918	LLHGEBEJ_01079	BFDNJKJL_01720	PDJBLNNA_00913	KNKDEAAP_01321	OIDNFDKO_00769	ADKGDLBJ_00457	LLCBPMNC_01318	FMOBNNEH_01630	PHJIAEAJ_01394	IELBGNII_01925	FGJLAKAN_00727	DICGILFP_00474	BJOHIFJI_00779	EEIEEDDH_00078	JFFHPFMB_01359	BHDMLIHB_00583	EHABHEFN_01440	OHLBJNGJ_01540	KFBMBNCD_01089
group_694	dehydrogenase	21	21	1001	1001	1001	MCGKKBOL_00499	MFOEDLAO_00919	LLHGEBEJ_01080	BFDNJKJL_01719	PDJBLNNA_00914	KNKDEAAP_01320	OIDNFDKO_00768	ADKGDLBJ_00458	LLCBPMNC_01319	FMOBNNEH_01629	PHJIAEAJ_01393	IELBGNII_01924	FGJLAKAN_00726	DICGILFP_00473	BJOHIFJI_00778	EEIEEDDH_00079	JFFHPFMB_01360	BHDMLIHB_00584	EHABHEFN_01441	OHLBJNGJ_01541	KFBMBNCD_01088
group_695	DNA polymerase III subunit gamma/tau	21	21	1670	1670	1670	MCGKKBOL_00505	MFOEDLAO_00924	LLHGEBEJ_01085	BFDNJKJL_00185	PDJBLNNA_00038	KNKDEAAP_01313	OIDNFDKO_00763	ADKGDLBJ_00463	LLCBPMNC_01325	FMOBNNEH_01624	PHJIAEAJ_01388	IELBGNII_01918	FGJLAKAN_00721	DICGILFP_00467	BJOHIFJI_00772	EEIEEDDH_00085	JFFHPFMB_01366	BHDMLIHB_00589	EHABHEFN_01446	OHLBJNGJ_01547	KFBMBNCD_01082
group_696	deoxycytidylate deaminase	21	21	467	467	467	MCGKKBOL_00516	MFOEDLAO_00935	LLHGEBEJ_01096	BFDNJKJL_00174	PDJBLNNA_00049	KNKDEAAP_01302	OIDNFDKO_00759	ADKGDLBJ_00467	LLCBPMNC_01337	FMOBNNEH_01613	PHJIAEAJ_01377	IELBGNII_01907	FGJLAKAN_00710	DICGILFP_00463	BJOHIFJI_00768	EEIEEDDH_00089	JFFHPFMB_01377	BHDMLIHB_01411	EHABHEFN_01457	OHLBJNGJ_01558	KFBMBNCD_01071
group_697	methionine adenosyltransferase	21	21	902	1190	1176	MCGKKBOL_00517	MFOEDLAO_00938	LLHGEBEJ_01099	BFDNJKJL_00173	PDJBLNNA_00050	KNKDEAAP_01299	OIDNFDKO_00756	ADKGDLBJ_00468	LLCBPMNC_01338	FMOBNNEH_01612	PHJIAEAJ_01374	IELBGNII_01906	FGJLAKAN_01100	DICGILFP_00462	BJOHIFJI_00765	EEIEEDDH_00092	JFFHPFMB_01378	BHDMLIHB_01412	EHABHEFN_01460	OHLBJNGJ_01560	KFBMBNCD_01070
group_698	mannose6phosphate isomerase, class I	21	21	941	962	945	MCGKKBOL_00529	MFOEDLAO_00949	LLHGEBEJ_01110	BFDNJKJL_00162	PDJBLNNA_00061	KNKDEAAP_01288	OIDNFDKO_01067	ADKGDLBJ_00479	LLCBPMNC_01349	FMOBNNEH_01601	PHJIAEAJ_01363	IELBGNII_01895	FGJLAKAN_01089	DICGILFP_00451	BJOHIFJI_00754	EEIEEDDH_00103	JFFHPFMB_01711	BHDMLIHB_01423	EHABHEFN_01471	OHLBJNGJ_01571	KFBMBNCD_01059
group_699	hypothetical protein	5	5	341	392	361	MCGKKBOL_01158	-	-	-	-	-	-	-	-	-	-	-	-	DICGILFP_00724	BJOHIFJI_00633	EEIEEDDH_00108	JFFHPFMB_01224	-	-	-	-
group_700	hypothetical protein	11	11	206	206	206	MCGKKBOL_01160	MFOEDLAO_00740	LLHGEBEJ_00080	-	-	-	-	-	-	-	-	IELBGNII_00075	FGJLAKAN_01008	DICGILFP_00726	BJOHIFJI_00635	EEIEEDDH_00110	JFFHPFMB_01226	-	-	OHLBJNGJ_01512	KFBMBNCD_01117
group_701	hypothetical protein	1	1	206	206	206	-	-	LLHGEBEJ_00802	-	-	-	-	-	-	-	-	-	-	-	-	-	-	-	-	-	-
group_702	hypothetical protein	2	2	206	206	206	-	-	-	-	-	KNKDEAAP_01898	-	-	-	FMOBNNEH_01680	-	-	-	-	-	-	-	-	-	-	-
group_704	DNA3methyladenine glycosylase I	21	21	353	554	544	MCGKKBOL_00090	MFOEDLAO_00210	LLHGEBEJ_00116	BFDNJKJL_00522	PDJBLNNA_01857	KNKDEAAP_00861	OIDNFDKO_00919	ADKGDLBJ_00235	LLCBPMNC_01051	FMOBNNEH_00015	PHJIAEAJ_00453	IELBGNII_00839	FGJLAKAN_01246	DICGILFP_00068	BJOHIFJI_00676	EEIEEDDH_00151	JFFHPFMB_01012	BHDMLIHB_01003	EHABHEFN_01637	OHLBJNGJ_00235	KFBMBNCD_00356
group_705	DNA mismatch repair protein MutL	21	21	1847	1937	1932	MCGKKBOL_00088	MFOEDLAO_00212	LLHGEBEJ_00114	BFDNJKJL_00524	PDJBLNNA_01855	KNKDEAAP_00863	OIDNFDKO_00917	ADKGDLBJ_00233	LLCBPMNC_01049	FMOBNNEH_00013	PHJIAEAJ_00451	IELBGNII_00837	FGJLAKAN_01244	DICGILFP_00070	BJOHIFJI_00678	EEIEEDDH_00153	JFFHPFMB_01014	BHDMLIHB_01001	EHABHEFN_01635	OHLBJNGJ_00233	KFBMBNCD_00358
group_706	HAD family hydrolase	21	21	623	701	689	MCGKKBOL_00084	MFOEDLAO_00216	LLHGEBEJ_00110	BFDNJKJL_00528	PDJBLNNA_01851	KNKDEAAP_00867	OIDNFDKO_00913	ADKGDLBJ_00229	LLCBPMNC_01045	FMOBNNEH_00009	PHJIAEAJ_00447	IELBGNII_00833	FGJLAKAN_01240	DICGILFP_00074	BJOHIFJI_00682	EEIEEDDH_00157	JFFHPFMB_01018	BHDMLIHB_01200	EHABHEFN_01631	OHLBJNGJ_00229	KFBMBNCD_00362
group_707	competence protein ComB	21	21	1367	1367	1367	MCGKKBOL_00082	MFOEDLAO_00218	LLHGEBEJ_00108	BFDNJKJL_00530	PDJBLNNA_01849	KNKDEAAP_00869	OIDNFDKO_00911	ADKGDLBJ_00227	LLCBPMNC_01043	FMOBNNEH_00007	PHJIAEAJ_00445	IELBGNII_00831	FGJLAKAN_01238	DICGILFP_00076	BJOHIFJI_00684	EEIEEDDH_00159	JFFHPFMB_01020	BHDMLIHB_01202	EHABHEFN_01629	OHLBJNGJ_00227	KFBMBNCD_00364
group_708	transposase	7	7	365	365	365	-	-	-	-	-	-	-	-	LLCBPMNC_00837	FMOBNNEH_01387	-	-	FGJLAKAN_00261	DICGILFP_00821	BJOHIFJI_01236	EEIEEDDH_00163	-	BHDMLIHB_00118	-	-	-
group_709	transposase	8	8	365	365	365	-	-	-	-	-	-	-	ADKGDLBJ_00726	LLCBPMNC_01685	FMOBNNEH_01576	-	-	FGJLAKAN_00099	DICGILFP_01759	BJOHIFJI_00311	EEIEEDDH_01036	-	-	-	OHLBJNGJ_01034	-
group_710	secretion protein HlyD	19	19	1412	1412	1412	MCGKKBOL_01808	MFOEDLAO_00301	LLHGEBEJ_00615	BFDNJKJL_01444	PDJBLNNA_00359	-	OIDNFDKO_01435	ADKGDLBJ_00901	LLCBPMNC_00929	FMOBNNEH_01365	PHJIAEAJ_01163	IELBGNII_00334	FGJLAKAN_01411	DICGILFP_00610	BJOHIFJI_00545	EEIEEDDH_00206	JFFHPFMB_00009	BHDMLIHB_00356	-	OHLBJNGJ_00377	KFBMBNCD_01660
group_711	secretion protein HlyD	1	1	206	206	206	-	-	-	-	-	-	-	-	-	FMOBNNEH_01368	-	-	-	-	-	-	-	-	-	-	-
group_712	ABC transporter permease	21	21	353	2219	2130	MCGKKBOL_01810	MFOEDLAO_00303	LLHGEBEJ_00613	BFDNJKJL_01446	PDJBLNNA_00361	KNKDEAAP_01074	OIDNFDKO_01437	ADKGDLBJ_00899	LLCBPMNC_00931	FMOBNNEH_01363	PHJIAEAJ_01165	IELBGNII_00332	FGJLAKAN_01413	DICGILFP_00612	BJOHIFJI_00547	EEIEEDDH_00208	JFFHPFMB_00011	BHDMLIHB_00354	EHABHEFN_00497	OHLBJNGJ_00375	KFBMBNCD_01662
group_713	16S rRNA (adenine(1518)N(6)/adenine(1519)N(6)) dimethyltransferase	21	21	872	872	872	MCGKKBOL_01822	MFOEDLAO_00315	LLHGEBEJ_00601	BFDNJKJL_01458	PDJBLNNA_00373	KNKDEAAP_00561	OIDNFDKO_01449	ADKGDLBJ_00887	LLCBPMNC_00942	FMOBNNEH_01345	PHJIAEAJ_01177	IELBGNII_00321	FGJLAKAN_01424	DICGILFP_00631	BJOHIFJI_00565	EEIEEDDH_00226	JFFHPFMB_00023	BHDMLIHB_01847	EHABHEFN_00509	OHLBJNGJ_00364	KFBMBNCD_01674
group_714	ribonuclease M5	20	20	569	602	590	MCGKKBOL_01831	MFOEDLAO_00333	LLHGEBEJ_00595	BFDNJKJL_01464	PDJBLNNA_00379	KNKDEAAP_00555	OIDNFDKO_01455	ADKGDLBJ_00882	LLCBPMNC_00757	FMOBNNEH_01339	PHJIAEAJ_01188	-	FGJLAKAN_01430	DICGILFP_00637	BJOHIFJI_00571	EEIEEDDH_00232	JFFHPFMB_00032	BHDMLIHB_01853	EHABHEFN_00516	OHLBJNGJ_01456	KFBMBNCD_01691
group_715	transcription repressor NadR	21	21	524	563	525	MCGKKBOL_01838	MFOEDLAO_00340	LLHGEBEJ_00588	BFDNJKJL_01471	PDJBLNNA_00386	KNKDEAAP_01172	OIDNFDKO_01462	ADKGDLBJ_00875	LLCBPMNC_00750	FMOBNNEH_01332	PHJIAEAJ_01195	IELBGNII_00308	FGJLAKAN_01437	DICGILFP_00644	BJOHIFJI_00578	EEIEEDDH_00239	JFFHPFMB_00039	BHDMLIHB_01860	EHABHEFN_00523	OHLBJNGJ_01449	KFBMBNCD_01698
group_716	LacI family transcriptional regulator	21	21	821	992	983	MCGKKBOL_01391	MFOEDLAO_01721	LLHGEBEJ_01964	BFDNJKJL_00334	PDJBLNNA_01262	KNKDEAAP_00088	OIDNFDKO_01620	ADKGDLBJ_00331	LLCBPMNC_01181	FMOBNNEH_00905	PHJIAEAJ_00404	IELBGNII_01208	FGJLAKAN_01070	DICGILFP_01600	BJOHIFJI_00962	EEIEEDDH_00263	JFFHPFMB_00101	BHDMLIHB_01492	EHABHEFN_00469	OHLBJNGJ_00127	KFBMBNCD_00618
group_717	ABC transporter ATPbinding protein	21	21	1682	1730	1727	MCGKKBOL_01409	MFOEDLAO_01703	LLHGEBEJ_01946	BFDNJKJL_00352	PDJBLNNA_01244	KNKDEAAP_00106	OIDNFDKO_01638	ADKGDLBJ_00313	LLCBPMNC_01199	FMOBNNEH_00923	PHJIAEAJ_00386	IELBGNII_01226	FGJLAKAN_01052	DICGILFP_01582	BJOHIFJI_00944	EEIEEDDH_00281	JFFHPFMB_00119	BHDMLIHB_01511	EHABHEFN_00451	OHLBJNGJ_00145	KFBMBNCD_00636
group_718	sodium:solute symporter	21	21	827	887	878	MCGKKBOL_01418	MFOEDLAO_01694	LLHGEBEJ_01937	BFDNJKJL_00361	PDJBLNNA_01235	KNKDEAAP_00115	OIDNFDKO_01647	ADKGDLBJ_00304	LLCBPMNC_01208	FMOBNNEH_00932	PHJIAEAJ_00377	IELBGNII_01235	FGJLAKAN_01043	DICGILFP_01573	BJOHIFJI_00935	EEIEEDDH_00290	JFFHPFMB_00128	BHDMLIHB_01520	EHABHEFN_00442	OHLBJNGJ_00154	KFBMBNCD_00645
group_719	glycosyl hydrolase family 25	21	21	854	854	854	MCGKKBOL_01433	MFOEDLAO_01679	LLHGEBEJ_01923	BFDNJKJL_00375	PDJBLNNA_01221	KNKDEAAP_00130	OIDNFDKO_01662	ADKGDLBJ_00290	LLCBPMNC_01223	FMOBNNEH_00947	PHJIAEAJ_00362	IELBGNII_01250	FGJLAKAN_01029	DICGILFP_01558	BJOHIFJI_00921	EEIEEDDH_00304	JFFHPFMB_00143	BHDMLIHB_00715	EHABHEFN_00427	OHLBJNGJ_00169	KFBMBNCD_01921
group_720	hypothetical protein	5	5	311	311	311	-	MFOEDLAO_01674	-	-	-	-	-	-	-	-	-	-	-	DICGILFP_01553	BJOHIFJI_00916	EEIEEDDH_00309	-	-	-	-	KFBMBNCD_01916
group_721	hypothetical protein	18	18	233	233	233	MCGKKBOL_01439	MFOEDLAO_01673	LLHGEBEJ_01917	BFDNJKJL_00381	PDJBLNNA_01215	-	OIDNFDKO_01667	-	LLCBPMNC_01229	FMOBNNEH_00953	PHJIAEAJ_00356	IELBGNII_01255	FGJLAKAN_01024	DICGILFP_01552	BJOHIFJI_00915	EEIEEDDH_00310	JFFHPFMB_00149	-	EHABHEFN_00421	OHLBJNGJ_00175	KFBMBNCD_01915
group_722	BioY family transporter	21	21	539	554	540	MCGKKBOL_01443	MFOEDLAO_01669	LLHGEBEJ_01913	BFDNJKJL_00385	PDJBLNNA_01211	KNKDEAAP_00180	OIDNFDKO_01671	ADKGDLBJ_00281	LLCBPMNC_01233	FMOBNNEH_00957	PHJIAEAJ_00641	IELBGNII_01259	FGJLAKAN_01020	DICGILFP_01548	BJOHIFJI_00911	EEIEEDDH_00314	JFFHPFMB_00153	BHDMLIHB_00723	EHABHEFN_00417	OHLBJNGJ_00179	KFBMBNCD_01911
group_723	hypothetical protein	7	7	167	167	167	-	-	LLHGEBEJ_00577	-	-	-	-	-	-	FMOBNNEH_01322	-	IELBGNII_00297	FGJLAKAN_01447	-	BJOHIFJI_00589	EEIEEDDH_00325	-	BHDMLIHB_01870	-	-	-
group_724	transcriptional regulator	7	7	854	854	854	-	MFOEDLAO_00351	-	-	-	-	-	ADKGDLBJ_00864	LLCBPMNC_00739	-	-	-	FGJLAKAN_01449	-	BJOHIFJI_00591	EEIEEDDH_00327	-	-	-	OHLBJNGJ_01438	-
group_725	rhomboid family intramembrane serine protease	21	21	677	677	677	MCGKKBOL_01857	MFOEDLAO_00359	LLHGEBEJ_00567	BFDNJKJL_01490	PDJBLNNA_00405	KNKDEAAP_00223	OIDNFDKO_01481	ADKGDLBJ_00857	LLCBPMNC_00730	FMOBNNEH_01312	PHJIAEAJ_00847	IELBGNII_00288	FGJLAKAN_01457	DICGILFP_00664	BJOHIFJI_00599	EEIEEDDH_00335	JFFHPFMB_00058	BHDMLIHB_01879	EHABHEFN_00542	OHLBJNGJ_01429	KFBMBNCD_01718
group_726	xylulose 5phosphate 3epimerase	21	21	863	863	863	MCGKKBOL_01872	MFOEDLAO_00374	LLHGEBEJ_00550	BFDNJKJL_00594	PDJBLNNA_00801	KNKDEAAP_00208	OIDNFDKO_01497	ADKGDLBJ_00842	LLCBPMNC_00715	FMOBNNEH_01297	PHJIAEAJ_00832	IELBGNII_00273	FGJLAKAN_01472	DICGILFP_00679	BJOHIFJI_00614	EEIEEDDH_00350	JFFHPFMB_00073	BHDMLIHB_01895	EHABHEFN_00557	OHLBJNGJ_01414	KFBMBNCD_01733
group_727	pullulanase	21	21	1028	6065	5825	MCGKKBOL_01877	MFOEDLAO_00379	LLHGEBEJ_00555	BFDNJKJL_00589	PDJBLNNA_00796	KNKDEAAP_00203	OIDNFDKO_01502	ADKGDLBJ_00837	LLCBPMNC_00710	FMOBNNEH_01292	PHJIAEAJ_00827	IELBGNII_00268	FGJLAKAN_01477	DICGILFP_00684	BJOHIFJI_00619	EEIEEDDH_00355	JFFHPFMB_00078	BHDMLIHB_01900	EHABHEFN_00562	OHLBJNGJ_01408	KFBMBNCD_00790
group_728	CHAP domaincontaining protein	21	21	560	596	594	MCGKKBOL_01889	MFOEDLAO_00618	LLHGEBEJ_01289	BFDNJKJL_00584	PDJBLNNA_00791	KNKDEAAP_00957	OIDNFDKO_01510	ADKGDLBJ_00832	LLCBPMNC_00705	FMOBNNEH_01284	PHJIAEAJ_01459	IELBGNII_00263	FGJLAKAN_01106	DICGILFP_00689	BJOHIFJI_00624	EEIEEDDH_00360	JFFHPFMB_01452	BHDMLIHB_01905	EHABHEFN_00984	OHLBJNGJ_00959	KFBMBNCD_00390
group_729	MFS transporter	21	21	683	701	683	MCGKKBOL_00636	MFOEDLAO_01416	LLHGEBEJ_01426	BFDNJKJL_01176	PDJBLNNA_01279	KNKDEAAP_00801	OIDNFDKO_01603	ADKGDLBJ_00003	LLCBPMNC_00635	FMOBNNEH_00968	PHJIAEAJ_01527	IELBGNII_00004	FGJLAKAN_00633	DICGILFP_01898	BJOHIFJI_01739	EEIEEDDH_00372	JFFHPFMB_01539	BHDMLIHB_01097	EHABHEFN_01678	OHLBJNGJ_01361	KFBMBNCD_01770
group_730	ABC transporter permease	21	21	947	1064	1058	MCGKKBOL_00633	MFOEDLAO_01419	LLHGEBEJ_01429	BFDNJKJL_01179	PDJBLNNA_01282	KNKDEAAP_00804	OIDNFDKO_01600	ADKGDLBJ_00006	LLCBPMNC_00638	FMOBNNEH_00971	PHJIAEAJ_01524	IELBGNII_00007	FGJLAKAN_00630	DICGILFP_01901	BJOHIFJI_01742	EEIEEDDH_00375	JFFHPFMB_01542	BHDMLIHB_01094	EHABHEFN_01681	OHLBJNGJ_01358	KFBMBNCD_01767
group_731	glutamine ABC transporter permease	21	21	578	698	692	MCGKKBOL_00587	MFOEDLAO_01429	LLHGEBEJ_01439	BFDNJKJL_00043	PDJBLNNA_00147	KNKDEAAP_00814	OIDNFDKO_01590	ADKGDLBJ_00016	LLCBPMNC_00648	FMOBNNEH_00981	PHJIAEAJ_01514	IELBGNII_00017	FGJLAKAN_00620	DICGILFP_01911	BJOHIFJI_01752	EEIEEDDH_00385	JFFHPFMB_01583	BHDMLIHB_01084	EHABHEFN_01691	OHLBJNGJ_01348	KFBMBNCD_01757
group_732	peptidase M24 family protein	21	21	1085	1181	1121	MCGKKBOL_00580	MFOEDLAO_01436	LLHGEBEJ_01446	BFDNJKJL_00036	PDJBLNNA_00140	KNKDEAAP_00822	OIDNFDKO_01583	ADKGDLBJ_00023	LLCBPMNC_00655	FMOBNNEH_00996	PHJIAEAJ_01507	IELBGNII_00023	FGJLAKAN_00613	DICGILFP_01918	BJOHIFJI_01759	EEIEEDDH_00392	JFFHPFMB_01590	BHDMLIHB_00333	EHABHEFN_01698	OHLBJNGJ_01341	KFBMBNCD_01750
group_733	hypothetical protein	19	19	137	137	137	MCGKKBOL_00073	MFOEDLAO_00229	LLHGEBEJ_00097	BFDNJKJL_00541	PDJBLNNA_01838	KNKDEAAP_01192	OIDNFDKO_00970	ADKGDLBJ_00645	LLCBPMNC_01030	FMOBNNEH_01842	PHJIAEAJ_00435	IELBGNII_00820	FGJLAKAN_00568	DICGILFP_00700	-	EEIEEDDH_00395	-	BHDMLIHB_01213	EHABHEFN_01618	OHLBJNGJ_00947	KFBMBNCD_00383
group_734	bacteriocin	13	13	131	182	178	MCGKKBOL_00071	-	-	-	-	KNKDEAAP_01190	OIDNFDKO_00972	ADKGDLBJ_00643	LLCBPMNC_01028	FMOBNNEH_01844	-	-	FGJLAKAN_00570	DICGILFP_00702	-	EEIEEDDH_00397	-	BHDMLIHB_01215	EHABHEFN_01616	OHLBJNGJ_00945	KFBMBNCD_00385
group_735	hypothetical protein	5	5	173	173	173	-	-	-	-	-	-	-	ADKGDLBJ_00649	-	-	-	IELBGNII_00818	FGJLAKAN_00564	-	-	EEIEEDDH_00398	-	-	EHABHEFN_01615	-	-
group_736	hypothetical protein	8	8	173	173	173	MCGKKBOL_00075	MFOEDLAO_00225	LLHGEBEJ_00101	BFDNJKJL_00537	PDJBLNNA_01842	-	-	-	-	-	PHJIAEAJ_00438	IELBGNII_00824	-	-	-	-	-	BHDMLIHB_01209	-	-	-
group_737	hypothetical protein	8	8	173	173	173	MCGKKBOL_00070	-	-	-	-	-	OIDNFDKO_00904	ADKGDLBJ_00220	-	-	-	-	FGJLAKAN_01231	-	BJOHIFJI_00691	-	JFFHPFMB_01027	-	EHABHEFN_01622	OHLBJNGJ_00220	-
group_738	hypothetical protein	1	1	173	173	173	-	-	-	-	-	KNKDEAAP_01899	-	-	-	-	-	-	-	-	-	-	-	-	-	-	-
group_739	hypothetical protein	21	21	392	392	392	MCGKKBOL_00823	MFOEDLAO_01919	LLHGEBEJ_01537	BFDNJKJL_01891	PDJBLNNA_01046	KNKDEAAP_01688	OIDNFDKO_01322	ADKGDLBJ_01758	LLCBPMNC_01489	FMOBNNEH_00302	PHJIAEAJ_00629	IELBGNII_01458	FGJLAKAN_00481	DICGILFP_01038	BJOHIFJI_00481	EEIEEDDH_00421	JFFHPFMB_00347	BHDMLIHB_01437	EHABHEFN_00937	OHLBJNGJ_00686	KFBMBNCD_00732
group_740	ABC transporter permease	20	20	782	782	782	MCGKKBOL_00804	MFOEDLAO_01936	LLHGEBEJ_01519	BFDNJKJL_01267	PDJBLNNA_00337	-	OIDNFDKO_01339	ADKGDLBJ_01776	LLCBPMNC_01506	FMOBNNEH_00285	PHJIAEAJ_01815	IELBGNII_01441	FGJLAKAN_00464	DICGILFP_01055	BJOHIFJI_00498	EEIEEDDH_00438	JFFHPFMB_00330	BHDMLIHB_01454	EHABHEFN_01057	OHLBJNGJ_00703	KFBMBNCD_00749
group_741	hypothetical protein	6	6	1049	1826	1308	MCGKKBOL_00285	-	-	-	-	-	-	-	LLCBPMNC_01101	FMOBNNEH_00542	-	-	-	-	BJOHIFJI_00175	EEIEEDDH_00451	JFFHPFMB_01846	-	-	-	-
group_742	glucokinase	21	21	320	959	928	MCGKKBOL_01027	MFOEDLAO_00683	LLHGEBEJ_01763	BFDNJKJL_01614	PDJBLNNA_01417	KNKDEAAP_01431	OIDNFDKO_01144	ADKGDLBJ_01568	LLCBPMNC_00436	FMOBNNEH_00880	PHJIAEAJ_00134	IELBGNII_00186	FGJLAKAN_01579	DICGILFP_00014	BJOHIFJI_00028	EEIEEDDH_00469	JFFHPFMB_00529	BHDMLIHB_00747	EHABHEFN_00765	OHLBJNGJ_00490	KFBMBNCD_01205
group_743	hypothetical protein	17	17	167	197	186	MCGKKBOL_01025	MFOEDLAO_00685	-	BFDNJKJL_01612	PDJBLNNA_01415	KNKDEAAP_01429	OIDNFDKO_01146	ADKGDLBJ_01570	-	-	PHJIAEAJ_00136	IELBGNII_00188	FGJLAKAN_01581	DICGILFP_00016	BJOHIFJI_00026	EEIEEDDH_00471	-	BHDMLIHB_00749	EHABHEFN_00767	OHLBJNGJ_00492	KFBMBNCD_01207
group_744	dihydrofolate reductase	21	21	512	512	512	MCGKKBOL_01023	MFOEDLAO_00687	LLHGEBEJ_01760	BFDNJKJL_01610	PDJBLNNA_01413	KNKDEAAP_01427	OIDNFDKO_01148	ADKGDLBJ_01572	LLCBPMNC_00439	FMOBNNEH_00877	PHJIAEAJ_00138	IELBGNII_00190	FGJLAKAN_01583	DICGILFP_00018	BJOHIFJI_00024	EEIEEDDH_00473	JFFHPFMB_00526	BHDMLIHB_00751	EHABHEFN_00769	OHLBJNGJ_00494	KFBMBNCD_01209
group_745	ATPdependent Clp protease ATPbinding subunit ClpX	21	21	884	1226	1209	MCGKKBOL_01022	MFOEDLAO_00688	LLHGEBEJ_01759	BFDNJKJL_01609	PDJBLNNA_01412	KNKDEAAP_01426	OIDNFDKO_01149	ADKGDLBJ_01573	LLCBPMNC_00440	FMOBNNEH_00876	PHJIAEAJ_00139	IELBGNII_00191	FGJLAKAN_01584	DICGILFP_00019	BJOHIFJI_00023	EEIEEDDH_00474	JFFHPFMB_00525	BHDMLIHB_00177	EHABHEFN_00770	OHLBJNGJ_00495	KFBMBNCD_01210
group_746	GNAT family Nacetyltransferase	20	20	398	431	429	MCGKKBOL_01012	MFOEDLAO_00698	LLHGEBEJ_01749	BFDNJKJL_01599	PDJBLNNA_01402	KNKDEAAP_01847	OIDNFDKO_01159	ADKGDLBJ_01583	LLCBPMNC_00450	FMOBNNEH_00866	PHJIAEAJ_00149	IELBGNII_00201	FGJLAKAN_01594	DICGILFP_00029	BJOHIFJI_00013	EEIEEDDH_00484	JFFHPFMB_00515	-	EHABHEFN_00780	OHLBJNGJ_00506	KFBMBNCD_01220
group_747	transketolase	21	21	737	848	842	MCGKKBOL_01003	MFOEDLAO_00707	LLHGEBEJ_01740	BFDNJKJL_01590	PDJBLNNA_01393	KNKDEAAP_01838	OIDNFDKO_01168	ADKGDLBJ_01592	LLCBPMNC_00459	FMOBNNEH_00857	PHJIAEAJ_00158	IELBGNII_00210	FGJLAKAN_01603	DICGILFP_00038	BJOHIFJI_00004	EEIEEDDH_00493	JFFHPFMB_00506	BHDMLIHB_00306	EHABHEFN_00789	OHLBJNGJ_00515	KFBMBNCD_01229
group_748	ABC transporter ATPbinding protein	20	20	1595	1604	1602	MCGKKBOL_00773	MFOEDLAO_01958	LLHGEBEJ_01498	BFDNJKJL_01290	PDJBLNNA_01581	-	OIDNFDKO_01367	ADKGDLBJ_00352	LLCBPMNC_01533	FMOBNNEH_00257	PHJIAEAJ_01842	IELBGNII_01419	FGJLAKAN_00442	DICGILFP_01076	BJOHIFJI_00525	EEIEEDDH_00501	JFFHPFMB_00299	BHDMLIHB_01476	EHABHEFN_01034	OHLBJNGJ_00731	KFBMBNCD_00777
group_749	HAD family hydrolase	21	21	773	953	781	MCGKKBOL_00778	MFOEDLAO_01955	LLHGEBEJ_01500	BFDNJKJL_01287	PDJBLNNA_01578	KNKDEAAP_01650	OIDNFDKO_01364	ADKGDLBJ_00356	LLCBPMNC_01531	FMOBNNEH_00260	PHJIAEAJ_01840	IELBGNII_01422	FGJLAKAN_00445	DICGILFP_01074	BJOHIFJI_00523	EEIEEDDH_00503	JFFHPFMB_00304	BHDMLIHB_01473	EHABHEFN_01037	OHLBJNGJ_00729	KFBMBNCD_00774
group_750	hypothetical protein	21	21	638	647	638	MCGKKBOL_00779	MFOEDLAO_01954	LLHGEBEJ_01501	BFDNJKJL_01286	PDJBLNNA_01577	KNKDEAAP_01651	OIDNFDKO_01363	ADKGDLBJ_00357	LLCBPMNC_01530	FMOBNNEH_00261	PHJIAEAJ_01839	IELBGNII_01423	FGJLAKAN_00446	DICGILFP_01073	BJOHIFJI_00522	EEIEEDDH_00504	JFFHPFMB_00305	BHDMLIHB_01472	EHABHEFN_01038	OHLBJNGJ_00728	KFBMBNCD_00773
group_751	ABC transporter ATPbinding protein	21	21	869	1433	1406	MCGKKBOL_00299	MFOEDLAO_01079	LLHGEBEJ_01843	BFDNJKJL_01823	PDJBLNNA_00945	KNKDEAAP_00740	OIDNFDKO_00064	ADKGDLBJ_01277	LLCBPMNC_01127	FMOBNNEH_00554	PHJIAEAJ_01683	IELBGNII_00415	FGJLAKAN_00936	DICGILFP_01281	BJOHIFJI_00161	EEIEEDDH_00550	JFFHPFMB_01860	BHDMLIHB_01187	EHABHEFN_01853	OHLBJNGJ_01185	KFBMBNCD_00934
group_752	mevalonate kinase	21	21	383	926	900	MCGKKBOL_00301	MFOEDLAO_01081	LLHGEBEJ_01841	BFDNJKJL_01821	PDJBLNNA_00947	KNKDEAAP_00742	OIDNFDKO_00066	ADKGDLBJ_01279	LLCBPMNC_01129	FMOBNNEH_00556	PHJIAEAJ_01685	IELBGNII_00417	FGJLAKAN_00938	DICGILFP_01279	BJOHIFJI_00159	EEIEEDDH_00552	JFFHPFMB_01862	BHDMLIHB_01185	EHABHEFN_01855	OHLBJNGJ_01183	KFBMBNCD_00936
group_753	histidine phosphatase family protein	21	21	695	695	695	MCGKKBOL_00306	MFOEDLAO_01087	LLHGEBEJ_01833	BFDNJKJL_01816	PDJBLNNA_00952	KNKDEAAP_00748	OIDNFDKO_00072	ADKGDLBJ_01285	LLCBPMNC_01137	FMOBNNEH_00564	PHJIAEAJ_01690	IELBGNII_00423	FGJLAKAN_00944	DICGILFP_01274	BJOHIFJI_00154	EEIEEDDH_00557	JFFHPFMB_01867	BHDMLIHB_01179	EHABHEFN_01860	OHLBJNGJ_01175	KFBMBNCD_00943
group_754	deacetylase SIR2	21	21	893	893	893	MCGKKBOL_00319	MFOEDLAO_01100	LLHGEBEJ_01820	BFDNJKJL_01803	PDJBLNNA_00965	KNKDEAAP_00761	OIDNFDKO_00085	ADKGDLBJ_01298	LLCBPMNC_01150	FMOBNNEH_00803	PHJIAEAJ_01703	IELBGNII_00436	FGJLAKAN_00957	DICGILFP_01260	BJOHIFJI_00140	EEIEEDDH_00571	JFFHPFMB_01880	BHDMLIHB_01165	EHABHEFN_01873	OHLBJNGJ_01161	KFBMBNCD_00956
group_755	lipoateprotein ligase	21	21	1025	1025	1025	MCGKKBOL_00320	MFOEDLAO_01101	LLHGEBEJ_01819	BFDNJKJL_01802	PDJBLNNA_00966	KNKDEAAP_00762	OIDNFDKO_00086	ADKGDLBJ_01299	LLCBPMNC_01151	FMOBNNEH_00804	PHJIAEAJ_01704	IELBGNII_00437	FGJLAKAN_00958	DICGILFP_01259	BJOHIFJI_00139	EEIEEDDH_00572	JFFHPFMB_01881	BHDMLIHB_01164	EHABHEFN_01874	OHLBJNGJ_01160	KFBMBNCD_00957
group_756	phosphomethylpyrimidine kinase	21	21	761	761	761	MCGKKBOL_00328	MFOEDLAO_01108	LLHGEBEJ_01812	BFDNJKJL_00767	PDJBLNNA_00641	KNKDEAAP_00769	OIDNFDKO_00093	ADKGDLBJ_00094	LLCBPMNC_01158	FMOBNNEH_00811	PHJIAEAJ_01711	IELBGNII_00444	FGJLAKAN_00965	DICGILFP_01252	BJOHIFJI_00132	EEIEEDDH_00579	JFFHPFMB_01199	BHDMLIHB_01157	EHABHEFN_00968	OHLBJNGJ_01153	KFBMBNCD_00964
group_757	hypothetical protein	21	21	191	191	191	MCGKKBOL_01136	MFOEDLAO_00657	LLHGEBEJ_00842	BFDNJKJL_00298	PDJBLNNA_01539	KNKDEAAP_01871	OIDNFDKO_01017	ADKGDLBJ_00661	LLCBPMNC_01732	FMOBNNEH_01235	PHJIAEAJ_02190	IELBGNII_00086	FGJLAKAN_00983	DICGILFP_01686	BJOHIFJI_01582	EEIEEDDH_00603	JFFHPFMB_01441	BHDMLIHB_00700	EHABHEFN_01149	OHLBJNGJ_00392	KFBMBNCD_01007
group_758	ABC transporter	20	20	389	770	731	MCGKKBOL_01142	MFOEDLAO_00651	LLHGEBEJ_00521	BFDNJKJL_00293	PDJBLNNA_01544	KNKDEAAP_01865	OIDNFDKO_01011	ADKGDLBJ_00667	LLCBPMNC_01726	-	PHJIAEAJ_02196	IELBGNII_00080	FGJLAKAN_00989	DICGILFP_01691	BJOHIFJI_01587	EEIEEDDH_00609	JFFHPFMB_01208	BHDMLIHB_01431	EHABHEFN_01143	OHLBJNGJ_00993	KFBMBNCD_01013
group_759	hypothetical protein	6	6	452	464	458	-	MFOEDLAO_00574	-	BFDNJKJL_00065	PDJBLNNA_00169	-	-	-	-	-	-	-	-	DICGILFP_01711	BJOHIFJI_01605	EEIEEDDH_00629	-	-	-	-	-
group_760	hypothetical protein	4	4	218	2390	1847	-	-	-	-	-	-	-	-	-	-	-	-	-	DICGILFP_01712	BJOHIFJI_01606	EEIEEDDH_00630	-	-	EHABHEFN_01105	-	-
group_761	hypothetical protein	4	4	383	1007	539	-	-	-	-	-	-	-	-	-	-	-	-	-	DICGILFP_01713	BJOHIFJI_01607	EEIEEDDH_00631	-	-	EHABHEFN_01104	-	-
group_762	hypothetical protein	5	5	215	215	215	-	MFOEDLAO_00585	LLHGEBEJ_01209	-	-	-	-	-	-	-	-	-	-	DICGILFP_01714	BJOHIFJI_01608	EEIEEDDH_00632	-	-	-	-	-
group_763	hypothetical protein	4	4	1187	1256	1238	-	-	-	-	-	-	-	ADKGDLBJ_00698	-	-	-	-	-	DICGILFP_01723	BJOHIFJI_01617	EEIEEDDH_00641	-	-	-	-	-
group_764	hypothetical protein	4	4	896	896	896	-	-	-	-	-	-	-	ADKGDLBJ_00699	-	-	-	-	-	DICGILFP_01724	BJOHIFJI_01618	EEIEEDDH_00642	-	-	-	-	-
group_765	hypothetical protein	5	5	491	491	491	MCGKKBOL_01177	-	-	-	-	-	-	-	-	-	-	-	-	DICGILFP_01744	BJOHIFJI_01638	EEIEEDDH_00662	JFFHPFMB_01243	-	-	-	-
group_766	Nacetylglucosamine6phosphate deacetylase	21	21	1148	1148	1148	MCGKKBOL_01194	MFOEDLAO_00601	LLHGEBEJ_01188	BFDNJKJL_01193	PDJBLNNA_01151	KNKDEAAP_00942	OIDNFDKO_00986	ADKGDLBJ_00791	LLCBPMNC_00771	FMOBNNEH_01512	PHJIAEAJ_01581	IELBGNII_00492	FGJLAKAN_00033	DICGILFP_01824	BJOHIFJI_01653	EEIEEDDH_00677	JFFHPFMB_01260	BHDMLIHB_00916	EHABHEFN_01080	OHLBJNGJ_01099	KFBMBNCD_00415
group_767	SAMdependent methyltransferase	21	21	1163	1217	1171	MCGKKBOL_01199	MFOEDLAO_00606	LLHGEBEJ_01183	BFDNJKJL_01198	PDJBLNNA_01146	KNKDEAAP_00947	OIDNFDKO_00981	ADKGDLBJ_00796	LLCBPMNC_00766	FMOBNNEH_01507	PHJIAEAJ_01576	IELBGNII_00487	FGJLAKAN_00028	DICGILFP_01829	BJOHIFJI_01658	EEIEEDDH_00682	JFFHPFMB_01265	BHDMLIHB_00921	EHABHEFN_01075	OHLBJNGJ_01104	KFBMBNCD_00420
group_768	alphaLRha alpha1,3Lrhamnosyltransferase	21	21	929	929	929	MCGKKBOL_01223	MFOEDLAO_01503	LLHGEBEJ_00357	BFDNJKJL_01244	PDJBLNNA_00834	KNKDEAAP_01928	OIDNFDKO_01537	ADKGDLBJ_00069	LLCBPMNC_00171	FMOBNNEH_01755	PHJIAEAJ_01534	IELBGNII_00462	FGJLAKAN_00004	DICGILFP_01862	BJOHIFJI_01691	EEIEEDDH_00715	JFFHPFMB_00947	BHDMLIHB_01049	EHABHEFN_00085	OHLBJNGJ_01138	KFBMBNCD_00457
group_769	sulfatase	21	21	575	2552	2457	MCGKKBOL_01225	MFOEDLAO_01501	LLHGEBEJ_00359	BFDNJKJL_01246	PDJBLNNA_00836	KNKDEAAP_01930	OIDNFDKO_01539	ADKGDLBJ_00067	LLCBPMNC_00169	FMOBNNEH_01757	PHJIAEAJ_01532	IELBGNII_00460	FGJLAKAN_00002	DICGILFP_01864	BJOHIFJI_01693	EEIEEDDH_00717	JFFHPFMB_00945	BHDMLIHB_01051	EHABHEFN_00087	OHLBJNGJ_01140	KFBMBNCD_00459
group_770	thiamine biosynthesis protein ApbE	21	21	1049	1088	1086	MCGKKBOL_01531	MFOEDLAO_01137	LLHGEBEJ_00935	BFDNJKJL_01100	PDJBLNNA_00749	KNKDEAAP_01022	OIDNFDKO_00864	ADKGDLBJ_02017	LLCBPMNC_00276	FMOBNNEH_01415	PHJIAEAJ_00792	IELBGNII_00915	FGJLAKAN_00342	DICGILFP_01979	BJOHIFJI_01937	EEIEEDDH_00742	JFFHPFMB_01628	BHDMLIHB_01675	EHABHEFN_01558	OHLBJNGJ_01387	KFBMBNCD_01457
group_771	16S rRNA (cytosine(1402)N(4))methyltransferase	21	21	950	1025	953	MCGKKBOL_01523	MFOEDLAO_01130	LLHGEBEJ_00927	BFDNJKJL_01107	PDJBLNNA_00756	KNKDEAAP_01030	OIDNFDKO_00856	ADKGDLBJ_02025	LLCBPMNC_00283	FMOBNNEH_01423	PHJIAEAJ_00785	IELBGNII_00922	FGJLAKAN_00350	DICGILFP_01987	BJOHIFJI_01945	EEIEEDDH_00750	JFFHPFMB_01635	BHDMLIHB_00129	EHABHEFN_01566	OHLBJNGJ_01380	KFBMBNCD_01449
group_772	pyruvate formatelyase 1activating enzyme	21	21	443	788	771	MCGKKBOL_01452	MFOEDLAO_01228	LLHGEBEJ_00858	BFDNJKJL_00077	PDJBLNNA_01897	KNKDEAAP_01352	OIDNFDKO_00467	ADKGDLBJ_01844	LLCBPMNC_00206	FMOBNNEH_01493	PHJIAEAJ_01745	IELBGNII_01267	FGJLAKAN_00637	DICGILFP_01539	BJOHIFJI_00902	EEIEEDDH_00767	JFFHPFMB_01705	BHDMLIHB_00731	EHABHEFN_01269	OHLBJNGJ_01924	KFBMBNCD_00371
group_773	SAMdependent methyltransferase	17	17	554	554	554	MCGKKBOL_01454	MFOEDLAO_01226	LLHGEBEJ_00860	-	-	-	OIDNFDKO_00465	ADKGDLBJ_01842	LLCBPMNC_00208	FMOBNNEH_01491	PHJIAEAJ_01747	IELBGNII_01269	FGJLAKAN_00639	DICGILFP_01537	BJOHIFJI_00900	EEIEEDDH_00769	JFFHPFMB_01703	-	EHABHEFN_01271	OHLBJNGJ_01922	KFBMBNCD_00373
group_774	nicotinate phosphoribosyltransferase	21	21	773	1460	1427	MCGKKBOL_01456	MFOEDLAO_01224	LLHGEBEJ_00862	BFDNJKJL_00085	PDJBLNNA_01905	KNKDEAAP_01360	OIDNFDKO_00463	ADKGDLBJ_01840	LLCBPMNC_00210	FMOBNNEH_01489	PHJIAEAJ_01749	IELBGNII_01271	FGJLAKAN_00641	DICGILFP_01535	BJOHIFJI_00898	EEIEEDDH_00771	JFFHPFMB_01701	BHDMLIHB_00641	EHABHEFN_01273	OHLBJNGJ_01920	KFBMBNCD_00375
group_775	hypothetical protein	21	21	422	422	422	MCGKKBOL_01475	MFOEDLAO_01205	LLHGEBEJ_00881	BFDNJKJL_00428	PDJBLNNA_00623	KNKDEAAP_01106	OIDNFDKO_00444	ADKGDLBJ_01821	LLCBPMNC_00229	FMOBNNEH_01470	PHJIAEAJ_01768	IELBGNII_01290	FGJLAKAN_00660	DICGILFP_01516	BJOHIFJI_00879	EEIEEDDH_00790	JFFHPFMB_01682	BHDMLIHB_00622	EHABHEFN_01292	OHLBJNGJ_01901	KFBMBNCD_01404
group_776	segregation/condensation protein A	21	21	719	719	719	MCGKKBOL_01483	MFOEDLAO_01196	LLHGEBEJ_00889	BFDNJKJL_00420	PDJBLNNA_00615	KNKDEAAP_01114	OIDNFDKO_00436	ADKGDLBJ_01812	LLCBPMNC_00238	FMOBNNEH_01461	PHJIAEAJ_01776	IELBGNII_01298	FGJLAKAN_00668	DICGILFP_01508	BJOHIFJI_00871	EEIEEDDH_00798	JFFHPFMB_01674	BHDMLIHB_00614	EHABHEFN_01300	OHLBJNGJ_01892	KFBMBNCD_01412
group_777	glutamate racemase	21	21	794	812	811	MCGKKBOL_01488	MFOEDLAO_01191	LLHGEBEJ_00894	BFDNJKJL_00415	PDJBLNNA_00610	KNKDEAAP_01119	OIDNFDKO_00431	ADKGDLBJ_01807	LLCBPMNC_00243	FMOBNNEH_01456	PHJIAEAJ_01781	IELBGNII_01303	FGJLAKAN_00673	DICGILFP_01503	BJOHIFJI_00866	EEIEEDDH_00803	JFFHPFMB_01669	BHDMLIHB_00609	EHABHEFN_01305	OHLBJNGJ_01887	KFBMBNCD_01417
group_778	signal recognition particle protein	21	21	1538	1574	1572	MCGKKBOL_00996	MFOEDLAO_00714	LLHGEBEJ_01727	BFDNJKJL_01583	PDJBLNNA_01386	KNKDEAAP_01831	OIDNFDKO_01175	ADKGDLBJ_01609	LLCBPMNC_00478	FMOBNNEH_00849	PHJIAEAJ_00165	IELBGNII_00217	FGJLAKAN_00406	DICGILFP_00779	BJOHIFJI_01278	EEIEEDDH_00824	JFFHPFMB_00499	BHDMLIHB_00313	EHABHEFN_00796	OHLBJNGJ_00534	KFBMBNCD_01236
group_779	DNAbinding protein	21	21	668	668	668	MCGKKBOL_00994	MFOEDLAO_00717	LLHGEBEJ_01725	BFDNJKJL_01580	PDJBLNNA_01383	KNKDEAAP_01829	OIDNFDKO_01178	ADKGDLBJ_01611	LLCBPMNC_00480	FMOBNNEH_00847	PHJIAEAJ_00167	IELBGNII_00219	FGJLAKAN_00408	DICGILFP_00781	BJOHIFJI_01276	EEIEEDDH_00825	JFFHPFMB_00497	BHDMLIHB_00119	EHABHEFN_00798	OHLBJNGJ_00536	KFBMBNCD_01238
group_780	histidine kinase	21	21	944	944	944	MCGKKBOL_00988	MFOEDLAO_00721	LLHGEBEJ_01721	BFDNJKJL_01572	PDJBLNNA_01375	KNKDEAAP_01820	OIDNFDKO_01182	ADKGDLBJ_01615	LLCBPMNC_00484	FMOBNNEH_00843	PHJIAEAJ_00171	IELBGNII_00223	FGJLAKAN_00415	DICGILFP_00794	BJOHIFJI_01263	EEIEEDDH_00837	JFFHPFMB_00491	BHDMLIHB_00324	EHABHEFN_00802	OHLBJNGJ_00540	KFBMBNCD_01242
group_781	ABC transporter permease	21	21	1523	1973	1951	MCGKKBOL_00986	MFOEDLAO_00723	LLHGEBEJ_01719	BFDNJKJL_01570	PDJBLNNA_01373	KNKDEAAP_01818	OIDNFDKO_01184	ADKGDLBJ_01617	LLCBPMNC_00486	FMOBNNEH_00841	PHJIAEAJ_00173	IELBGNII_00225	FGJLAKAN_00417	DICGILFP_00796	BJOHIFJI_01261	EEIEEDDH_00839	JFFHPFMB_00489	BHDMLIHB_00322	EHABHEFN_00804	OHLBJNGJ_00542	KFBMBNCD_01244
group_782	hypothetical protein	21	21	179	392	381	MCGKKBOL_00984	MFOEDLAO_00725	LLHGEBEJ_01717	BFDNJKJL_01568	PDJBLNNA_01371	KNKDEAAP_01816	OIDNFDKO_01186	ADKGDLBJ_01619	LLCBPMNC_00488	FMOBNNEH_00839	PHJIAEAJ_00175	IELBGNII_00227	FGJLAKAN_00419	DICGILFP_00798	BJOHIFJI_01259	EEIEEDDH_00841	JFFHPFMB_00487	BHDMLIHB_00335	EHABHEFN_00806	OHLBJNGJ_00544	KFBMBNCD_01246
group_783	PTS lactose transporter subunit IIBC	20	20	1700	1700	1700	MCGKKBOL_00977	MFOEDLAO_00732	LLHGEBEJ_01710	BFDNJKJL_01561	PDJBLNNA_01364	KNKDEAAP_01808	OIDNFDKO_01193	ADKGDLBJ_01627	LLCBPMNC_00496	FMOBNNEH_00831	PHJIAEAJ_00182	IELBGNII_00234	FGJLAKAN_00427	DICGILFP_00805	BJOHIFJI_01252	EEIEEDDH_00848	JFFHPFMB_00480	-	EHABHEFN_00813	OHLBJNGJ_00552	KFBMBNCD_01254
group_784	galactose6phosphate isomerase subunit LacA	21	21	422	422	422	MCGKKBOL_00971	MFOEDLAO_00738	LLHGEBEJ_01704	BFDNJKJL_01555	PDJBLNNA_01358	KNKDEAAP_01802	OIDNFDKO_01199	ADKGDLBJ_01633	LLCBPMNC_00502	FMOBNNEH_00825	PHJIAEAJ_00188	IELBGNII_00240	FGJLAKAN_00433	DICGILFP_00811	BJOHIFJI_01246	EEIEEDDH_00854	JFFHPFMB_00474	BHDMLIHB_01679	EHABHEFN_00819	OHLBJNGJ_00558	KFBMBNCD_01260
group_785	CHAP domaincontaining protein	21	21	1238	1277	1275	MCGKKBOL_00049	MFOEDLAO_00251	LLHGEBEJ_00324	BFDNJKJL_00562	PDJBLNNA_01817	KNKDEAAP_01067	OIDNFDKO_00105	ADKGDLBJ_00199	LLCBPMNC_00205	FMOBNNEH_01955	PHJIAEAJ_01208	IELBGNII_00402	FGJLAKAN_01210	DICGILFP_00051	BJOHIFJI_00713	EEIEEDDH_00858	JFFHPFMB_01048	BHDMLIHB_01342	EHABHEFN_01395	OHLBJNGJ_00197	KFBMBNCD_01365
group_786	hypothetical protein	21	21	578	593	592	MCGKKBOL_00642	MFOEDLAO_01527	LLHGEBEJ_01419	BFDNJKJL_01433	PDJBLNNA_01724	KNKDEAAP_00048	OIDNFDKO_00733	ADKGDLBJ_01968	LLCBPMNC_00629	FMOBNNEH_01051	PHJIAEAJ_02180	IELBGNII_00999	FGJLAKAN_00124	DICGILFP_00825	BJOHIFJI_01906	EEIEEDDH_00870	JFFHPFMB_01490	BHDMLIHB_01776	EHABHEFN_01204	OHLBJNGJ_00812	KFBMBNCD_01777
group_787	FMNdependent NADHazoreductase	21	21	611	611	611	MCGKKBOL_00645	MFOEDLAO_01530	LLHGEBEJ_01416	BFDNJKJL_01430	PDJBLNNA_01721	KNKDEAAP_00045	OIDNFDKO_00736	ADKGDLBJ_01965	LLCBPMNC_00626	FMOBNNEH_01054	PHJIAEAJ_02177	IELBGNII_01002	FGJLAKAN_00127	DICGILFP_00828	BJOHIFJI_01903	EEIEEDDH_00873	JFFHPFMB_01487	BHDMLIHB_01773	EHABHEFN_01207	OHLBJNGJ_00815	KFBMBNCD_01780
group_788	DNA integration/recombination/inversion protein	21	21	623	755	748	MCGKKBOL_00660	MFOEDLAO_01545	LLHGEBEJ_01401	BFDNJKJL_01415	PDJBLNNA_01706	KNKDEAAP_00921	OIDNFDKO_01779	ADKGDLBJ_01950	LLCBPMNC_00611	FMOBNNEH_01069	PHJIAEAJ_02162	IELBGNII_01017	FGJLAKAN_00142	DICGILFP_00843	BJOHIFJI_01888	EEIEEDDH_00888	JFFHPFMB_01472	BHDMLIHB_01758	EHABHEFN_01222	OHLBJNGJ_00830	KFBMBNCD_01795
group_789	DNA polymerase III subunit delta'	21	21	884	884	884	MCGKKBOL_00664	MFOEDLAO_01549	LLHGEBEJ_01397	BFDNJKJL_01411	PDJBLNNA_01702	KNKDEAAP_00925	OIDNFDKO_01775	ADKGDLBJ_01946	LLCBPMNC_00607	FMOBNNEH_01073	PHJIAEAJ_02158	IELBGNII_01021	FGJLAKAN_00146	DICGILFP_00847	BJOHIFJI_01884	EEIEEDDH_00892	JFFHPFMB_01468	BHDMLIHB_01754	EHABHEFN_01226	OHLBJNGJ_00834	KFBMBNCD_01799
group_790	arsenate reductase family protein	21	21	353	353	353	MCGKKBOL_00671	MFOEDLAO_01556	LLHGEBEJ_01390	BFDNJKJL_01404	PDJBLNNA_01695	KNKDEAAP_00932	OIDNFDKO_01768	ADKGDLBJ_01939	LLCBPMNC_00600	FMOBNNEH_01080	PHJIAEAJ_02151	IELBGNII_01028	FGJLAKAN_00153	DICGILFP_00854	BJOHIFJI_01877	EEIEEDDH_00899	JFFHPFMB_01461	BHDMLIHB_01747	EHABHEFN_01233	OHLBJNGJ_00841	KFBMBNCD_01806
group_791	hypothetical protein	21	21	572	596	593	MCGKKBOL_00679	MFOEDLAO_01563	LLHGEBEJ_01383	BFDNJKJL_01397	PDJBLNNA_01688	KNKDEAAP_00939	OIDNFDKO_01761	ADKGDLBJ_01932	LLCBPMNC_00593	FMOBNNEH_01087	PHJIAEAJ_00696	IELBGNII_01035	FGJLAKAN_00160	DICGILFP_00861	BJOHIFJI_01870	EEIEEDDH_00906	JFFHPFMB_01059	BHDMLIHB_01739	EHABHEFN_01240	OHLBJNGJ_00848	KFBMBNCD_01813
group_792	methyltransferase	21	21	728	764	762	MCGKKBOL_00684	MFOEDLAO_01569	LLHGEBEJ_01378	BFDNJKJL_01392	PDJBLNNA_01683	KNKDEAAP_00071	OIDNFDKO_01756	ADKGDLBJ_01927	LLCBPMNC_00587	FMOBNNEH_01093	PHJIAEAJ_00701	IELBGNII_01041	FGJLAKAN_00166	DICGILFP_00866	BJOHIFJI_01865	EEIEEDDH_00911	JFFHPFMB_01064	BHDMLIHB_01733	EHABHEFN_01246	OHLBJNGJ_00854	KFBMBNCD_01819
group_793	foldase PrsA	21	21	998	1052	1013	MCGKKBOL_00685	MFOEDLAO_01570	LLHGEBEJ_01377	BFDNJKJL_01391	PDJBLNNA_01682	KNKDEAAP_00070	OIDNFDKO_01755	ADKGDLBJ_01926	LLCBPMNC_00586	FMOBNNEH_01094	PHJIAEAJ_00702	IELBGNII_01042	FGJLAKAN_00167	DICGILFP_00867	BJOHIFJI_01864	EEIEEDDH_00912	JFFHPFMB_01065	BHDMLIHB_01732	EHABHEFN_01247	OHLBJNGJ_00855	KFBMBNCD_01820
group_794	CAAX protease	21	21	671	671	671	MCGKKBOL_00691	MFOEDLAO_01576	LLHGEBEJ_01370	BFDNJKJL_01385	PDJBLNNA_01676	KNKDEAAP_00064	OIDNFDKO_01749	ADKGDLBJ_01920	LLCBPMNC_00580	FMOBNNEH_01100	PHJIAEAJ_00708	IELBGNII_01048	FGJLAKAN_00173	DICGILFP_00873	BJOHIFJI_01858	EEIEEDDH_00918	JFFHPFMB_01071	BHDMLIHB_01726	EHABHEFN_01253	OHLBJNGJ_00861	KFBMBNCD_01826
group_795	bifunctional 2keto4hydroxyglutarate aldolase/2keto3deoxy6phosphogluconate aldolase	21	21	644	644	644	MCGKKBOL_00695	MFOEDLAO_01580	LLHGEBEJ_01366	BFDNJKJL_01381	PDJBLNNA_01672	KNKDEAAP_00060	OIDNFDKO_01745	ADKGDLBJ_01916	LLCBPMNC_00576	FMOBNNEH_01104	PHJIAEAJ_00712	IELBGNII_01052	FGJLAKAN_00177	DICGILFP_00877	BJOHIFJI_01854	EEIEEDDH_00922	JFFHPFMB_01075	BHDMLIHB_01722	EHABHEFN_01257	OHLBJNGJ_00865	KFBMBNCD_01830
group_796	translation repressor RelB	21	21	221	338	232	MCGKKBOL_00708	MFOEDLAO_01593	LLHGEBEJ_01353	BFDNJKJL_01369	PDJBLNNA_01660	KNKDEAAP_01582	OIDNFDKO_01732	ADKGDLBJ_01903	LLCBPMNC_00563	FMOBNNEH_01118	PHJIAEAJ_00726	IELBGNII_01065	FGJLAKAN_00190	DICGILFP_00890	BJOHIFJI_01841	EEIEEDDH_00935	JFFHPFMB_01089	BHDMLIHB_00490	EHABHEFN_00943	OHLBJNGJ_00879	KFBMBNCD_01843
group_797	GTP pyrophosphokinase	10	10	560	560	560	MCGKKBOL_00760	-	LLHGEBEJ_01301	BFDNJKJL_01311	PDJBLNNA_01602	KNKDEAAP_01638	OIDNFDKO_01680	ADKGDLBJ_01852	-	-	-	-	-	-	BJOHIFJI_01769	EEIEEDDH_01007	JFFHPFMB_01141	-	-	-	-
group_798	hypothetical protein	18	18	236	1211	1156	-	MFOEDLAO_01657	LLHGEBEJ_01296	BFDNJKJL_01306	PDJBLNNA_01597	KNKDEAAP_01642	OIDNFDKO_01675	-	LLCBPMNC_00506	FMOBNNEH_01175	PHJIAEAJ_01852	IELBGNII_01122	FGJLAKAN_00247	DICGILFP_00967	BJOHIFJI_01764	EEIEEDDH_01012	-	BHDMLIHB_00237	EHABHEFN_00062	OHLBJNGJ_00937	KFBMBNCD_01900
group_799	hypothetical protein	2	2	1145	1145	1145	-	-	-	-	-	-	-	-	-	-	-	-	-	-	-	EEIEEDDH_01014	JFFHPFMB_01150	-	-	-	-
group_800	hypothetical protein	8	8	1205	1349	1331	-	-	-	-	-	-	-	-	LLCBPMNC_01356	FMOBNNEH_00616	-	IELBGNII_01669	FGJLAKAN_00119	DICGILFP_01680	BJOHIFJI_00291	EEIEEDDH_01016	-	BHDMLIHB_00935	-	-	-
group_801	hypothetical protein	7	7	473	551	539	-	-	-	-	-	-	-	-	LLCBPMNC_01357	FMOBNNEH_00615	-	IELBGNII_01668	FGJLAKAN_00117	DICGILFP_01679	BJOHIFJI_00292	EEIEEDDH_01017	-	-	-	-	-
group_805	hypothetical protein	9	9	1643	1796	1779	-	-	-	-	-	-	-	ADKGDLBJ_00735	LLCBPMNC_00828	FMOBNNEH_01567	PHJIAEAJ_00663	-	FGJLAKAN_00090	DICGILFP_01768	BJOHIFJI_00320	EEIEEDDH_01045	-	-	-	OHLBJNGJ_01043	-
group_806	elongation factor G	3	3	1919	1919	1919	-	MFOEDLAO_01776	LLHGEBEJ_01689	-	-	-	-	-	-	-	PHJIAEAJ_00906	-	-	-	-	-	-	-	-	-	-
group_807	elongation factor G	1	1	905	905	905	-	-	-	-	-	-	-	-	-	-	PHJIAEAJ_00905	-	-	-	-	-	-	-	-	-	-
group_808	elongation factor G	8	8	1919	1919	1919	-	-	-	-	-	-	-	ADKGDLBJ_00752	LLCBPMNC_00811	FMOBNNEH_01550	-	-	FGJLAKAN_00073	DICGILFP_01785	BJOHIFJI_00337	EEIEEDDH_01059	-	-	-	OHLBJNGJ_01060	-
group_809	hypothetical protein	10	10	374	374	374	-	MFOEDLAO_01777	LLHGEBEJ_01688	-	-	-	-	ADKGDLBJ_00753	LLCBPMNC_00810	FMOBNNEH_01549	-	-	FGJLAKAN_00072	DICGILFP_01786	BJOHIFJI_00338	EEIEEDDH_01060	-	-	-	OHLBJNGJ_01061	-
group_810	hypothetical protein	8	8	353	353	353	-	-	-	-	-	-	-	ADKGDLBJ_00767	LLCBPMNC_00795	FMOBNNEH_01535	-	-	FGJLAKAN_00272	DICGILFP_01800	BJOHIFJI_00352	EEIEEDDH_01074	-	-	-	OHLBJNGJ_01075	-
group_811	hypothetical protein	8	8	854	854	854	-	-	-	-	-	-	-	ADKGDLBJ_00768	LLCBPMNC_00794	FMOBNNEH_01534	-	-	FGJLAKAN_00271	DICGILFP_01801	BJOHIFJI_00353	EEIEEDDH_01075	-	-	-	OHLBJNGJ_01076	-
group_812	hypothetical protein	8	8	242	242	242	-	-	-	-	-	-	-	ADKGDLBJ_00769	LLCBPMNC_00793	FMOBNNEH_01533	-	-	FGJLAKAN_00270	DICGILFP_01802	BJOHIFJI_00354	EEIEEDDH_01076	-	-	-	OHLBJNGJ_01077	-
group_813	hypothetical protein	8	8	1817	1817	1817	-	-	-	-	-	-	-	ADKGDLBJ_00770	LLCBPMNC_00792	FMOBNNEH_01532	-	-	FGJLAKAN_00269	DICGILFP_01803	BJOHIFJI_00355	EEIEEDDH_01077	-	-	-	OHLBJNGJ_01078	-
group_814	hypothetical protein	8	8	233	233	233	-	-	-	-	-	-	-	ADKGDLBJ_00773	LLCBPMNC_00789	FMOBNNEH_01529	-	-	FGJLAKAN_00266	DICGILFP_01806	BJOHIFJI_00358	EEIEEDDH_01080	-	-	-	OHLBJNGJ_01081	-
group_816	hypothetical protein	8	8	428	428	428	-	-	-	-	-	-	-	ADKGDLBJ_00775	LLCBPMNC_00787	FMOBNNEH_01527	-	-	FGJLAKAN_00264	DICGILFP_01808	BJOHIFJI_00360	EEIEEDDH_01082	-	-	-	OHLBJNGJ_01083	-
group_817	hypothetical protein	8	8	296	296	296	-	-	-	-	-	-	-	-	LLCBPMNC_01363	FMOBNNEH_00608	-	IELBGNII_01662	FGJLAKAN_00314	DICGILFP_01671	BJOHIFJI_00365	EEIEEDDH_01087	-	-	-	-	KFBMBNCD_01278
group_818	ribonuclease HII	21	21	518	776	763	MCGKKBOL_00961	MFOEDLAO_01808	LLHGEBEJ_01657	BFDNJKJL_01545	PDJBLNNA_01348	KNKDEAAP_01792	OIDNFDKO_01209	ADKGDLBJ_01651	LLCBPMNC_01372	FMOBNNEH_00599	PHJIAEAJ_00198	IELBGNII_01653	FGJLAKAN_00305	DICGILFP_01662	BJOHIFJI_00374	EEIEEDDH_01096	JFFHPFMB_00464	BHDMLIHB_00296	EHABHEFN_00829	OHLBJNGJ_00568	KFBMBNCD_01287
group_819	bacteriocin immunity protein	21	21	311	311	311	MCGKKBOL_00956	MFOEDLAO_01813	LLHGEBEJ_01652	BFDNJKJL_01539	PDJBLNNA_01342	KNKDEAAP_01786	OIDNFDKO_01214	ADKGDLBJ_01656	LLCBPMNC_01377	FMOBNNEH_00594	PHJIAEAJ_00204	IELBGNII_01571	FGJLAKAN_00300	DICGILFP_01657	BJOHIFJI_00379	EEIEEDDH_01101	JFFHPFMB_00458	BHDMLIHB_01387	EHABHEFN_00834	OHLBJNGJ_00573	KFBMBNCD_01291
group_820	dihydroorotate dehydrogenase electron transfer subunit	21	21	773	773	773	MCGKKBOL_00937	MFOEDLAO_01830	LLHGEBEJ_01635	BFDNJKJL_01522	PDJBLNNA_01325	KNKDEAAP_01773	OIDNFDKO_01232	ADKGDLBJ_01673	LLCBPMNC_01395	FMOBNNEH_00580	PHJIAEAJ_00221	IELBGNII_01554	FGJLAKAN_00283	DICGILFP_01640	BJOHIFJI_00393	EEIEEDDH_01115	JFFHPFMB_00439	BHDMLIHB_00002	EHABHEFN_00850	OHLBJNGJ_00590	KFBMBNCD_01305
group_821	copper resistance protein CopZ	21	21	209	236	230	MCGKKBOL_00154	MFOEDLAO_00811	LLHGEBEJ_01264	BFDNJKJL_00499	PDJBLNNA_01870	KNKDEAAP_00907	OIDNFDKO_00387	ADKGDLBJ_00574	LLCBPMNC_01561	FMOBNNEH_01011	PHJIAEAJ_01054	IELBGNII_00978	FGJLAKAN_00801	DICGILFP_00553	BJOHIFJI_01424	EEIEEDDH_01124	JFFHPFMB_01716	BHDMLIHB_00483	EHABHEFN_01500	OHLBJNGJ_00989	KFBMBNCD_00794
group_822	superoxide dismutase	21	21	368	368	368	MCGKKBOL_00160	MFOEDLAO_00805	LLHGEBEJ_01258	BFDNJKJL_00479	PDJBLNNA_00217	KNKDEAAP_00901	OIDNFDKO_00423	ADKGDLBJ_01128	LLCBPMNC_01567	FMOBNNEH_01017	PHJIAEAJ_01048	IELBGNII_00972	FGJLAKAN_00807	DICGILFP_00559	BJOHIFJI_01430	EEIEEDDH_01130	JFFHPFMB_01722	BHDMLIHB_00476	EHABHEFN_01506	OHLBJNGJ_01931	KFBMBNCD_00800
group_823	LDcarboxypeptidase	21	21	950	950	950	MCGKKBOL_00161	MFOEDLAO_00804	LLHGEBEJ_01257	BFDNJKJL_00478	PDJBLNNA_00216	KNKDEAAP_00900	OIDNFDKO_00422	ADKGDLBJ_01129	LLCBPMNC_01568	FMOBNNEH_01018	PHJIAEAJ_01047	IELBGNII_00971	FGJLAKAN_00808	DICGILFP_00560	BJOHIFJI_01431	EEIEEDDH_01131	JFFHPFMB_01723	BHDMLIHB_00475	EHABHEFN_01507	OHLBJNGJ_01932	KFBMBNCD_00801
group_824	SAMdependent methyltransferase	21	21	953	953	953	MCGKKBOL_00168	MFOEDLAO_00796	LLHGEBEJ_01249	BFDNJKJL_00470	PDJBLNNA_00208	KNKDEAAP_00892	OIDNFDKO_00414	ADKGDLBJ_01137	LLCBPMNC_01576	FMOBNNEH_01026	PHJIAEAJ_00946	IELBGNII_00942	FGJLAKAN_00816	DICGILFP_00568	BJOHIFJI_01439	EEIEEDDH_01139	JFFHPFMB_01731	BHDMLIHB_00448	EHABHEFN_01515	OHLBJNGJ_01940	KFBMBNCD_00809
group_825	thiol reductase thioredoxin	21	21	320	320	320	MCGKKBOL_00174	MFOEDLAO_00790	LLHGEBEJ_01243	BFDNJKJL_00464	PDJBLNNA_00202	KNKDEAAP_00886	OIDNFDKO_00408	ADKGDLBJ_01143	LLCBPMNC_01582	FMOBNNEH_01032	PHJIAEAJ_00952	IELBGNII_00936	FGJLAKAN_00822	DICGILFP_00574	BJOHIFJI_01445	EEIEEDDH_01145	JFFHPFMB_01737	BHDMLIHB_00442	EHABHEFN_01521	OHLBJNGJ_01946	KFBMBNCD_00815
group_826	elongation factor G	21	21	2081	2264	2089	MCGKKBOL_00184	MFOEDLAO_00781	LLHGEBEJ_01234	BFDNJKJL_00454	PDJBLNNA_00192	KNKDEAAP_00877	OIDNFDKO_00398	ADKGDLBJ_01153	LLCBPMNC_01592	FMOBNNEH_01041	PHJIAEAJ_00962	IELBGNII_00927	FGJLAKAN_00831	DICGILFP_00583	BJOHIFJI_01454	EEIEEDDH_01154	JFFHPFMB_01747	BHDMLIHB_00431	EHABHEFN_01530	OHLBJNGJ_01955	KFBMBNCD_00825
group_827	RNA helicase	21	21	3092	3092	3092	MCGKKBOL_01501	MFOEDLAO_01178	LLHGEBEJ_00907	BFDNJKJL_01129	PDJBLNNA_00777	KNKDEAAP_01132	OIDNFDKO_00836	ADKGDLBJ_01792	LLCBPMNC_00256	FMOBNNEH_01443	PHJIAEAJ_01794	IELBGNII_01683	FGJLAKAN_00688	DICGILFP_00044	BJOHIFJI_01419	EEIEEDDH_01166	JFFHPFMB_01656	BHDMLIHB_00114	EHABHEFN_01318	OHLBJNGJ_01872	KFBMBNCD_01430
group_828	hypothetical protein	21	21	239	323	319	MCGKKBOL_01502	MFOEDLAO_01177	LLHGEBEJ_00908	BFDNJKJL_01128	PDJBLNNA_00776	KNKDEAAP_01133	OIDNFDKO_00837	ADKGDLBJ_01791	LLCBPMNC_00257	FMOBNNEH_01442	PHJIAEAJ_01795	IELBGNII_01684	FGJLAKAN_00689	DICGILFP_00043	BJOHIFJI_01420	EEIEEDDH_01167	JFFHPFMB_01655	BHDMLIHB_00115	EHABHEFN_01319	OHLBJNGJ_01871	KFBMBNCD_01431
group_829	MFS transporter	19	19	338	338	338	MCGKKBOL_01503	MFOEDLAO_01176	LLHGEBEJ_00909	BFDNJKJL_01127	PDJBLNNA_00775	KNKDEAAP_01134	OIDNFDKO_00838	ADKGDLBJ_01790	-	FMOBNNEH_01441	PHJIAEAJ_01796	IELBGNII_01685	FGJLAKAN_00690	DICGILFP_00042	BJOHIFJI_01421	EEIEEDDH_01168	JFFHPFMB_01654	BHDMLIHB_00116	EHABHEFN_01320	OHLBJNGJ_01870	-
group_830	LacI family transcriptional regulator	21	21	998	998	998	MCGKKBOL_00358	MFOEDLAO_01450	LLHGEBEJ_01004	BFDNJKJL_00858	PDJBLNNA_00281	KNKDEAAP_01403	OIDNFDKO_01396	ADKGDLBJ_00625	LLCBPMNC_01934	FMOBNNEH_00492	PHJIAEAJ_00872	IELBGNII_00749	FGJLAKAN_01134	DICGILFP_01139	BJOHIFJI_01217	EEIEEDDH_01183	JFFHPFMB_01416	BHDMLIHB_01118	EHABHEFN_01376	OHLBJNGJ_00332	KFBMBNCD_00124
group_831	copper homeostasis protein CutC	21	21	629	698	684	MCGKKBOL_00362	MFOEDLAO_01454	LLHGEBEJ_01000	BFDNJKJL_00854	PDJBLNNA_00277	KNKDEAAP_01408	OIDNFDKO_01392	ADKGDLBJ_00621	LLCBPMNC_01930	FMOBNNEH_00496	PHJIAEAJ_00877	IELBGNII_00753	FGJLAKAN_01138	DICGILFP_01135	BJOHIFJI_01213	EEIEEDDH_01187	JFFHPFMB_01412	BHDMLIHB_01113	EHABHEFN_01372	OHLBJNGJ_00328	KFBMBNCD_00120
group_832	SAMdependent methyltransferase	21	21	746	746	746	MCGKKBOL_00369	MFOEDLAO_01461	LLHGEBEJ_00993	BFDNJKJL_00847	PDJBLNNA_00270	KNKDEAAP_01415	OIDNFDKO_01385	ADKGDLBJ_00614	LLCBPMNC_01923	FMOBNNEH_00503	PHJIAEAJ_00884	IELBGNII_00760	FGJLAKAN_01145	DICGILFP_01128	BJOHIFJI_01206	EEIEEDDH_01194	JFFHPFMB_01405	BHDMLIHB_01106	EHABHEFN_01365	OHLBJNGJ_00321	KFBMBNCD_00113
group_833	ATPdependent Clp protease ATPbinding subunit	21	21	1880	2090	2080	MCGKKBOL_00375	MFOEDLAO_01467	LLHGEBEJ_00987	BFDNJKJL_00841	PDJBLNNA_00264	KNKDEAAP_01421	OIDNFDKO_01378	ADKGDLBJ_00608	LLCBPMNC_01917	FMOBNNEH_01240	PHJIAEAJ_00890	IELBGNII_00766	FGJLAKAN_01151	DICGILFP_01122	BJOHIFJI_01199	EEIEEDDH_01201	JFFHPFMB_01399	BHDMLIHB_01100	EHABHEFN_01359	OHLBJNGJ_00315	KFBMBNCD_00106
group_834	coenzyme A pyrophosphatase	21	21	605	629	613	MCGKKBOL_00272	MFOEDLAO_01067	LLHGEBEJ_01856	BFDNJKJL_01853	PDJBLNNA_01201	KNKDEAAP_00722	OIDNFDKO_01873	ADKGDLBJ_01252	LLCBPMNC_01683	FMOBNNEH_00478	PHJIAEAJ_01661	IELBGNII_01326	FGJLAKAN_00921	DICGILFP_01311	BJOHIFJI_00261	EEIEEDDH_01204	JFFHPFMB_01833	BHDMLIHB_00896	EHABHEFN_01837	OHLBJNGJ_01213	KFBMBNCD_00911
group_835	glutamate dehydrogenase	21	21	1346	1394	1350	MCGKKBOL_00261	MFOEDLAO_01056	LLHGEBEJ_01867	BFDNJKJL_01864	PDJBLNNA_01190	KNKDEAAP_00711	OIDNFDKO_01862	ADKGDLBJ_01241	LLCBPMNC_01672	FMOBNNEH_00467	PHJIAEAJ_01650	IELBGNII_01337	FGJLAKAN_00910	DICGILFP_01322	BJOHIFJI_00250	EEIEEDDH_01215	JFFHPFMB_01822	BHDMLIHB_00228	EHABHEFN_01826	OHLBJNGJ_01224	KFBMBNCD_00900
group_836	peptide methionine sulfoxide reductase	21	21	938	938	938	MCGKKBOL_00258	MFOEDLAO_01053	LLHGEBEJ_01870	BFDNJKJL_01867	PDJBLNNA_01187	KNKDEAAP_00708	OIDNFDKO_01859	ADKGDLBJ_01237	LLCBPMNC_01668	FMOBNNEH_00463	PHJIAEAJ_01646	IELBGNII_01340	FGJLAKAN_00906	DICGILFP_01325	BJOHIFJI_00247	EEIEEDDH_01218	JFFHPFMB_01819	BHDMLIHB_00225	EHABHEFN_01817	OHLBJNGJ_01228	KFBMBNCD_00897
group_837	trehalose operon repressor	21	21	638	713	709	MCGKKBOL_00249	MFOEDLAO_01044	LLHGEBEJ_01878	BFDNJKJL_01875	PDJBLNNA_01179	KNKDEAAP_00784	OIDNFDKO_01850	ADKGDLBJ_01227	LLCBPMNC_01659	FMOBNNEH_00452	PHJIAEAJ_01635	IELBGNII_01349	FGJLAKAN_00898	DICGILFP_01336	BJOHIFJI_00238	EEIEEDDH_01227	JFFHPFMB_01810	BHDMLIHB_00216	EHABHEFN_01805	OHLBJNGJ_01237	KFBMBNCD_00888
group_838	alpha,alphaphosphotrehalase	21	21	1631	1730	1635	MCGKKBOL_00247	MFOEDLAO_01042	LLHGEBEJ_01880	BFDNJKJL_01877	PDJBLNNA_01177	KNKDEAAP_00786	OIDNFDKO_01848	ADKGDLBJ_01225	LLCBPMNC_01657	FMOBNNEH_00450	PHJIAEAJ_01633	IELBGNII_01351	FGJLAKAN_00896	DICGILFP_01338	BJOHIFJI_00236	EEIEEDDH_01229	JFFHPFMB_01808	BHDMLIHB_00214	EHABHEFN_01803	OHLBJNGJ_01239	KFBMBNCD_00886
group_839	hypothetical protein	21	21	338	752	732	MCGKKBOL_00242	MFOEDLAO_01037	LLHGEBEJ_01885	BFDNJKJL_01882	PDJBLNNA_01172	KNKDEAAP_00791	OIDNFDKO_01843	ADKGDLBJ_01220	LLCBPMNC_01652	FMOBNNEH_00445	PHJIAEAJ_01628	IELBGNII_01356	FGJLAKAN_00891	DICGILFP_01343	BJOHIFJI_00231	EEIEEDDH_01234	JFFHPFMB_01803	BHDMLIHB_00209	EHABHEFN_01798	OHLBJNGJ_01244	KFBMBNCD_00882
group_841	cell wall metabolism sensor histidine kinase VicK	21	21	1370	1376	1375	MCGKKBOL_00232	MFOEDLAO_01025	LLHGEBEJ_01894	BFDNJKJL_00916	PDJBLNNA_01011	KNKDEAAP_01098	OIDNFDKO_01832	ADKGDLBJ_01210	LLCBPMNC_01643	FMOBNNEH_00433	PHJIAEAJ_01009	IELBGNII_01366	FGJLAKAN_00880	DICGILFP_01353	BJOHIFJI_00221	EEIEEDDH_01244	JFFHPFMB_01793	BHDMLIHB_01323	EHABHEFN_01786	OHLBJNGJ_01256	KFBMBNCD_00871
group_842	glycerophosphodiester phosphodiesterase	21	21	1760	1760	1760	MCGKKBOL_00220	MFOEDLAO_01015	LLHGEBEJ_00283	BFDNJKJL_00906	PDJBLNNA_01001	KNKDEAAP_00438	OIDNFDKO_01809	ADKGDLBJ_01188	LLCBPMNC_01629	FMOBNNEH_00420	PHJIAEAJ_00998	IELBGNII_01379	FGJLAKAN_00870	DICGILFP_01364	BJOHIFJI_00210	EEIEEDDH_01255	JFFHPFMB_01782	BHDMLIHB_01055	EHABHEFN_01775	OHLBJNGJ_01267	KFBMBNCD_00860
group_843	GNAT family Nacetyltransferase	21	21	563	563	563	MCGKKBOL_00219	MFOEDLAO_01014	LLHGEBEJ_00284	BFDNJKJL_00905	PDJBLNNA_01000	KNKDEAAP_00439	OIDNFDKO_01808	ADKGDLBJ_01187	LLCBPMNC_01628	FMOBNNEH_00419	PHJIAEAJ_00997	IELBGNII_01380	FGJLAKAN_00869	DICGILFP_01365	BJOHIFJI_00209	EEIEEDDH_01256	JFFHPFMB_01781	BHDMLIHB_01056	EHABHEFN_01774	OHLBJNGJ_01268	KFBMBNCD_00859
group_844	hypothetical protein	21	21	1121	1166	1136	MCGKKBOL_00217	MFOEDLAO_01012	LLHGEBEJ_00286	BFDNJKJL_00903	PDJBLNNA_00998	KNKDEAAP_00441	OIDNFDKO_01806	ADKGDLBJ_01185	LLCBPMNC_01626	FMOBNNEH_00417	PHJIAEAJ_00995	IELBGNII_01382	FGJLAKAN_00867	DICGILFP_01367	BJOHIFJI_00207	EEIEEDDH_01258	JFFHPFMB_01779	BHDMLIHB_01058	EHABHEFN_01772	OHLBJNGJ_01270	KFBMBNCD_00857
group_845	AraC family transcriptional regulator	20	20	1019	1022	1019	MCGKKBOL_00214	MFOEDLAO_01008	LLHGEBEJ_00289	BFDNJKJL_00900	PDJBLNNA_00995	KNKDEAAP_00444	OIDNFDKO_01803	ADKGDLBJ_01181	LLCBPMNC_01623	FMOBNNEH_00413	PHJIAEAJ_00992	IELBGNII_01385	FGJLAKAN_00863	DICGILFP_01370	BJOHIFJI_00204	EEIEEDDH_01261	JFFHPFMB_01776	-	EHABHEFN_01769	OHLBJNGJ_01273	KFBMBNCD_00854
group_846	alphagalactosidase	21	21	2201	2201	2201	MCGKKBOL_00213	MFOEDLAO_01007	LLHGEBEJ_00290	BFDNJKJL_00899	PDJBLNNA_00994	KNKDEAAP_00445	OIDNFDKO_01802	ADKGDLBJ_01180	LLCBPMNC_01620	FMOBNNEH_00412	PHJIAEAJ_00991	IELBGNII_01386	FGJLAKAN_00860	DICGILFP_01371	BJOHIFJI_00203	EEIEEDDH_01262	JFFHPFMB_01775	BHDMLIHB_01062	EHABHEFN_01768	OHLBJNGJ_01274	KFBMBNCD_00853
group_847	GntR family transcriptional regulator	21	21	581	740	588	MCGKKBOL_00189	MFOEDLAO_00985	LLHGEBEJ_00313	BFDNJKJL_00877	PDJBLNNA_00972	KNKDEAAP_00467	OIDNFDKO_01780	ADKGDLBJ_01158	LLCBPMNC_01598	FMOBNNEH_00389	PHJIAEAJ_00969	IELBGNII_01408	FGJLAKAN_00837	DICGILFP_00588	BJOHIFJI_00180	EEIEEDDH_01285	JFFHPFMB_01752	BHDMLIHB_00597	EHABHEFN_01746	OHLBJNGJ_01296	KFBMBNCD_00831
group_848	sitespecific integrase	4	4	713	1154	823	-	-	LLHGEBEJ_00692	-	-	-	-	-	-	-	-	-	-	DICGILFP_01480	BJOHIFJI_01136	EEIEEDDH_01300	-	-	-	-	-
group_849	fatty acidbinding protein DegV	21	21	863	863	863	MCGKKBOL_01685	MFOEDLAO_01325	LLHGEBEJ_00689	BFDNJKJL_00019	PDJBLNNA_01073	KNKDEAAP_00357	OIDNFDKO_00520	ADKGDLBJ_00506	LLCBPMNC_00970	FMOBNNEH_01914	PHJIAEAJ_01317	IELBGNII_00587	FGJLAKAN_01293	DICGILFP_01463	BJOHIFJI_01139	EEIEEDDH_01317	JFFHPFMB_00762	BHDMLIHB_01785	EHABHEFN_01905	OHLBJNGJ_00801	KFBMBNCD_01600
group_850	hypothetical protein	21	21	833	980	973	MCGKKBOL_01690	MFOEDLAO_01330	LLHGEBEJ_00684	BFDNJKJL_00014	PDJBLNNA_01078	KNKDEAAP_00352	OIDNFDKO_00525	ADKGDLBJ_00513	LLCBPMNC_00975	FMOBNNEH_01908	PHJIAEAJ_01311	IELBGNII_00582	FGJLAKAN_01298	DICGILFP_01457	BJOHIFJI_01145	EEIEEDDH_01323	JFFHPFMB_00767	BHDMLIHB_01790	EHABHEFN_01910	OHLBJNGJ_00796	KFBMBNCD_01605
group_852	Miniribonuclease 3	21	21	398	398	398	MCGKKBOL_01693	MFOEDLAO_01333	LLHGEBEJ_00681	BFDNJKJL_00011	PDJBLNNA_01081	KNKDEAAP_00349	OIDNFDKO_00528	ADKGDLBJ_00516	LLCBPMNC_00978	FMOBNNEH_01905	PHJIAEAJ_01308	IELBGNII_00579	FGJLAKAN_01301	DICGILFP_01454	BJOHIFJI_01148	EEIEEDDH_01326	JFFHPFMB_00770	BHDMLIHB_01793	EHABHEFN_01913	OHLBJNGJ_00793	KFBMBNCD_01608
group_853	transcriptional regulator	21	21	194	875	550	MCGKKBOL_01699	MFOEDLAO_01339	LLHGEBEJ_00675	BFDNJKJL_00005	PDJBLNNA_01087	KNKDEAAP_00343	OIDNFDKO_00534	ADKGDLBJ_00522	LLCBPMNC_00984	FMOBNNEH_01899	PHJIAEAJ_01302	IELBGNII_00573	FGJLAKAN_01307	DICGILFP_01448	BJOHIFJI_01154	EEIEEDDH_01332	JFFHPFMB_00776	BHDMLIHB_01800	EHABHEFN_01919	OHLBJNGJ_00787	KFBMBNCD_01614
group_854	16S rRNA pseudouridine(516) synthase	21	21	728	728	728	MCGKKBOL_01705	MFOEDLAO_01343	LLHGEBEJ_00669	BFDNJKJL_00817	PDJBLNNA_01093	KNKDEAAP_00337	OIDNFDKO_00538	ADKGDLBJ_00528	LLCBPMNC_00987	FMOBNNEH_01893	PHJIAEAJ_01298	IELBGNII_00567	FGJLAKAN_01311	DICGILFP_01444	BJOHIFJI_01158	EEIEEDDH_01336	JFFHPFMB_00782	BHDMLIHB_01276	EHABHEFN_01925	OHLBJNGJ_00784	KFBMBNCD_01617
group_855	nitroreductase	21	21	521	602	598	MCGKKBOL_01712	MFOEDLAO_01349	LLHGEBEJ_00662	BFDNJKJL_00810	PDJBLNNA_01100	KNKDEAAP_00331	OIDNFDKO_00545	ADKGDLBJ_00535	LLCBPMNC_00994	FMOBNNEH_01886	PHJIAEAJ_01291	IELBGNII_00561	FGJLAKAN_01318	DICGILFP_01437	BJOHIFJI_01164	EEIEEDDH_01342	JFFHPFMB_00789	BHDMLIHB_01283	EHABHEFN_01931	OHLBJNGJ_00778	KFBMBNCD_01624
group_856	dihydroxyacetone kinase subunit DhaK	21	21	989	989	989	MCGKKBOL_01719	MFOEDLAO_01354	LLHGEBEJ_00657	BFDNJKJL_00805	PDJBLNNA_01105	KNKDEAAP_00326	OIDNFDKO_00550	ADKGDLBJ_00540	LLCBPMNC_00999	FMOBNNEH_01881	PHJIAEAJ_01286	IELBGNII_00556	FGJLAKAN_01323	DICGILFP_01432	BJOHIFJI_01169	EEIEEDDH_01347	JFFHPFMB_00794	BHDMLIHB_01288	EHABHEFN_01936	OHLBJNGJ_00773	KFBMBNCD_01629
group_857	aquaporin	21	21	710	710	710	MCGKKBOL_01722	MFOEDLAO_01357	LLHGEBEJ_00654	BFDNJKJL_00802	PDJBLNNA_01108	KNKDEAAP_00323	OIDNFDKO_00553	ADKGDLBJ_00543	LLCBPMNC_01002	FMOBNNEH_01878	PHJIAEAJ_01283	IELBGNII_00553	FGJLAKAN_01326	DICGILFP_01429	BJOHIFJI_01172	EEIEEDDH_01350	JFFHPFMB_00797	BHDMLIHB_01292	EHABHEFN_01939	OHLBJNGJ_00770	KFBMBNCD_01632
group_858	adenylosuccinate synthase	21	21	1292	1379	1304	MCGKKBOL_01728	MFOEDLAO_01363	LLHGEBEJ_00648	BFDNJKJL_00796	PDJBLNNA_01114	KNKDEAAP_00317	OIDNFDKO_00559	ADKGDLBJ_00549	LLCBPMNC_01008	FMOBNNEH_01872	PHJIAEAJ_01277	IELBGNII_00547	FGJLAKAN_01332	DICGILFP_01423	BJOHIFJI_01178	EEIEEDDH_01356	JFFHPFMB_00803	BHDMLIHB_01298	EHABHEFN_01945	OHLBJNGJ_00764	KFBMBNCD_01638
group_859	Hsp33 family molecular chaperone	21	21	866	935	915	MCGKKBOL_01731	MFOEDLAO_01367	LLHGEBEJ_00645	BFDNJKJL_00792	PDJBLNNA_01117	KNKDEAAP_00314	OIDNFDKO_00562	ADKGDLBJ_00552	LLCBPMNC_01011	FMOBNNEH_01869	PHJIAEAJ_01273	IELBGNII_00544	FGJLAKAN_01335	DICGILFP_01420	BJOHIFJI_01181	EEIEEDDH_01359	JFFHPFMB_00806	BHDMLIHB_01301	EHABHEFN_01949	OHLBJNGJ_00761	KFBMBNCD_01641
group_860	transcription termination/antitermination protein NusG	21	21	539	587	559	MCGKKBOL_01789	MFOEDLAO_01377	LLHGEBEJ_00635	BFDNJKJL_00782	PDJBLNNA_01127	KNKDEAAP_00304	OIDNFDKO_00572	ADKGDLBJ_00562	LLCBPMNC_01021	FMOBNNEH_01859	PHJIAEAJ_01962	IELBGNII_00534	FGJLAKAN_01394	DICGILFP_01410	BJOHIFJI_01191	EEIEEDDH_01369	JFFHPFMB_00816	BHDMLIHB_01311	EHABHEFN_01959	OHLBJNGJ_00751	KFBMBNCD_01651
group_861	RNA pseudouridine synthase	20	20	869	869	869	MCGKKBOL_01794	MFOEDLAO_01382	LLHGEBEJ_00630	BFDNJKJL_00777	PDJBLNNA_01132	KNKDEAAP_00299	OIDNFDKO_00577	ADKGDLBJ_00567	LLCBPMNC_01026	FMOBNNEH_01854	PHJIAEAJ_01957	IELBGNII_00529	FGJLAKAN_01399	DICGILFP_01405	BJOHIFJI_01196	EEIEEDDH_01374	JFFHPFMB_00821	-	EHABHEFN_01964	OHLBJNGJ_00746	KFBMBNCD_01656
group_862	hemerythrin HHE cationbinding protein	21	21	1181	1325	1318	MCGKKBOL_00849	MFOEDLAO_01913	LLHGEBEJ_01543	BFDNJKJL_01013	PDJBLNNA_00076	KNKDEAAP_01694	OIDNFDKO_01313	ADKGDLBJ_01752	LLCBPMNC_01483	FMOBNNEH_00308	PHJIAEAJ_00620	IELBGNII_01464	FGJLAKAN_00487	DICGILFP_01032	BJOHIFJI_00474	EEIEEDDH_01378	JFFHPFMB_00354	BHDMLIHB_00427	EHABHEFN_00930	OHLBJNGJ_00680	KFBMBNCD_00725
group_863	hypothetical protein	21	21	446	446	446	MCGKKBOL_00918	MFOEDLAO_01848	LLHGEBEJ_01618	BFDNJKJL_01505	PDJBLNNA_01307	KNKDEAAP_01756	OIDNFDKO_01250	ADKGDLBJ_01691	LLCBPMNC_01412	FMOBNNEH_00377	PHJIAEAJ_00558	IELBGNII_01535	FGJLAKAN_00549	DICGILFP_01623	BJOHIFJI_00411	EEIEEDDH_01440	JFFHPFMB_00422	BHDMLIHB_00020	EHABHEFN_00868	OHLBJNGJ_00608	KFBMBNCD_00662
group_864	hypothetical protein	21	21	608	608	608	MCGKKBOL_00920	MFOEDLAO_01846	LLHGEBEJ_01620	BFDNJKJL_01507	PDJBLNNA_01309	KNKDEAAP_01758	OIDNFDKO_01248	ADKGDLBJ_01689	LLCBPMNC_01410	FMOBNNEH_00379	PHJIAEAJ_00556	IELBGNII_01537	FGJLAKAN_00551	DICGILFP_01625	BJOHIFJI_00409	EEIEEDDH_01442	JFFHPFMB_00424	BHDMLIHB_00018	EHABHEFN_00866	OHLBJNGJ_00606	KFBMBNCD_00660
group_865	ethanolamine utilization protein EutQ	21	21	341	632	618	MCGKKBOL_00923	MFOEDLAO_01843	LLHGEBEJ_01623	BFDNJKJL_01510	PDJBLNNA_01312	KNKDEAAP_01761	OIDNFDKO_01245	ADKGDLBJ_01686	LLCBPMNC_01407	FMOBNNEH_00382	PHJIAEAJ_00553	IELBGNII_01540	FGJLAKAN_00554	DICGILFP_01628	BJOHIFJI_00406	EEIEEDDH_01445	JFFHPFMB_00427	BHDMLIHB_00015	EHABHEFN_00863	OHLBJNGJ_00603	KFBMBNCD_00657
group_866	singlestrandedDNAspecific exonuclease RecJ	21	21	2213	2213	2213	MCGKKBOL_01237	MFOEDLAO_00403	LLHGEBEJ_00371	BFDNJKJL_00263	PDJBLNNA_00488	KNKDEAAP_00288	OIDNFDKO_00592	ADKGDLBJ_01113	LLCBPMNC_00011	FMOBNNEH_00234	PHJIAEAJ_01992	IELBGNII_00252	FGJLAKAN_01748	DICGILFP_00436	BJOHIFJI_01111	EEIEEDDH_01459	JFFHPFMB_00933	BHDMLIHB_01698	EHABHEFN_00099	OHLBJNGJ_01734	KFBMBNCD_00472
group_867	cystathionine betalyase	21	21	629	629	629	MCGKKBOL_01242	MFOEDLAO_00408	LLHGEBEJ_00376	BFDNJKJL_00258	PDJBLNNA_00483	KNKDEAAP_00283	OIDNFDKO_00597	ADKGDLBJ_01108	LLCBPMNC_00016	FMOBNNEH_00229	PHJIAEAJ_01997	IELBGNII_01830	FGJLAKAN_01753	DICGILFP_00431	BJOHIFJI_01106	EEIEEDDH_01464	JFFHPFMB_00928	BHDMLIHB_01703	EHABHEFN_00104	OHLBJNGJ_01739	KFBMBNCD_00477
group_868	acylneuraminate cytidylyltransferase	21	21	635	1232	1203	MCGKKBOL_01248	MFOEDLAO_00414	LLHGEBEJ_00382	BFDNJKJL_00252	PDJBLNNA_00477	KNKDEAAP_00277	OIDNFDKO_00603	ADKGDLBJ_01102	LLCBPMNC_00022	FMOBNNEH_00223	PHJIAEAJ_02003	IELBGNII_01836	FGJLAKAN_01759	DICGILFP_00425	BJOHIFJI_01100	EEIEEDDH_01470	JFFHPFMB_00922	BHDMLIHB_01709	EHABHEFN_00110	OHLBJNGJ_01745	KFBMBNCD_00483
group_869	CRISPRassociated endonuclease Cas2	21	21	308	323	318	MCGKKBOL_01253	MFOEDLAO_00419	LLHGEBEJ_00387	BFDNJKJL_00247	PDJBLNNA_00472	KNKDEAAP_00272	OIDNFDKO_00608	ADKGDLBJ_01097	LLCBPMNC_00027	FMOBNNEH_00218	PHJIAEAJ_02012	IELBGNII_01841	FGJLAKAN_01764	DICGILFP_00420	BJOHIFJI_01095	EEIEEDDH_01475	JFFHPFMB_00917	BHDMLIHB_01136	EHABHEFN_00115	OHLBJNGJ_01750	KFBMBNCD_00488
group_870	methanol dehydrogenase	21	21	779	785	781	MCGKKBOL_01259	MFOEDLAO_00424	LLHGEBEJ_00392	BFDNJKJL_00242	PDJBLNNA_00467	KNKDEAAP_00267	OIDNFDKO_00613	ADKGDLBJ_01029	LLCBPMNC_00032	FMOBNNEH_00213	PHJIAEAJ_02017	IELBGNII_01846	FGJLAKAN_01769	DICGILFP_00414	BJOHIFJI_01089	EEIEEDDH_01481	JFFHPFMB_00911	BHDMLIHB_01917	EHABHEFN_00120	OHLBJNGJ_01755	KFBMBNCD_00493
group_871	heme ABC transporter ATPbinding protein	21	21	1409	1544	1537	MCGKKBOL_01262	MFOEDLAO_00427	LLHGEBEJ_00395	BFDNJKJL_00239	PDJBLNNA_00464	KNKDEAAP_00264	OIDNFDKO_00616	ADKGDLBJ_01026	LLCBPMNC_00035	FMOBNNEH_00210	PHJIAEAJ_02020	IELBGNII_01849	FGJLAKAN_01772	DICGILFP_00411	BJOHIFJI_01086	EEIEEDDH_01484	JFFHPFMB_00908	BHDMLIHB_01914	EHABHEFN_00123	OHLBJNGJ_01758	KFBMBNCD_00496
group_872	hypothetical protein	20	20	305	305	305	MCGKKBOL_01270	MFOEDLAO_00435	LLHGEBEJ_00403	BFDNJKJL_00231	PDJBLNNA_00456	KNKDEAAP_00256	OIDNFDKO_00624	ADKGDLBJ_01018	LLCBPMNC_00043	FMOBNNEH_00202	PHJIAEAJ_02028	IELBGNII_01858	FGJLAKAN_01780	DICGILFP_00403	BJOHIFJI_01078	EEIEEDDH_01492	JFFHPFMB_00900	-	EHABHEFN_00131	OHLBJNGJ_01765	KFBMBNCD_00504
group_873	multidrug ABC transporter ATPbinding protein	20	20	1889	2003	1939	MCGKKBOL_01271	MFOEDLAO_00436	LLHGEBEJ_00404	BFDNJKJL_00230	PDJBLNNA_00455	KNKDEAAP_00255	OIDNFDKO_00625	ADKGDLBJ_01017	LLCBPMNC_00044	FMOBNNEH_00201	PHJIAEAJ_02029	IELBGNII_01859	FGJLAKAN_01781	DICGILFP_00402	BJOHIFJI_01077	EEIEEDDH_01493	JFFHPFMB_00899	-	EHABHEFN_00132	OHLBJNGJ_01766	KFBMBNCD_00505
group_874	phosphonate ABC transporter ATPbinding protein	21	21	758	758	758	MCGKKBOL_01276	MFOEDLAO_00441	LLHGEBEJ_00409	BFDNJKJL_00225	PDJBLNNA_00450	KNKDEAAP_00250	OIDNFDKO_00630	ADKGDLBJ_01012	LLCBPMNC_00049	FMOBNNEH_00196	PHJIAEAJ_02034	IELBGNII_01864	FGJLAKAN_01786	DICGILFP_00397	BJOHIFJI_01072	EEIEEDDH_01498	JFFHPFMB_00894	BHDMLIHB_00763	EHABHEFN_00137	OHLBJNGJ_01771	KFBMBNCD_00510
group_875	haloacid dehalogenase	21	21	629	662	660	MCGKKBOL_01285	MFOEDLAO_00450	LLHGEBEJ_00418	BFDNJKJL_00216	PDJBLNNA_00441	KNKDEAAP_00240	OIDNFDKO_00639	ADKGDLBJ_01003	LLCBPMNC_00058	FMOBNNEH_00187	PHJIAEAJ_02043	IELBGNII_01873	FGJLAKAN_01795	DICGILFP_00388	BJOHIFJI_01063	EEIEEDDH_01507	JFFHPFMB_00885	BHDMLIHB_00772	EHABHEFN_00146	OHLBJNGJ_01780	KFBMBNCD_00519
group_876	chorismate mutase	21	21	278	278	278	MCGKKBOL_01301	MFOEDLAO_00465	LLHGEBEJ_00434	BFDNJKJL_00201	PDJBLNNA_00426	KNKDEAAP_00483	OIDNFDKO_00654	ADKGDLBJ_00988	LLCBPMNC_00074	FMOBNNEH_01673	PHJIAEAJ_02058	IELBGNII_01888	FGJLAKAN_01825	DICGILFP_00372	BJOHIFJI_01047	EEIEEDDH_01523	JFFHPFMB_00869	BHDMLIHB_00787	EHABHEFN_00162	OHLBJNGJ_01796	KFBMBNCD_00534
group_877	hypothetical protein	8	8	164	164	164	MCGKKBOL_01308	-	-	-	-	-	OIDNFDKO_00661	-	LLCBPMNC_00081	-	-	IELBGNII_01129	FGJLAKAN_01832	-	-	EEIEEDDH_01530	JFFHPFMB_00862	BHDMLIHB_00856	-	-	-
group_878	conjugal transfer protein TraA	8	8	149	149	149	-	-	-	BFDNJKJL_00984	PDJBLNNA_01732	-	-	ADKGDLBJ_00973	-	FMOBNNEH_01225	-	-	FGJLAKAN_01840	DICGILFP_00357	-	EEIEEDDH_01538	-	-	EHABHEFN_00177	-	-
group_879	ornithine carbamoyltransferase	21	21	1013	1070	1064	MCGKKBOL_01332	MFOEDLAO_00496	LLHGEBEJ_00465	BFDNJKJL_00960	PDJBLNNA_01756	KNKDEAAP_00513	OIDNFDKO_00685	ADKGDLBJ_00949	LLCBPMNC_00105	FMOBNNEH_01201	PHJIAEAJ_02089	IELBGNII_01153	FGJLAKAN_01864	DICGILFP_00333	BJOHIFJI_01016	EEIEEDDH_01562	JFFHPFMB_00838	BHDMLIHB_00880	EHABHEFN_00201	OHLBJNGJ_01826	KFBMBNCD_00565
group_880	GNAT family Nacetyltransferase	21	21	446	446	446	MCGKKBOL_01333	MFOEDLAO_00497	LLHGEBEJ_00466	BFDNJKJL_00959	PDJBLNNA_01757	KNKDEAAP_00514	OIDNFDKO_00686	ADKGDLBJ_00948	LLCBPMNC_00106	FMOBNNEH_01200	PHJIAEAJ_02090	IELBGNII_01154	FGJLAKAN_01865	DICGILFP_00332	BJOHIFJI_01015	EEIEEDDH_01563	JFFHPFMB_00837	BHDMLIHB_00881	EHABHEFN_00202	OHLBJNGJ_01827	KFBMBNCD_00566
group_881	MarR family transcriptional regulator	21	21	443	443	443	MCGKKBOL_01343	MFOEDLAO_00507	LLHGEBEJ_00476	BFDNJKJL_00949	PDJBLNNA_01767	KNKDEAAP_00524	OIDNFDKO_00696	ADKGDLBJ_00938	LLCBPMNC_00116	FMOBNNEH_01190	PHJIAEAJ_02100	IELBGNII_01164	FGJLAKAN_01875	DICGILFP_00322	BJOHIFJI_01005	EEIEEDDH_01573	JFFHPFMB_00827	BHDMLIHB_00891	EHABHEFN_00212	OHLBJNGJ_01837	KFBMBNCD_00576
group_882	UDPgalactopyranose mutase	21	21	503	1109	1079	MCGKKBOL_01345	MFOEDLAO_01966	LLHGEBEJ_00478	BFDNJKJL_00947	PDJBLNNA_01769	KNKDEAAP_00526	OIDNFDKO_00698	ADKGDLBJ_00936	LLCBPMNC_00118	FMOBNNEH_01188	PHJIAEAJ_02102	IELBGNII_01166	FGJLAKAN_01877	DICGILFP_00320	BJOHIFJI_01003	EEIEEDDH_01575	JFFHPFMB_00825	BHDMLIHB_00893	EHABHEFN_00214	OHLBJNGJ_01839	KFBMBNCD_00578
group_883	hypothetical protein	21	21	743	743	743	MCGKKBOL_01362	MFOEDLAO_00964	LLHGEBEJ_00969	BFDNJKJL_00931	PDJBLNNA_01785	KNKDEAAP_00542	OIDNFDKO_00034	ADKGDLBJ_00920	LLCBPMNC_00134	FMOBNNEH_01982	PHJIAEAJ_02122	IELBGNII_01181	FGJLAKAN_01893	DICGILFP_00305	BJOHIFJI_00988	EEIEEDDH_01591	JFFHPFMB_01177	BHDMLIHB_01261	EHABHEFN_00235	OHLBJNGJ_01855	KFBMBNCD_00593
group_885	ribosomerecycling factor	21	21	500	557	554	MCGKKBOL_01374	MFOEDLAO_00974	LLHGEBEJ_00959	BFDNJKJL_00921	PDJBLNNA_01795	KNKDEAAP_01183	OIDNFDKO_00045	ADKGDLBJ_00910	LLCBPMNC_00145	FMOBNNEH_01972	PHJIAEAJ_02132	IELBGNII_01192	FGJLAKAN_01904	DICGILFP_00295	BJOHIFJI_00978	EEIEEDDH_01601	JFFHPFMB_01275	BHDMLIHB_00188	EHABHEFN_00246	OHLBJNGJ_01866	KFBMBNCD_00603
group_886	hypothetical protein	21	21	317	317	317	MCGKKBOL_00552	MFOEDLAO_00151	LLHGEBEJ_01472	BFDNJKJL_01069	PDJBLNNA_00235	KNKDEAAP_01256	OIDNFDKO_01558	ADKGDLBJ_00048	LLCBPMNC_00680	FMOBNNEH_00520	PHJIAEAJ_01482	IELBGNII_00048	FGJLAKAN_00589	DICGILFP_01943	BJOHIFJI_01712	EEIEEDDH_01628	JFFHPFMB_00280	BHDMLIHB_00548	EHABHEFN_01725	OHLBJNGJ_01317	KFBMBNCD_00301
group_887	ADPribose pyrophosphatase	21	21	545	545	545	MCGKKBOL_00551	MFOEDLAO_00152	LLHGEBEJ_01473	BFDNJKJL_01068	PDJBLNNA_00234	KNKDEAAP_01257	OIDNFDKO_01557	ADKGDLBJ_00049	LLCBPMNC_00681	FMOBNNEH_00521	PHJIAEAJ_01481	IELBGNII_00049	FGJLAKAN_00588	DICGILFP_01944	BJOHIFJI_01711	EEIEEDDH_01629	JFFHPFMB_00279	BHDMLIHB_00549	EHABHEFN_01726	OHLBJNGJ_01316	KFBMBNCD_00302
group_888	ATPbinding protein	21	21	968	992	989	MCGKKBOL_00541	MFOEDLAO_00162	LLHGEBEJ_01483	BFDNJKJL_01058	PDJBLNNA_00224	KNKDEAAP_01267	OIDNFDKO_01547	ADKGDLBJ_00059	LLCBPMNC_00691	FMOBNNEH_00531	PHJIAEAJ_01471	IELBGNII_00059	FGJLAKAN_00578	DICGILFP_01954	BJOHIFJI_01701	EEIEEDDH_01639	JFFHPFMB_00269	BHDMLIHB_00053	EHABHEFN_01736	OHLBJNGJ_01306	KFBMBNCD_00312
group_889	metal ABC transporter permease	21	21	839	839	839	MCGKKBOL_01902	MFOEDLAO_00004	LLHGEBEJ_00157	BFDNJKJL_00645	PDJBLNNA_00492	KNKDEAAP_00700	OIDNFDKO_00214	ADKGDLBJ_01431	LLCBPMNC_01881	FMOBNNEH_00783	PHJIAEAJ_01941	IELBGNII_01703	FGJLAKAN_01612	DICGILFP_00106	BJOHIFJI_01290	EEIEEDDH_01650	JFFHPFMB_00259	BHDMLIHB_00363	EHABHEFN_00252	OHLBJNGJ_01580	KFBMBNCD_01342
group_890	2',3'cyclicnucleotide 2'phosphodiesterase	21	21	2015	2435	2415	MCGKKBOL_01909	MFOEDLAO_00011	LLHGEBEJ_00164	BFDNJKJL_00652	PDJBLNNA_00499	KNKDEAAP_00693	OIDNFDKO_00221	ADKGDLBJ_01424	LLCBPMNC_01874	FMOBNNEH_00776	PHJIAEAJ_01948	IELBGNII_01710	FGJLAKAN_01620	DICGILFP_00113	BJOHIFJI_01297	EEIEEDDH_01657	JFFHPFMB_00252	BHDMLIHB_00370	EHABHEFN_00259	OHLBJNGJ_01587	KFBMBNCD_01335
group_891	16S rRNA (uracil(1498)N(3))methyltransferase	20	20	749	749	749	MCGKKBOL_01910	MFOEDLAO_00012	LLHGEBEJ_00165	BFDNJKJL_00653	PDJBLNNA_00500	KNKDEAAP_00692	OIDNFDKO_00222	ADKGDLBJ_01423	LLCBPMNC_01873	FMOBNNEH_00775	PHJIAEAJ_01949	IELBGNII_01711	FGJLAKAN_01621	DICGILFP_00114	BJOHIFJI_01298	EEIEEDDH_01658	JFFHPFMB_00251	-	EHABHEFN_00260	OHLBJNGJ_01588	KFBMBNCD_01334
group_892	ribosomal protein L11 methyltransferase	21	21	887	953	949	MCGKKBOL_01911	MFOEDLAO_00013	LLHGEBEJ_00166	BFDNJKJL_00654	PDJBLNNA_00501	KNKDEAAP_00691	OIDNFDKO_00223	ADKGDLBJ_01422	LLCBPMNC_01872	FMOBNNEH_00774	PHJIAEAJ_01950	IELBGNII_01712	FGJLAKAN_01622	DICGILFP_00115	BJOHIFJI_01299	EEIEEDDH_01659	JFFHPFMB_00250	BHDMLIHB_00371	EHABHEFN_00261	OHLBJNGJ_01589	KFBMBNCD_01333
group_893	nucleotide pyrophosphohydrolase	20	20	335	335	335	MCGKKBOL_01915	MFOEDLAO_00017	LLHGEBEJ_00170	BFDNJKJL_00658	PDJBLNNA_00505	KNKDEAAP_00687	OIDNFDKO_00227	ADKGDLBJ_01418	LLCBPMNC_01868	FMOBNNEH_00770	PHJIAEAJ_01954	IELBGNII_01715	FGJLAKAN_01626	DICGILFP_00119	BJOHIFJI_01303	EEIEEDDH_01663	JFFHPFMB_00246	-	EHABHEFN_00265	OHLBJNGJ_01593	KFBMBNCD_01329
group_894	hypothetical protein	21	21	455	458	457	MCGKKBOL_01919	MFOEDLAO_00021	LLHGEBEJ_00174	BFDNJKJL_00662	PDJBLNNA_00508	KNKDEAAP_00682	OIDNFDKO_00231	ADKGDLBJ_01414	LLCBPMNC_01864	FMOBNNEH_00766	PHJIAEAJ_00264	IELBGNII_01719	FGJLAKAN_01630	DICGILFP_00123	BJOHIFJI_01307	EEIEEDDH_01667	JFFHPFMB_00242	BHDMLIHB_01545	EHABHEFN_00269	OHLBJNGJ_01597	KFBMBNCD_01325
group_895	hypothetical protein	21	21	764	785	765	MCGKKBOL_01924	MFOEDLAO_00026	LLHGEBEJ_00179	BFDNJKJL_00667	PDJBLNNA_00513	KNKDEAAP_00677	OIDNFDKO_00236	ADKGDLBJ_01409	LLCBPMNC_01859	FMOBNNEH_00761	PHJIAEAJ_00269	IELBGNII_01724	FGJLAKAN_01635	DICGILFP_00128	BJOHIFJI_01312	EEIEEDDH_01672	JFFHPFMB_00237	BHDMLIHB_01540	EHABHEFN_00274	OHLBJNGJ_01602	KFBMBNCD_01320
group_896	hypothetical protein	21	21	1190	1190	1190	MCGKKBOL_01925	MFOEDLAO_00027	LLHGEBEJ_00180	BFDNJKJL_00668	PDJBLNNA_00514	KNKDEAAP_00676	OIDNFDKO_00237	ADKGDLBJ_01408	LLCBPMNC_01858	FMOBNNEH_00760	PHJIAEAJ_00270	IELBGNII_01725	FGJLAKAN_01636	DICGILFP_00129	BJOHIFJI_01313	EEIEEDDH_01673	JFFHPFMB_00236	BHDMLIHB_01539	EHABHEFN_00275	OHLBJNGJ_01603	KFBMBNCD_01319
group_897	oxidoreductase	21	21	944	965	959	MCGKKBOL_01935	MFOEDLAO_00037	LLHGEBEJ_00190	BFDNJKJL_00678	PDJBLNNA_00524	KNKDEAAP_00667	OIDNFDKO_00247	ADKGDLBJ_01399	LLCBPMNC_01848	FMOBNNEH_00750	PHJIAEAJ_00281	IELBGNII_01735	FGJLAKAN_01647	DICGILFP_00139	BJOHIFJI_01323	EEIEEDDH_01683	JFFHPFMB_00226	BHDMLIHB_01531	EHABHEFN_00285	OHLBJNGJ_01613	KFBMBNCD_00101
group_898	hypothetical protein	17	17	152	152	152	MCGKKBOL_01936	MFOEDLAO_00038	LLHGEBEJ_00191	BFDNJKJL_00679	PDJBLNNA_00525	KNKDEAAP_00666	-	-	LLCBPMNC_01847	FMOBNNEH_00749	PHJIAEAJ_00282	IELBGNII_01736	FGJLAKAN_01648	DICGILFP_00140	BJOHIFJI_01324	EEIEEDDH_01684	JFFHPFMB_00225	-	-	OHLBJNGJ_01614	KFBMBNCD_00100
group_899	ABC transporter permease	20	20	779	779	779	MCGKKBOL_01941	MFOEDLAO_00043	LLHGEBEJ_00196	BFDNJKJL_00684	PDJBLNNA_00530	KNKDEAAP_00661	OIDNFDKO_00253	ADKGDLBJ_01393	LLCBPMNC_01842	FMOBNNEH_00744	PHJIAEAJ_00287	IELBGNII_01741	FGJLAKAN_01653	DICGILFP_00145	BJOHIFJI_01329	EEIEEDDH_01689	JFFHPFMB_00220	-	EHABHEFN_00291	OHLBJNGJ_01619	KFBMBNCD_00095
group_900	ribonucleotide reductase assembly protein NrdI	21	21	350	458	452	MCGKKBOL_01956	MFOEDLAO_00058	LLHGEBEJ_00210	BFDNJKJL_00698	PDJBLNNA_00544	KNKDEAAP_00647	OIDNFDKO_00267	ADKGDLBJ_01379	LLCBPMNC_01828	FMOBNNEH_00730	PHJIAEAJ_00302	IELBGNII_01755	FGJLAKAN_01667	DICGILFP_00159	BJOHIFJI_01343	EEIEEDDH_01703	JFFHPFMB_00206	BHDMLIHB_01638	EHABHEFN_00305	OHLBJNGJ_01633	KFBMBNCD_00081
group_901	glycosyl transferase	21	21	767	1013	1001	MCGKKBOL_01961	MFOEDLAO_00063	LLHGEBEJ_00215	BFDNJKJL_00703	PDJBLNNA_00549	KNKDEAAP_00642	OIDNFDKO_00272	ADKGDLBJ_01374	LLCBPMNC_01823	FMOBNNEH_00725	PHJIAEAJ_00307	IELBGNII_01760	FGJLAKAN_01672	DICGILFP_00164	BJOHIFJI_01348	EEIEEDDH_01708	JFFHPFMB_00201	BHDMLIHB_01631	EHABHEFN_00310	OHLBJNGJ_01638	KFBMBNCD_00076
group_902	ABC transporter ATPbinding protein	21	21	1460	1601	1594	MCGKKBOL_01970	MFOEDLAO_00071	LLHGEBEJ_00224	BFDNJKJL_00711	PDJBLNNA_00557	KNKDEAAP_00633	OIDNFDKO_00280	ADKGDLBJ_01366	LLCBPMNC_01815	FMOBNNEH_00717	PHJIAEAJ_00315	IELBGNII_01768	FGJLAKAN_01680	DICGILFP_00172	BJOHIFJI_01356	EEIEEDDH_01716	JFFHPFMB_00192	BHDMLIHB_01623	EHABHEFN_00319	OHLBJNGJ_01646	KFBMBNCD_00068
group_903	hypothetical protein	18	18	734	734	734	MCGKKBOL_01980	MFOEDLAO_00081	LLHGEBEJ_00234	BFDNJKJL_00721	PDJBLNNA_00567	KNKDEAAP_00622	OIDNFDKO_00290	ADKGDLBJ_01356	LLCBPMNC_01788	-	PHJIAEAJ_00540	IELBGNII_01778	FGJLAKAN_01690	DICGILFP_00182	-	EEIEEDDH_01726	JFFHPFMB_00182	BHDMLIHB_01611	-	OHLBJNGJ_01673	KFBMBNCD_00059
group_904	hypothetical protein	21	21	560	560	560	MCGKKBOL_01995	MFOEDLAO_00096	LLHGEBEJ_00249	BFDNJKJL_00736	PDJBLNNA_00582	KNKDEAAP_00607	OIDNFDKO_00324	ADKGDLBJ_01341	LLCBPMNC_01773	FMOBNNEH_00671	PHJIAEAJ_00525	IELBGNII_01793	FGJLAKAN_01705	DICGILFP_00197	BJOHIFJI_01380	EEIEEDDH_01741	JFFHPFMB_00167	BHDMLIHB_01596	EHABHEFN_00365	OHLBJNGJ_01688	KFBMBNCD_00044
group_905	tryptophantRNA ligase	21	21	230	1025	987	MCGKKBOL_01997	MFOEDLAO_00098	LLHGEBEJ_00251	BFDNJKJL_00738	PDJBLNNA_00584	KNKDEAAP_00605	OIDNFDKO_00326	ADKGDLBJ_01339	LLCBPMNC_01771	FMOBNNEH_00669	PHJIAEAJ_00523	IELBGNII_01795	FGJLAKAN_01707	DICGILFP_00199	BJOHIFJI_01382	EEIEEDDH_01743	JFFHPFMB_00165	BHDMLIHB_01594	EHABHEFN_00367	OHLBJNGJ_01690	KFBMBNCD_00042
group_906	hypothetical protein	14	14	164	194	179	MCGKKBOL_00007	-	-	-	-	KNKDEAAP_00588	OIDNFDKO_00352	ADKGDLBJ_01322	LLCBPMNC_01755	FMOBNNEH_00643	PHJIAEAJ_00507	-	-	DICGILFP_00215	BJOHIFJI_01398	EEIEEDDH_01759	JFFHPFMB_01166	-	EHABHEFN_00393	OHLBJNGJ_01707	KFBMBNCD_00016
group_907	deacetylase	21	21	920	920	920	MCGKKBOL_01053	MFOEDLAO_00521	LLHGEBEJ_00779	BFDNJKJL_01640	PDJBLNNA_01443	KNKDEAAP_01457	OIDNFDKO_01118	ADKGDLBJ_01542	LLCBPMNC_00410	FMOBNNEH_01766	PHJIAEAJ_00108	IELBGNII_00160	FGJLAKAN_01553	DICGILFP_00279	BJOHIFJI_00054	EEIEEDDH_01788	JFFHPFMB_00555	BHDMLIHB_01358	EHABHEFN_00739	OHLBJNGJ_00464	KFBMBNCD_00149
group_908	LysR family transcriptional regulator	21	21	272	914	883	MCGKKBOL_01068	MFOEDLAO_00536	LLHGEBEJ_00764	BFDNJKJL_01655	PDJBLNNA_01458	KNKDEAAP_01472	OIDNFDKO_01103	ADKGDLBJ_01527	LLCBPMNC_00395	FMOBNNEH_01781	PHJIAEAJ_00093	IELBGNII_00145	FGJLAKAN_01538	DICGILFP_00264	BJOHIFJI_00069	EEIEEDDH_01803	JFFHPFMB_00570	BHDMLIHB_01373	EHABHEFN_00724	OHLBJNGJ_00449	KFBMBNCD_00164
group_909	DNA topoisomerase IV subunit B	21	21	1949	2015	1952	MCGKKBOL_01083	MFOEDLAO_00553	LLHGEBEJ_00747	BFDNJKJL_01670	PDJBLNNA_01473	KNKDEAAP_01546	OIDNFDKO_01088	ADKGDLBJ_01512	LLCBPMNC_00380	FMOBNNEH_01796	PHJIAEAJ_00078	IELBGNII_00128	FGJLAKAN_01523	DICGILFP_00249	BJOHIFJI_00084	EEIEEDDH_01818	JFFHPFMB_00585	BHDMLIHB_00513	EHABHEFN_00709	OHLBJNGJ_00432	KFBMBNCD_00244
group_910	glycerol3phosphate acyltransferase	21	21	644	707	653	MCGKKBOL_01084	MFOEDLAO_00554	LLHGEBEJ_00746	BFDNJKJL_01671	PDJBLNNA_01474	KNKDEAAP_01547	OIDNFDKO_01087	ADKGDLBJ_01511	LLCBPMNC_00379	FMOBNNEH_01797	PHJIAEAJ_00077	IELBGNII_00127	FGJLAKAN_01522	DICGILFP_00248	BJOHIFJI_00085	EEIEEDDH_01819	JFFHPFMB_00586	BHDMLIHB_00514	EHABHEFN_00708	OHLBJNGJ_00431	KFBMBNCD_00245
group_911	helicaseexonuclease AddAB subunit AddA	21	21	3656	3656	3656	MCGKKBOL_01085	MFOEDLAO_00555	LLHGEBEJ_00745	BFDNJKJL_01672	PDJBLNNA_01475	KNKDEAAP_01548	OIDNFDKO_01086	ADKGDLBJ_01510	LLCBPMNC_00378	FMOBNNEH_01798	PHJIAEAJ_00076	IELBGNII_00126	FGJLAKAN_01521	DICGILFP_00247	BJOHIFJI_00086	EEIEEDDH_01820	JFFHPFMB_00587	BHDMLIHB_00515	EHABHEFN_00707	OHLBJNGJ_00430	KFBMBNCD_00246
group_912	hypothetical protein	21	21	161	161	161	MCGKKBOL_01087	MFOEDLAO_00557	LLHGEBEJ_00743	BFDNJKJL_01674	PDJBLNNA_01477	KNKDEAAP_01550	OIDNFDKO_01084	ADKGDLBJ_01508	LLCBPMNC_00376	FMOBNNEH_01800	PHJIAEAJ_00074	IELBGNII_00124	FGJLAKAN_01519	DICGILFP_00245	BJOHIFJI_00088	EEIEEDDH_01822	JFFHPFMB_00589	BHDMLIHB_00517	EHABHEFN_00705	OHLBJNGJ_00428	KFBMBNCD_00248
group_913	excinuclease ABC subunit C	21	21	1784	1829	1803	MCGKKBOL_01090	MFOEDLAO_00560	LLHGEBEJ_00740	BFDNJKJL_01677	PDJBLNNA_01480	KNKDEAAP_01553	OIDNFDKO_01081	ADKGDLBJ_01505	LLCBPMNC_00373	FMOBNNEH_01803	PHJIAEAJ_00071	IELBGNII_00121	FGJLAKAN_01516	DICGILFP_00242	BJOHIFJI_00091	EEIEEDDH_01825	JFFHPFMB_00592	BHDMLIHB_00520	EHABHEFN_00702	OHLBJNGJ_00425	KFBMBNCD_00251
group_914	3dehydroquinate dehydratase	21	21	686	743	737	MCGKKBOL_01091	MFOEDLAO_00561	LLHGEBEJ_00739	BFDNJKJL_01678	PDJBLNNA_01481	KNKDEAAP_01554	OIDNFDKO_01080	ADKGDLBJ_01504	LLCBPMNC_00372	FMOBNNEH_01804	PHJIAEAJ_00070	IELBGNII_00120	FGJLAKAN_01515	DICGILFP_00241	BJOHIFJI_00092	EEIEEDDH_01826	JFFHPFMB_00593	BHDMLIHB_00170	EHABHEFN_00701	OHLBJNGJ_00424	KFBMBNCD_00252
group_915	permease	21	21	1604	1679	1607	MCGKKBOL_01092	MFOEDLAO_00562	LLHGEBEJ_00738	BFDNJKJL_01679	PDJBLNNA_01482	KNKDEAAP_01555	OIDNFDKO_01079	ADKGDLBJ_01503	LLCBPMNC_00371	FMOBNNEH_01805	PHJIAEAJ_00069	IELBGNII_00119	FGJLAKAN_01514	DICGILFP_00240	BJOHIFJI_00093	EEIEEDDH_01827	JFFHPFMB_00594	BHDMLIHB_00169	EHABHEFN_00700	OHLBJNGJ_00423	KFBMBNCD_00253
group_916	DalanylDalanine carboxypeptidase	21	21	479	779	764	MCGKKBOL_01093	MFOEDLAO_00563	LLHGEBEJ_00737	BFDNJKJL_01680	PDJBLNNA_01483	KNKDEAAP_01556	OIDNFDKO_01078	ADKGDLBJ_01500	LLCBPMNC_00370	FMOBNNEH_01806	PHJIAEAJ_00068	IELBGNII_00118	FGJLAKAN_01513	DICGILFP_00239	BJOHIFJI_00094	EEIEEDDH_01828	JFFHPFMB_00595	BHDMLIHB_00168	EHABHEFN_00699	OHLBJNGJ_00422	KFBMBNCD_00254
group_917	glycerol dehydrogenase	21	21	1004	1004	1004	MCGKKBOL_01104	MFOEDLAO_00263	LLHGEBEJ_00727	BFDNJKJL_01692	PDJBLNNA_01493	KNKDEAAP_01894	OIDNFDKO_01049	ADKGDLBJ_01490	LLCBPMNC_00359	FMOBNNEH_01816	PHJIAEAJ_00058	IELBGNII_00108	FGJLAKAN_01503	DICGILFP_00100	BJOHIFJI_00104	EEIEEDDH_01838	JFFHPFMB_00606	BHDMLIHB_01012	EHABHEFN_00689	OHLBJNGJ_00412	KFBMBNCD_00264
group_918	pantothenic acid transporter pant	9	9	278	575	542	-	-	LLHGEBEJ_00711	-	-	KNKDEAAP_01878	-	-	-	-	-	IELBGNII_00092	-	DICGILFP_00084	BJOHIFJI_00120	EEIEEDDH_01854	-	BHDMLIHB_01480	EHABHEFN_00673	OHLBJNGJ_00396	-
group_919	phosphoglucomutase	21	21	1580	1718	1711	MCGKKBOL_01128	MFOEDLAO_00664	LLHGEBEJ_00710	BFDNJKJL_00303	PDJBLNNA_01534	KNKDEAAP_01877	OIDNFDKO_00019	ADKGDLBJ_00642	LLCBPMNC_00924	FMOBNNEH_00965	PHJIAEAJ_02184	IELBGNII_00091	FGJLAKAN_00976	DICGILFP_00083	BJOHIFJI_00121	EEIEEDDH_01855	JFFHPFMB_01393	BHDMLIHB_01479	EHABHEFN_00672	OHLBJNGJ_00395	KFBMBNCD_01021
group_920	acetylCoA carboxylase subunit beta	21	21	866	866	866	MCGKKBOL_01559	MFOEDLAO_01403	LLHGEBEJ_01148	BFDNJKJL_01043	PDJBLNNA_00025	KNKDEAAP_01214	OIDNFDKO_00366	ADKGDLBJ_01990	LLCBPMNC_00325	FMOBNNEH_00168	PHJIAEAJ_01911	IELBGNII_00704	FGJLAKAN_02005	DICGILFP_01875	BJOHIFJI_01562	EEIEEDDH_01865	JFFHPFMB_00637	BHDMLIHB_01231	EHABHEFN_00663	OHLBJNGJ_00095	KFBMBNCD_01486
group_921	[acylcarrierprotein] Smalonyltransferase	21	21	917	923	918	MCGKKBOL_01565	MFOEDLAO_01397	LLHGEBEJ_01154	BFDNJKJL_01037	PDJBLNNA_00019	KNKDEAAP_01208	OIDNFDKO_00372	ADKGDLBJ_01984	LLCBPMNC_00319	FMOBNNEH_00162	PHJIAEAJ_01917	IELBGNII_00698	FGJLAKAN_01999	DICGILFP_01881	BJOHIFJI_01556	EEIEEDDH_01871	JFFHPFMB_00643	BHDMLIHB_01238	EHABHEFN_00657	OHLBJNGJ_00101	KFBMBNCD_01492
group_922	alanine racemase	21	21	1103	1103	1103	MCGKKBOL_01572	MFOEDLAO_01390	LLHGEBEJ_01161	BFDNJKJL_01030	PDJBLNNA_00012	KNKDEAAP_01201	OIDNFDKO_00379	ADKGDLBJ_01977	LLCBPMNC_00312	FMOBNNEH_00155	PHJIAEAJ_01924	IELBGNII_00691	FGJLAKAN_01992	DICGILFP_01888	BJOHIFJI_01550	EEIEEDDH_01878	JFFHPFMB_00650	BHDMLIHB_01245	EHABHEFN_00650	OHLBJNGJ_00108	KFBMBNCD_01499
group_923	PTS betaglucoside transporter subunit EIIBCA	10	10	1406	1895	1846	-	-	LLHGEBEJ_01165	-	-	KNKDEAAP_01197	-	ADKGDLBJ_01973	LLCBPMNC_00308	-	PHJIAEAJ_01928	-	-	DICGILFP_01892	BJOHIFJI_01546	EEIEEDDH_01882	-	BHDMLIHB_01250	-	-	KFBMBNCD_01503
group_924	sucrose6phosphate hydrolase	21	21	1454	1541	1458	MCGKKBOL_01577	MFOEDLAO_01385	LLHGEBEJ_01166	BFDNJKJL_01025	PDJBLNNA_00007	KNKDEAAP_01196	OIDNFDKO_00384	ADKGDLBJ_01972	LLCBPMNC_00307	FMOBNNEH_00150	PHJIAEAJ_01929	IELBGNII_00686	FGJLAKAN_01987	DICGILFP_01893	BJOHIFJI_01545	EEIEEDDH_01883	JFFHPFMB_00655	BHDMLIHB_01825	EHABHEFN_00645	OHLBJNGJ_00113	KFBMBNCD_01504
group_925	hypothetical protein	21	21	581	605	602	MCGKKBOL_01583	MFOEDLAO_00609	LLHGEBEJ_00083	BFDNJKJL_01019	PDJBLNNA_00001	KNKDEAAP_00186	OIDNFDKO_00206	ADKGDLBJ_00110	LLCBPMNC_00301	FMOBNNEH_00143	PHJIAEAJ_01935	IELBGNII_00680	FGJLAKAN_01981	DICGILFP_01162	BJOHIFJI_01539	EEIEEDDH_01889	JFFHPFMB_00661	BHDMLIHB_00500	EHABHEFN_00639	OHLBJNGJ_00082	KFBMBNCD_01510
group_926	histidine phosphatase family protein	20	20	521	605	600	MCGKKBOL_01597	MFOEDLAO_01240	LLHGEBEJ_00069	BFDNJKJL_00152	PDJBLNNA_00668	-	OIDNFDKO_00193	ADKGDLBJ_00124	LLCBPMNC_00914	FMOBNNEH_00129	PHJIAEAJ_01134	IELBGNII_00666	FGJLAKAN_01967	DICGILFP_01172	BJOHIFJI_01529	EEIEEDDH_01899	JFFHPFMB_00675	BHDMLIHB_00652	EHABHEFN_00628	OHLBJNGJ_00071	KFBMBNCD_01520
group_927	6phosphobetaglucosidase	20	20	1478	1478	1478	MCGKKBOL_01598	MFOEDLAO_01241	LLHGEBEJ_00068	BFDNJKJL_00151	PDJBLNNA_00669	-	OIDNFDKO_00192	ADKGDLBJ_00125	LLCBPMNC_00913	FMOBNNEH_00128	PHJIAEAJ_01133	IELBGNII_00665	FGJLAKAN_01966	DICGILFP_01173	BJOHIFJI_01528	EEIEEDDH_01900	JFFHPFMB_00676	BHDMLIHB_00654	EHABHEFN_00627	OHLBJNGJ_00070	KFBMBNCD_01521
group_928	PTS betaglucoside transporter subunit EIIBCA	20	20	431	431	431	MCGKKBOL_01604	MFOEDLAO_01247	LLHGEBEJ_00062	BFDNJKJL_00145	PDJBLNNA_00675	-	OIDNFDKO_00186	ADKGDLBJ_00131	LLCBPMNC_00908	FMOBNNEH_00123	PHJIAEAJ_01127	IELBGNII_00659	FGJLAKAN_01960	DICGILFP_01179	BJOHIFJI_01522	EEIEEDDH_01906	JFFHPFMB_00682	BHDMLIHB_00660	EHABHEFN_00622	OHLBJNGJ_00065	KFBMBNCD_01526
group_929	multidrug ABC transporter ATPbinding protein	21	21	734	734	734	MCGKKBOL_01630	MFOEDLAO_01273	LLHGEBEJ_00036	BFDNJKJL_00120	PDJBLNNA_00700	KNKDEAAP_00381	OIDNFDKO_00160	ADKGDLBJ_00156	LLCBPMNC_00882	FMOBNNEH_00097	PHJIAEAJ_01101	IELBGNII_00633	FGJLAKAN_01935	DICGILFP_01203	BJOHIFJI_01496	EEIEEDDH_01930	JFFHPFMB_00707	BHDMLIHB_00686	EHABHEFN_00596	OHLBJNGJ_00039	KFBMBNCD_01552
group_930	acetolactate synthase isozyme 1 small subunit	21	21	254	254	254	MCGKKBOL_01659	MFOEDLAO_01302	LLHGEBEJ_00008	BFDNJKJL_00091	PDJBLNNA_00729	KNKDEAAP_00410	OIDNFDKO_00130	ADKGDLBJ_00184	LLCBPMNC_00854	FMOBNNEH_00067	PHJIAEAJ_01072	IELBGNII_00605	FGJLAKAN_00053	DICGILFP_01232	BJOHIFJI_01467	EEIEEDDH_01959	JFFHPFMB_00736	BHDMLIHB_01567	EHABHEFN_00567	OHLBJNGJ_00011	KFBMBNCD_01581
group_931	dihydroxyacid dehydratase	21	21	1715	1757	1717	MCGKKBOL_01661	MFOEDLAO_01304	LLHGEBEJ_00006	BFDNJKJL_00035	PDJBLNNA_01057	KNKDEAAP_00413	OIDNFDKO_00128	ADKGDLBJ_00186	LLCBPMNC_00852	FMOBNNEH_00065	PHJIAEAJ_01070	IELBGNII_00603	FGJLAKAN_00055	DICGILFP_01234	BJOHIFJI_01465	EEIEEDDH_01961	JFFHPFMB_00738	BHDMLIHB_01565	EHABHEFN_01025	OHLBJNGJ_00009	KFBMBNCD_01583
group_932	hypothetical protein	21	21	386	407	387	MCGKKBOL_01662	MFOEDLAO_01305	LLHGEBEJ_00005	BFDNJKJL_00034	PDJBLNNA_01058	KNKDEAAP_00414	OIDNFDKO_00127	ADKGDLBJ_00187	LLCBPMNC_00851	FMOBNNEH_00064	PHJIAEAJ_01069	IELBGNII_00602	FGJLAKAN_00056	DICGILFP_01235	BJOHIFJI_01464	EEIEEDDH_01962	JFFHPFMB_00739	BHDMLIHB_01564	EHABHEFN_01024	OHLBJNGJ_00008	KFBMBNCD_01584
group_933	hypothetical protein	16	16	221	284	260	MCGKKBOL_01666	MFOEDLAO_00764	-	-	-	KNKDEAAP_00967	OIDNFDKO_00494	ADKGDLBJ_00190	LLCBPMNC_00847	FMOBNNEH_00060	PHJIAEAJ_01065	IELBGNII_00598	-	DICGILFP_01239	BJOHIFJI_01460	EEIEEDDH_01966	JFFHPFMB_00743	BHDMLIHB_01560	-	OHLBJNGJ_00004	KFBMBNCD_01588
group_934	deathoncuring protein	16	16	398	407	406	MCGKKBOL_01667	MFOEDLAO_00763	-	-	-	KNKDEAAP_00968	OIDNFDKO_00495	ADKGDLBJ_00191	LLCBPMNC_00846	FMOBNNEH_00059	PHJIAEAJ_01064	IELBGNII_00597	-	DICGILFP_01240	BJOHIFJI_01459	EEIEEDDH_01967	JFFHPFMB_00744	BHDMLIHB_01559	-	OHLBJNGJ_00003	KFBMBNCD_01589
group_935	ribonuclease M5	2	2	569	590	579	-	-	-	-	-	-	-	-	-	-	-	IELBGNII_00315	-	-	-	-	-	BHDMLIHB_00080	-	-	-
group_936	hypothetical protein	3	3	371	950	757	-	-	-	-	-	-	-	-	LLCBPMNC_01361	-	-	IELBGNII_01664	-	-	-	-	-	BHDMLIHB_00124	-	-	-
group_937	MmcQ family protein	2	2	887	1058	972	-	-	-	-	-	-	-	-	-	-	-	IELBGNII_01965	-	-	-	-	-	BHDMLIHB_00147	-	-	-
group_938	DNAbinding protein	13	13	1157	1157	1157	MCGKKBOL_00455	-	-	BFDNJKJL_01761	PDJBLNNA_00871	KNKDEAAP_01151	OIDNFDKO_00809	ADKGDLBJ_00399	LLCBPMNC_01277	FMOBNNEH_01699	PHJIAEAJ_01435	-	FGJLAKAN_00768	-	-	-	JFFHPFMB_01316	BHDMLIHB_00148	-	OHLBJNGJ_01487	-
group_939	hypothetical protein	5	5	1082	1097	1085	-	MFOEDLAO_00870	LLHGEBEJ_01032	-	-	-	-	-	-	-	-	IELBGNII_01971	-	-	-	-	-	BHDMLIHB_00153	EHABHEFN_01174	-	-
group_942	hypothetical protein	2	2	422	7640	4031	-	-	-	-	-	-	-	-	-	-	-	IELBGNII_01614	-	-	-	-	-	BHDMLIHB_00315	-	-	-
group_943	hypothetical protein	9	9	554	641	631	MCGKKBOL_01798	MFOEDLAO_00296	-	-	-	KNKDEAAP_01100	-	ADKGDLBJ_01435	-	-	-	-	FGJLAKAN_01405	DICGILFP_00604	-	-	JFFHPFMB_00003	BHDMLIHB_00358	-	OHLBJNGJ_00385	-
group_944	hypothetical protein	4	4	338	1751	1397	-	-	-	BFDNJKJL_00081	PDJBLNNA_01901	KNKDEAAP_01356	-	-	-	-	-	-	-	-	-	-	-	BHDMLIHB_00373	-	-	-
group_945	hypothetical protein	5	5	320	320	320	MCGKKBOL_00899	-	-	-	-	-	-	-	-	FMOBNNEH_00358	-	IELBGNII_01516	-	-	-	-	JFFHPFMB_00402	BHDMLIHB_00374	-	-	-
group_946	hypothetical protein	6	6	566	584	575	MCGKKBOL_00896	-	LLHGEBEJ_01594	-	-	-	-	-	LLCBPMNC_01434	-	-	IELBGNII_01512	-	-	-	-	-	BHDMLIHB_00378	-	OHLBJNGJ_00631	-
group_947	hypothetical protein	6	6	440	611	554	-	-	LLHGEBEJ_01591	-	-	-	-	-	LLCBPMNC_01436	FMOBNNEH_00353	-	IELBGNII_01510	-	-	-	-	-	BHDMLIHB_00381	-	OHLBJNGJ_00633	-
group_948	hypothetical protein	5	5	122	122	122	-	MFOEDLAO_00780	-	-	-	-	-	-	LLCBPMNC_01593	-	PHJIAEAJ_00963	-	-	-	-	-	-	BHDMLIHB_00430	-	OHLBJNGJ_01956	-
group_949	sitespecific integrase	3	3	1145	1145	1145	-	-	-	-	-	-	-	-	-	-	PHJIAEAJ_00944	IELBGNII_00944	-	-	-	-	-	BHDMLIHB_00450	-	-	-
group_950	hypothetical protein	3	3	617	617	617	-	-	-	-	-	-	-	-	-	-	PHJIAEAJ_00939	IELBGNII_00948	-	-	-	-	-	BHDMLIHB_00454	-	-	-
group_951	hypothetical protein	3	3	827	836	833	-	-	-	-	-	-	-	-	-	-	PHJIAEAJ_00931	IELBGNII_00956	-	-	-	-	-	BHDMLIHB_00462	-	-	-
group_952	hypothetical protein	3	3	458	458	458	-	-	-	-	-	-	-	-	-	-	PHJIAEAJ_00929	IELBGNII_00958	-	-	-	-	-	BHDMLIHB_00464	-	-	-
group_954	hypothetical protein	6	6	476	596	496	-	MFOEDLAO_00392	LLHGEBEJ_00799	BFDNJKJL_00515	PDJBLNNA_00181	-	-	-	-	-	PHJIAEAJ_00894	-	-	-	-	-	-	BHDMLIHB_00499	-	-	-
group_955	peptide ABC transporter ATPbinding protein	6	6	1421	1613	1581	-	MFOEDLAO_00388	LLHGEBEJ_00795	BFDNJKJL_00511	PDJBLNNA_00185	-	-	-	-	-	PHJIAEAJ_00898	-	-	-	-	-	-	BHDMLIHB_00521	-	-	-
group_956	type VII secretion protein EssC	5	5	1469	4361	3782	MCGKKBOL_00608	-	-	BFDNJKJL_00068	PDJBLNNA_00172	-	-	-	-	-	-	-	-	-	-	-	JFFHPFMB_01562	BHDMLIHB_00642	-	-	-
group_957	hypothetical protein	7	7	239	245	244	-	-	-	BFDNJKJL_01904	PDJBLNNA_01570	KNKDEAAP_00001	-	-	-	FMOBNNEH_01662	-	IELBGNII_00515	FGJLAKAN_00368	-	-	-	-	BHDMLIHB_00693	-	-	-
group_958	DNAbinding protein	10	10	989	1010	1003	MCGKKBOL_01169	-	-	BFDNJKJL_01905	PDJBLNNA_01571	-	-	-	-	FMOBNNEH_01660	PHJIAEAJ_00684	IELBGNII_00514	FGJLAKAN_00369	-	-	-	JFFHPFMB_01235	BHDMLIHB_00694	-	-	KFBMBNCD_01020
group_959	hypothetical protein	2	2	1037	1061	1049	-	-	-	-	-	-	-	-	-	-	-	IELBGNII_01636	-	-	-	-	-	BHDMLIHB_00734	-	-	-
group_960	hypothetical protein	3	3	215	221	217	-	-	-	-	-	-	-	ADKGDLBJ_01094	-	-	-	IELBGNII_00339	-	-	-	-	-	BHDMLIHB_00790	-	-	-
group_961	hypothetical protein	5	5	239	239	239	-	-	-	-	-	-	-	ADKGDLBJ_01090	-	-	PHJIAEAJ_00032	IELBGNII_00343	-	-	-	-	-	BHDMLIHB_00794	-	-	KFBMBNCD_00168
group_962	hypothetical protein	1	1	239	239	239	-	-	-	-	-	-	-	-	-	-	PHJIAEAJ_01252	-	-	-	-	-	-	-	-	-	-
group_963	hypothetical protein	5	5	2054	2054	2054	-	-	-	-	-	-	-	ADKGDLBJ_01086	-	-	PHJIAEAJ_00028	IELBGNII_00347	-	-	-	-	-	BHDMLIHB_00798	-	-	KFBMBNCD_00172
group_964	hypothetical protein	5	5	2600	2600	2600	-	-	-	-	-	-	-	ADKGDLBJ_01085	-	-	PHJIAEAJ_00027	IELBGNII_00348	-	-	-	-	-	BHDMLIHB_00799	-	-	KFBMBNCD_00173
group_965	hypothetical protein	5	5	1496	1499	1496	-	-	-	-	-	-	-	ADKGDLBJ_01084	-	-	PHJIAEAJ_00026	IELBGNII_00349	-	-	-	-	-	BHDMLIHB_00800	-	-	KFBMBNCD_00174
group_966	hypothetical protein	3	3	197	197	197	-	-	-	-	-	-	-	-	-	-	PHJIAEAJ_00017	IELBGNII_00358	-	-	-	-	-	BHDMLIHB_00809	-	-	-
group_967	hypothetical protein	3	3	548	548	548	-	-	-	-	-	-	-	-	-	-	PHJIAEAJ_00015	IELBGNII_00360	-	-	-	-	-	BHDMLIHB_00811	-	-	-
group_968	hypothetical protein	5	5	275	275	275	-	-	-	-	-	-	-	ADKGDLBJ_01071	-	-	PHJIAEAJ_00014	IELBGNII_00361	-	-	-	-	-	BHDMLIHB_00812	-	-	KFBMBNCD_00187
group_969	hypothetical protein	3	3	1304	1304	1304	-	-	-	-	-	-	-	-	-	-	PHJIAEAJ_00011	IELBGNII_00364	-	-	-	-	-	BHDMLIHB_00815	-	-	-
group_971	hypothetical protein	4	4	266	266	266	-	-	-	-	-	-	-	ADKGDLBJ_01062	-	-	PHJIAEAJ_01221	IELBGNII_00373	-	-	-	-	-	BHDMLIHB_00824	-	-	-
group_972	hypothetical protein	3	3	527	533	531	-	-	-	-	-	-	-	ADKGDLBJ_01058	-	-	-	IELBGNII_00377	-	-	-	-	-	BHDMLIHB_00828	-	-	-
group_974	hypothetical protein	3	3	134	137	135	-	-	-	-	-	-	-	-	-	-	PHJIAEAJ_00817	IELBGNII_00384	-	-	-	-	-	BHDMLIHB_00835	-	-	-
group_975	hypothetical protein	3	3	260	260	260	-	-	-	-	-	-	-	-	-	-	PHJIAEAJ_00816	IELBGNII_00385	-	-	-	-	-	BHDMLIHB_00836	-	-	-
group_976	Agglutinin receptor	2	2	2549	4943	3746	-	-	-	-	-	-	-	-	-	-	-	IELBGNII_01590	-	-	-	-	-	BHDMLIHB_00904	-	-	-
group_977	Nisin biosynthesis protein NisC	6	6	521	1100	1003	-	MFOEDLAO_00384	LLHGEBEJ_00791	BFDNJKJL_00507	PDJBLNNA_00189	-	-	-	-	-	PHJIAEAJ_00902	-	-	-	-	-	-	BHDMLIHB_01053	-	-	-
group_978	IgA FC receptor	3	3	1154	2000	1707	-	-	-	-	-	-	-	-	-	-	-	IELBGNII_01365	-	-	-	EEIEEDDH_01243	-	BHDMLIHB_01080	-	-	-
group_979	hypothetical protein	3	3	236	248	240	-	MFOEDLAO_01029	-	-	-	-	-	-	-	FMOBNNEH_00436	-	-	-	-	-	-	-	BHDMLIHB_01081	-	-	-
group_980	asparaginyl/glutamyltRNA amidotransferase subunit C	21	21	302	305	302	MCGKKBOL_00355	MFOEDLAO_01447	LLHGEBEJ_01007	BFDNJKJL_00861	PDJBLNNA_00284	KNKDEAAP_01400	OIDNFDKO_01399	ADKGDLBJ_00628	LLCBPMNC_01937	FMOBNNEH_00489	PHJIAEAJ_00869	IELBGNII_00746	FGJLAKAN_01131	DICGILFP_01142	BJOHIFJI_01220	EEIEEDDH_01180	JFFHPFMB_01419	BHDMLIHB_01121	EHABHEFN_01379	OHLBJNGJ_00335	KFBMBNCD_00127
group_981	pyridoxaldependent decarboxylase	6	6	458	1109	1000	MCGKKBOL_01165	-	-	BFDNJKJL_00774	PDJBLNNA_00316	-	-	-	-	-	-	IELBGNII_00070	-	-	-	-	JFFHPFMB_01231	BHDMLIHB_01142	-	-	-
group_982	hypothetical protein	6	6	137	137	137	MCGKKBOL_01168	-	-	BFDNJKJL_00771	PDJBLNNA_00319	-	-	-	-	-	-	IELBGNII_00067	-	-	-	-	JFFHPFMB_01234	BHDMLIHB_01145	-	-	-
group_983	transcriptional regulator	6	6	872	908	878	-	MFOEDLAO_00391	LLHGEBEJ_00798	BFDNJKJL_00514	PDJBLNNA_00182	-	-	-	-	-	PHJIAEAJ_00895	-	-	-	-	-	-	BHDMLIHB_01146	-	-	-
group_984	ABC transporter substratebinding protein	21	21	875	881	875	MCGKKBOL_00322	MFOEDLAO_01103	LLHGEBEJ_01817	BFDNJKJL_01800	PDJBLNNA_00968	KNKDEAAP_00764	OIDNFDKO_00088	ADKGDLBJ_01301	LLCBPMNC_01153	FMOBNNEH_00806	PHJIAEAJ_01706	IELBGNII_00439	FGJLAKAN_00960	DICGILFP_01257	BJOHIFJI_00137	EEIEEDDH_00574	JFFHPFMB_01883	BHDMLIHB_01162	EHABHEFN_01876	OHLBJNGJ_01158	KFBMBNCD_00959
group_985	hypothetical protein	10	10	209	221	211	-	MFOEDLAO_01086	LLHGEBEJ_01834	-	-	KNKDEAAP_00747	OIDNFDKO_00071	-	LLCBPMNC_01136	FMOBNNEH_00563	-	IELBGNII_00422	FGJLAKAN_00943	-	-	-	-	BHDMLIHB_01180	-	OHLBJNGJ_01176	-
group_986	hypothetical protein	20	20	191	191	191	MCGKKBOL_00079	MFOEDLAO_00221	LLHGEBEJ_00105	BFDNJKJL_00533	PDJBLNNA_01846	KNKDEAAP_00871	OIDNFDKO_00908	ADKGDLBJ_00224	LLCBPMNC_01040	FMOBNNEH_00004	PHJIAEAJ_00442	IELBGNII_00828	FGJLAKAN_01235	DICGILFP_00079	BJOHIFJI_00687	-	JFFHPFMB_01023	BHDMLIHB_01205	EHABHEFN_01626	OHLBJNGJ_00224	KFBMBNCD_00367
group_987	hypothetical protein	10	10	170	170	170	-	MFOEDLAO_00226	LLHGEBEJ_00100	BFDNJKJL_00538	PDJBLNNA_01841	-	-	ADKGDLBJ_00648	LLCBPMNC_01033	-	-	IELBGNII_00823	FGJLAKAN_00565	-	-	-	-	BHDMLIHB_01210	-	OHLBJNGJ_00950	-
group_988	PTS mannose/fructose/sorbose transporter subunit IIC	2	2	512	806	659	-	-	-	-	-	-	-	-	-	-	-	IELBGNII_00711	-	-	-	-	-	BHDMLIHB_01222	-	-	-
group_989	hypothetical protein	2	2	437	785	611	-	-	-	-	-	-	-	-	-	-	-	IELBGNII_01575	-	-	-	-	-	BHDMLIHB_01380	-	-	-
group_990	transcriptional regulator	19	19	821	866	863	MCGKKBOL_00771	MFOEDLAO_01960	LLHGEBEJ_01495	BFDNJKJL_01292	PDJBLNNA_01583	-	OIDNFDKO_01369	ADKGDLBJ_00351	LLCBPMNC_01535	FMOBNNEH_00255	PHJIAEAJ_01844	IELBGNII_01417	FGJLAKAN_00440	DICGILFP_01078	BJOHIFJI_00527	-	JFFHPFMB_00297	BHDMLIHB_01478	EHABHEFN_01031	OHLBJNGJ_00733	KFBMBNCD_00778
group_991	hypothetical protein	5	5	143	149	145	-	MFOEDLAO_00031	LLHGEBEJ_00184	-	-	-	-	-	-	FMOBNNEH_00756	-	IELBGNII_01729	-	-	-	-	-	BHDMLIHB_01537	-	-	-
group_992	hypothetical protein	3	3	320	362	348	-	-	-	-	-	-	-	-	LLCBPMNC_01112	-	-	IELBGNII_00888	-	-	-	-	-	BHDMLIHB_01546	-	-	-
group_993	hypothetical protein	3	3	146	170	154	-	-	-	-	-	-	-	-	LLCBPMNC_01116	-	-	IELBGNII_00893	-	-	-	-	-	BHDMLIHB_01552	-	-	-
group_995	type I restriction endonuclease	8	8	2783	3095	3056	-	MFOEDLAO_00760	-	-	-	-	-	ADKGDLBJ_00486	LLCBPMNC_00962	FMOBNNEH_01383	-	IELBGNII_00595	-	-	-	-	-	BHDMLIHB_01557	-	OHLBJNGJ_00808	KFBMBNCD_01592
group_996	DNA mismatch repair protein MutS	21	21	2540	2555	2540	MCGKKBOL_01943	MFOEDLAO_00045	LLHGEBEJ_00198	BFDNJKJL_00686	PDJBLNNA_00532	KNKDEAAP_00659	OIDNFDKO_00255	ADKGDLBJ_01391	LLCBPMNC_01840	FMOBNNEH_00742	PHJIAEAJ_00289	IELBGNII_01743	FGJLAKAN_01655	DICGILFP_00147	BJOHIFJI_01331	EEIEEDDH_01691	JFFHPFMB_00218	BHDMLIHB_01651	EHABHEFN_00293	OHLBJNGJ_01621	KFBMBNCD_00093
group_997	shikimate kinase	10	10	533	572	568	-	MFOEDLAO_00864	LLHGEBEJ_01026	BFDNJKJL_01770	PDJBLNNA_00862	KNKDEAAP_01155	-	ADKGDLBJ_00394	-	FMOBNNEH_01708	PHJIAEAJ_01440	-	FGJLAKAN_00773	-	-	-	-	BHDMLIHB_01805	-	-	-
group_998	dihydrofolate synthase	21	21	1226	1232	1227	MCGKKBOL_00086	MFOEDLAO_00214	LLHGEBEJ_00112	BFDNJKJL_00526	PDJBLNNA_01853	KNKDEAAP_00865	OIDNFDKO_00915	ADKGDLBJ_00231	LLCBPMNC_01047	FMOBNNEH_00011	PHJIAEAJ_00449	IELBGNII_00835	FGJLAKAN_01242	DICGILFP_00072	BJOHIFJI_00680	EEIEEDDH_00155	JFFHPFMB_01016	BHDMLIHB_01198	EHABHEFN_01633	OHLBJNGJ_00231	KFBMBNCD_00360
group_999	hypothetical protein	5	5	413	413	413	-	MFOEDLAO_00543	LLHGEBEJ_00757	-	-	-	-	-	-	-	-	IELBGNII_00138	-	-	-	-	-	-	-	OHLBJNGJ_00442	KFBMBNCD_00234
group_1000	hypothetical protein	2	2	437	440	438	-	-	-	-	-	-	-	-	-	-	-	-	-	-	-	-	-	-	-	OHLBJNGJ_00549	KFBMBNCD_01251
group_1001	lactococcin 972 family bacteriocin	5	5	245	287	270	-	-	LLHGEBEJ_01655	-	-	KNKDEAAP_01790	-	-	LLCBPMNC_01374	-	-	-	FGJLAKAN_00303	-	-	-	-	-	-	OHLBJNGJ_00570	-
group_1002	FADdependent oxidoreductase	21	21	1124	1139	1124	MCGKKBOL_00810	MFOEDLAO_01930	LLHGEBEJ_01525	BFDNJKJL_01261	PDJBLNNA_00331	KNKDEAAP_01677	OIDNFDKO_01333	ADKGDLBJ_01769	LLCBPMNC_01500	FMOBNNEH_00291	PHJIAEAJ_01809	IELBGNII_01447	FGJLAKAN_00470	DICGILFP_01049	BJOHIFJI_00492	EEIEEDDH_00432	JFFHPFMB_00336	BHDMLIHB_01448	EHABHEFN_01014	OHLBJNGJ_00697	KFBMBNCD_00743
group_1003	hypothetical protein	3	3	575	863	767	-	-	-	-	-	-	-	-	-	FMOBNNEH_00983	-	-	-	DICGILFP_01079	-	-	-	-	-	OHLBJNGJ_00734	-
group_1004	hypothetical protein	4	4	224	344	254	-	-	-	-	-	-	-	-	LLCBPMNC_00589	-	-	IELBGNII_01039	-	-	-	-	-	-	-	OHLBJNGJ_00852	KFBMBNCD_01817
group_1005	hypothetical protein	2	2	1154	1154	1154	-	-	-	-	-	-	OIDNFDKO_01673	-	-	-	-	-	-	-	-	-	-	-	-	OHLBJNGJ_00939	-
group_1006	hypothetical protein	7	7	452	464	458	MCGKKBOL_00605	-	LLHGEBEJ_01216	-	-	-	-	ADKGDLBJ_00685	LLCBPMNC_01705	-	-	-	-	-	-	-	JFFHPFMB_01565	-	EHABHEFN_01112	OHLBJNGJ_01014	-
group_1007	hypothetical protein	8	8	131	131	131	-	-	-	-	-	-	-	ADKGDLBJ_00745	LLCBPMNC_00818	FMOBNNEH_01557	PHJIAEAJ_00911	-	FGJLAKAN_00080	DICGILFP_01778	BJOHIFJI_00330	-	-	-	-	OHLBJNGJ_01053	-
group_1008	hypothetical protein	5	5	254	260	257	-	MFOEDLAO_01754	LLHGEBEJ_01126	-	-	-	-	-	LLCBPMNC_01089	-	PHJIAEAJ_01571	-	-	-	-	-	-	-	-	OHLBJNGJ_01109	-
group_1009	hypothetical protein	5	5	362	410	400	-	-	LLHGEBEJ_01836	-	-	-	-	-	LLCBPMNC_01134	FMOBNNEH_00561	-	-	-	-	-	-	-	-	-	OHLBJNGJ_01178	KFBMBNCD_00941
group_1010	hypothetical protein	9	9	1925	1943	1928	-	-	-	-	-	-	-	-	LLCBPMNC_01638	FMOBNNEH_00429	-	IELBGNII_01370	-	DICGILFP_01358	BJOHIFJI_00217	EEIEEDDH_01248	-	BHDMLIHB_01831	EHABHEFN_01782	OHLBJNGJ_01260	-
group_1011	transcriptional regulator	15	15	188	209	195	MCGKKBOL_01524	MFOEDLAO_01131	-	BFDNJKJL_01106	PDJBLNNA_00755	-	OIDNFDKO_00857	-	LLCBPMNC_00282	FMOBNNEH_01422	PHJIAEAJ_00786	IELBGNII_00921	FGJLAKAN_00349	DICGILFP_01986	-	-	JFFHPFMB_01634	-	EHABHEFN_01565	OHLBJNGJ_01381	KFBMBNCD_01450
group_1012	glycosyltransferase	12	12	893	959	953	MCGKKBOL_01879	MFOEDLAO_00381	LLHGEBEJ_00557	-	-	KNKDEAAP_00201	OIDNFDKO_01504	-	-	FMOBNNEH_01290	PHJIAEAJ_00825	-	FGJLAKAN_01479	-	-	-	JFFHPFMB_00080	-	EHABHEFN_00564	OHLBJNGJ_01406	KFBMBNCD_00788
group_1013	hypothetical protein	9	9	251	251	251	MCGKKBOL_00453	-	-	-	-	KNKDEAAP_01153	OIDNFDKO_00811	ADKGDLBJ_00397	LLCBPMNC_01275	-	PHJIAEAJ_01437	-	FGJLAKAN_00770	-	-	-	JFFHPFMB_01314	-	-	OHLBJNGJ_01485	-
group_1014	hypothetical protein	3	3	410	410	410	-	-	-	-	-	-	-	ADKGDLBJ_00456	LLCBPMNC_01812	-	-	-	-	-	-	-	-	-	-	OHLBJNGJ_01649	-
group_1015	hypothetical protein	3	3	572	572	572	-	-	-	-	-	-	-	ADKGDLBJ_00455	LLCBPMNC_01811	-	-	-	-	-	-	-	-	-	-	OHLBJNGJ_01650	-
group_1016	hypothetical protein	3	3	278	281	279	-	-	-	-	-	-	-	ADKGDLBJ_00448	LLCBPMNC_01804	-	-	-	-	-	-	-	-	-	-	OHLBJNGJ_01657	-
group_1017	sitespecific integrase	3	3	1166	1166	1166	-	-	-	-	-	-	-	ADKGDLBJ_00441	LLCBPMNC_01797	-	-	-	-	-	-	-	-	-	-	OHLBJNGJ_01664	-
group_1018	hypothetical protein	4	4	257	1088	880	MCGKKBOL_01173	-	-	-	-	KNKDEAAP_00005	-	-	-	-	-	IELBGNII_00510	-	-	-	-	JFFHPFMB_01239	-	-	-	-
group_1019	hypothetical protein	7	7	155	206	198	-	MFOEDLAO_01170	LLHGEBEJ_01786	-	-	KNKDEAAP_01900	OIDNFDKO_01419	ADKGDLBJ_00806	-	-	-	IELBGNII_00723	-	-	-	-	-	-	EHABHEFN_01066	-	-
group_1020	transposase	2	2	365	365	365	-	-	-	-	-	-	-	-	LLCBPMNC_01113	-	-	IELBGNII_00889	-	-	-	-	-	-	-	-	-
group_1021	transposase	1	1	365	365	365	-	-	-	-	-	-	-	-	-	-	-	IELBGNII_01632	-	-	-	-	-	-	-	-	-
group_1022	hypothetical protein	3	3	437	440	438	-	-	-	-	-	-	-	ADKGDLBJ_01847	LLCBPMNC_00505	-	-	IELBGNII_01123	-	-	-	-	-	-	-	-	-
group_1023	hypothetical protein	4	4	1718	1880	1839	-	-	LLHGEBEJ_01904	-	-	-	-	-	LLCBPMNC_01631	FMOBNNEH_00422	-	IELBGNII_01377	-	-	-	-	-	-	-	-	-
group_1024	SAMdependent methyltransferase	2	2	734	1121	927	-	-	-	-	-	-	-	-	-	-	PHJIAEAJ_00916	IELBGNII_01617	-	-	-	-	-	-	-	-	-
group_1025	Nacetyltransferase	2	2	254	542	398	-	-	-	-	-	-	-	-	-	-	PHJIAEAJ_00914	IELBGNII_01619	-	-	-	-	-	-	-	-	-
group_1026	hypothetical protein	4	4	437	494	479	-	MFOEDLAO_00871	LLHGEBEJ_01033	-	-	-	-	-	-	-	-	IELBGNII_01970	-	-	-	-	-	-	EHABHEFN_01173	-	-
group_1027	branchedchain amino acid transport system II carrier protein	21	21	1325	1331	1325	MCGKKBOL_01072	MFOEDLAO_00540	LLHGEBEJ_00760	BFDNJKJL_01659	PDJBLNNA_01462	KNKDEAAP_01535	OIDNFDKO_01099	ADKGDLBJ_01523	LLCBPMNC_00391	FMOBNNEH_01785	PHJIAEAJ_00089	IELBGNII_00141	FGJLAKAN_01534	DICGILFP_00260	BJOHIFJI_00073	EEIEEDDH_01807	JFFHPFMB_00574	BHDMLIHB_01377	EHABHEFN_00720	OHLBJNGJ_00445	KFBMBNCD_00231
group_1028	phosphotransferase family protein	14	14	761	869	861	MCGKKBOL_01813	MFOEDLAO_00306	LLHGEBEJ_00610	BFDNJKJL_01449	PDJBLNNA_00364	KNKDEAAP_00570	OIDNFDKO_01440	ADKGDLBJ_00896	-	FMOBNNEH_01360	PHJIAEAJ_01168	-	-	DICGILFP_00615	-	-	JFFHPFMB_00014	-	EHABHEFN_00500	-	KFBMBNCD_01665
group_1029	hypothetical protein	5	5	695	2603	1076	-	-	-	-	-	-	-	-	LLCBPMNC_00845	FMOBNNEH_01395	-	-	FGJLAKAN_00254	DICGILFP_00814	BJOHIFJI_01243	-	-	-	-	-	-
group_1030	hypothetical protein	2	2	1154	1154	1154	-	-	LLHGEBEJ_01294	-	-	-	-	-	-	-	-	-	-	DICGILFP_00969	-	-	-	-	-	-	-
group_1031	sitespecific integrase	2	2	293	1217	755	-	-	-	-	-	KNKDEAAP_00361	-	-	-	-	-	-	-	DICGILFP_01466	-	-	-	-	-	-	-
group_1032	DNAbinding protein	4	4	263	263	263	-	MFOEDLAO_01321	-	-	-	-	OIDNFDKO_00516	-	-	FMOBNNEH_01918	-	-	-	DICGILFP_01467	-	-	-	-	-	-	-
group_1033	Replication protein RepB	4	4	314	578	512	-	MFOEDLAO_01320	-	-	-	-	OIDNFDKO_00515	-	-	FMOBNNEH_01919	-	-	-	DICGILFP_01468	-	-	-	-	-	-	-
group_1034	hypothetical protein	4	4	338	338	338	-	MFOEDLAO_01314	-	-	-	-	-	ADKGDLBJ_01196	-	FMOBNNEH_01925	-	-	-	DICGILFP_01474	-	-	-	-	-	-	-
group_1035	hypothetical protein	2	2	1025	1025	1025	-	-	-	-	-	-	OIDNFDKO_01819	-	-	-	-	-	-	DICGILFP_01475	-	-	-	-	-	-	-
group_1036	hypothetical protein	6	6	293	356	314	MCGKKBOL_01584	-	-	-	-	-	-	ADKGDLBJ_00111	LLCBPMNC_00300	FMOBNNEH_00142	-	-	FGJLAKAN_01980	-	-	-	JFFHPFMB_00662	-	-	-	-
group_1037	PTS betaglucoside transporter subunit EIIBCA	3	3	1412	1412	1412	MCGKKBOL_01605	MFOEDLAO_01248	-	-	-	-	-	-	-	-	-	-	-	-	-	-	JFFHPFMB_00683	-	-	-	-
group_1038	hypothetical protein	3	3	596	1202	1000	MCGKKBOL_01674	-	-	-	-	-	OIDNFDKO_00502	-	-	-	-	-	-	-	-	-	JFFHPFMB_00751	-	-	-	-
group_1039	transposase	5	5	218	320	299	MCGKKBOL_01676	-	-	-	-	-	OIDNFDKO_00504	ADKGDLBJ_00498	-	-	PHJIAEAJ_00239	-	-	-	-	-	JFFHPFMB_00753	-	-	-	-
group_1040	hypothetical protein	4	4	281	290	283	MCGKKBOL_01678	-	-	-	-	-	OIDNFDKO_00506	-	-	-	PHJIAEAJ_00241	-	-	-	-	-	JFFHPFMB_00755	-	-	-	-
group_1041	hypothetical protein	6	6	224	383	330	MCGKKBOL_01883	-	LLHGEBEJ_00805	-	-	-	-	-	-	FMOBNNEH_01377	-	-	FGJLAKAN_00693	-	-	-	JFFHPFMB_01394	-	-	-	KFBMBNCD_00784
group_1042	hypothetical protein	2	2	140	983	561	MCGKKBOL_01131	-	-	-	-	-	-	-	-	-	-	-	-	-	-	-	JFFHPFMB_01434	-	-	-	-
group_1044	hypothetical protein	3	3	392	392	392	MCGKKBOL_00601	-	-	-	-	-	-	-	-	-	-	-	-	-	-	-	JFFHPFMB_01569	-	EHABHEFN_01101	-	-
group_1045	cell division protein FtsK	3	3	1085	1085	1085	MCGKKBOL_00279	-	-	-	-	-	-	-	-	-	-	-	-	-	-	-	JFFHPFMB_01840	-	EHABHEFN_01885	-	-
group_1046	hypothetical protein	5	5	485	485	485	-	MFOEDLAO_01124	LLHGEBEJ_01273	-	-	-	OIDNFDKO_00958	-	-	-	PHJIAEAJ_01567	-	-	-	-	-	-	-	EHABHEFN_00006	-	-
group_1049	1,2diacylglycerol 3glucosyltransferase	3	3	1112	1112	1112	-	MFOEDLAO_01975	LLHGEBEJ_00487	-	-	-	-	-	-	-	-	-	-	-	-	-	-	-	EHABHEFN_00223	-	-
group_1050	hypothetical protein	3	3	758	986	834	-	-	LLHGEBEJ_00978	-	-	-	-	-	-	-	PHJIAEAJ_02113	-	-	-	-	-	-	-	EHABHEFN_00226	-	-
group_1051	glycosyltransferase	5	5	1148	1148	1148	-	MFOEDLAO_00957	LLHGEBEJ_00976	-	-	-	-	-	-	FMOBNNEH_01273	PHJIAEAJ_02115	-	-	-	-	-	-	-	EHABHEFN_00228	-	-
group_1052	glycosyl transferase	5	5	1175	1175	1175	-	MFOEDLAO_00958	LLHGEBEJ_00975	-	-	-	-	-	-	FMOBNNEH_01274	PHJIAEAJ_02116	-	-	-	-	-	-	-	EHABHEFN_00229	-	-
group_1053	capsular biosynthesis protein CpsC	6	6	689	689	689	-	MFOEDLAO_00962	LLHGEBEJ_00971	-	-	-	-	ADKGDLBJ_00922	-	FMOBNNEH_01984	PHJIAEAJ_02120	-	-	-	-	-	-	-	EHABHEFN_00233	-	-
group_1054	Chromosome partition protein Smc	2	2	2888	2888	2888	-	-	-	-	-	-	OIDNFDKO_00330	-	-	-	-	-	-	-	-	-	-	-	EHABHEFN_00371	-	-
group_1055	hypothetical protein	4	4	470	470	470	-	-	-	-	-	-	OIDNFDKO_00334	-	-	FMOBNNEH_00661	-	-	-	-	-	-	-	-	EHABHEFN_00375	-	KFBMBNCD_00034
group_1056	cell division protein FtsK	4	4	719	719	719	-	-	-	-	-	-	OIDNFDKO_00335	-	-	FMOBNNEH_00660	-	-	-	-	-	-	-	-	EHABHEFN_00376	-	KFBMBNCD_00033
group_1057	sitespecific integrase	4	4	1121	1121	1121	-	-	-	-	-	-	OIDNFDKO_00338	-	-	FMOBNNEH_00657	-	-	-	-	-	-	-	-	EHABHEFN_00379	-	KFBMBNCD_00030
group_1058	hypothetical protein	7	7	1718	1721	1718	-	-	LLHGEBEJ_01200	-	-	-	-	-	-	FMOBNNEH_01591	-	-	-	DICGILFP_01741	BJOHIFJI_01635	EEIEEDDH_00659	-	-	EHABHEFN_01092	-	KFBMBNCD_00403
group_1059	hypothetical protein	3	3	188	188	188	-	MFOEDLAO_00583	LLHGEBEJ_01211	-	-	-	-	-	-	-	-	-	-	-	-	-	-	-	EHABHEFN_01107	-	-
group_1060	hypothetical protein	2	2	386	386	386	-	MFOEDLAO_00582	-	-	-	-	-	-	-	-	-	-	-	-	-	-	-	-	EHABHEFN_01108	-	-
group_1061	hypothetical protein	3	3	377	377	377	-	-	-	BFDNJKJL_00055	PDJBLNNA_00159	-	-	-	-	-	-	-	-	-	-	-	-	-	EHABHEFN_01110	-	-
group_1062	hypothetical protein	2	2	770	986	878	-	-	-	-	-	-	-	ADKGDLBJ_00678	-	-	-	-	-	-	-	-	-	-	EHABHEFN_01119	-	-
group_1063	hypothetical protein	3	3	134	134	134	-	MFOEDLAO_00644	LLHGEBEJ_00514	-	-	-	-	-	-	-	-	-	-	-	-	-	-	-	EHABHEFN_01136	-	-
group_1064	hypothetical protein	4	4	344	344	344	-	MFOEDLAO_01567	-	-	-	-	-	-	-	FMOBNNEH_01091	-	-	FGJLAKAN_00164	-	-	-	-	-	EHABHEFN_01244	-	-
group_1065	hypothetical protein	7	7	224	224	224	-	-	LLHGEBEJ_01874	BFDNJKJL_01871	PDJBLNNA_01183	-	-	-	-	FMOBNNEH_00456	PHJIAEAJ_01639	-	FGJLAKAN_00902	-	-	-	-	-	EHABHEFN_01809	-	-
group_1066	hypothetical protein	3	3	188	392	324	-	-	-	-	-	-	-	-	-	FMOBNNEH_00459	PHJIAEAJ_01642	-	-	-	-	-	-	-	EHABHEFN_01812	-	-
group_1067	hypothetical protein	2	2	422	422	422	-	-	-	-	-	-	-	ADKGDLBJ_01066	-	-	-	-	-	-	-	-	-	-	-	-	KFBMBNCD_00195
group_1068	hypothetical protein	2	2	533	533	533	-	-	-	-	-	KNKDEAAP_01508	-	-	-	-	-	-	-	-	-	-	-	-	-	-	KFBMBNCD_00203
group_1069	hypothetical protein	2	2	479	479	479	-	-	-	-	-	KNKDEAAP_01513	-	-	-	-	-	-	-	-	-	-	-	-	-	-	KFBMBNCD_00208
group_1070	hypothetical protein	2	2	587	587	587	-	-	-	-	-	KNKDEAAP_01514	-	-	-	-	-	-	-	-	-	-	-	-	-	-	KFBMBNCD_00209
group_1071	hypothetical protein	2	2	233	233	233	-	-	-	-	-	KNKDEAAP_01515	-	-	-	-	-	-	-	-	-	-	-	-	-	-	KFBMBNCD_00210
group_1072	hypothetical protein	2	2	179	179	179	-	-	-	-	-	KNKDEAAP_01521	-	-	-	-	-	-	-	-	-	-	-	-	-	-	KFBMBNCD_00216
group_1073	sitespecific integrase	2	2	1103	1103	1103	-	-	-	-	-	KNKDEAAP_01532	-	-	-	-	-	-	-	-	-	-	-	-	-	-	KFBMBNCD_00228
group_1074	hypothetical protein	9	9	368	389	370	MCGKKBOL_01202	MFOEDLAO_01735	LLHGEBEJ_01179	BFDNJKJL_01201	PDJBLNNA_01139	-	OIDNFDKO_00960	ADKGDLBJ_00799	-	-	-	-	FGJLAKAN_00025	-	-	-	-	-	-	-	KFBMBNCD_00423
group_1075	hypothetical protein	3	3	242	242	242	-	MFOEDLAO_01759	LLHGEBEJ_01695	-	-	-	-	-	-	-	-	-	-	-	-	-	-	-	-	-	KFBMBNCD_01263
group_1077	hypothetical protein	4	4	167	167	167	MCGKKBOL_01746	-	-	-	-	KNKDEAAP_01480	-	-	-	-	PHJIAEAJ_01250	-	FGJLAKAN_01350	-	-	-	-	-	-	-	-
group_1078	hypothetical protein	2	2	512	515	513	-	-	-	-	-	KNKDEAAP_01481	-	-	-	-	-	-	FGJLAKAN_01351	-	-	-	-	-	-	-	-
group_1079	hypothetical protein	2	2	182	182	182	MCGKKBOL_01748	-	-	-	-	-	-	-	-	-	-	-	FGJLAKAN_01352	-	-	-	-	-	-	-	-
group_1080	hypothetical protein	2	2	212	212	212	MCGKKBOL_01767	-	-	-	-	-	-	-	-	-	-	-	FGJLAKAN_01376	-	-	-	-	-	-	-	-
group_1081	DNA replication protein DnaD	2	2	860	884	872	-	-	-	-	-	-	-	-	-	-	PHJIAEAJ_01976	-	FGJLAKAN_01381	-	-	-	-	-	-	-	-
group_1082	hypothetical protein	2	2	254	254	254	-	-	-	-	-	-	-	-	-	-	PHJIAEAJ_01974	-	FGJLAKAN_01383	-	-	-	-	-	-	-	-
group_1083	hypothetical protein	2	2	632	671	651	-	-	-	-	-	-	OIDNFDKO_00135	-	-	-	-	-	FGJLAKAN_01909	-	-	-	-	-	-	-	-
group_1084	5(carboxyamino)imidazole ribonucleotide synthase	2	2	1088	1091	1089	-	-	-	-	-	-	OIDNFDKO_00899	-	-	-	PHJIAEAJ_00429	-	-	-	-	-	-	-	-	-	-
group_1085	endonuclease III	21	21	875	1166	1138	MCGKKBOL_00894	MFOEDLAO_01865	LLHGEBEJ_01590	BFDNJKJL_01142	PDJBLNNA_00121	KNKDEAAP_01739	OIDNFDKO_01267	ADKGDLBJ_01708	LLCBPMNC_01438	FMOBNNEH_00352	PHJIAEAJ_00575	IELBGNII_01509	FGJLAKAN_00532	DICGILFP_00987	BJOHIFJI_00428	EEIEEDDH_01423	JFFHPFMB_00398	BHDMLIHB_00382	EHABHEFN_00885	OHLBJNGJ_00635	KFBMBNCD_00679
group_1086	hypothetical protein	2	2	473	752	612	-	-	LLHGEBEJ_01692	-	-	-	-	-	-	-	PHJIAEAJ_00909	-	-	-	-	-	-	-	-	-	-
group_1087	hypothetical protein	2	2	818	1031	924	-	-	LLHGEBEJ_01693	-	-	-	-	-	-	-	PHJIAEAJ_00910	-	-	-	-	-	-	-	-	-	-
group_1089	transcriptional regulator	4	4	320	404	383	-	-	-	BFDNJKJL_01902	PDJBLNNA_01568	KNKDEAAP_01376	-	-	-	-	PHJIAEAJ_01020	-	-	-	-	-	-	-	-	-	-
group_1090	Acetyltransferase	4	4	419	419	419	-	-	-	BFDNJKJL_01901	PDJBLNNA_01567	KNKDEAAP_01375	-	-	-	-	PHJIAEAJ_01021	-	-	-	-	-	-	-	-	-	-
group_1091	hypothetical protein	2	2	671	797	734	-	-	-	-	-	KNKDEAAP_01076	-	-	-	-	PHJIAEAJ_01024	-	-	-	-	-	-	-	-	-	-
group_1092	hypothetical protein	2	2	638	875	756	-	-	-	-	-	KNKDEAAP_01079	-	-	-	-	PHJIAEAJ_01027	-	-	-	-	-	-	-	-	-	-
group_1093	hypothetical protein	2	2	584	1157	870	-	-	-	-	-	KNKDEAAP_01082	-	-	-	-	PHJIAEAJ_01029	-	-	-	-	-	-	-	-	-	-
group_1095	hypothetical protein	2	2	506	1307	906	-	-	-	-	-	-	-	-	-	FMOBNNEH_01732	PHJIAEAJ_01036	-	-	-	-	-	-	-	-	-	-
group_1096	hypothetical protein	3	3	635	710	685	-	-	-	-	-	KNKDEAAP_01084	-	-	-	FMOBNNEH_01730	PHJIAEAJ_01038	-	-	-	-	-	-	-	-	-	-
group_1097	chromosome partitioning protein	2	2	854	854	854	-	-	LLHGEBEJ_00526	-	-	-	-	-	-	-	PHJIAEAJ_01340	-	-	-	-	-	-	-	-	-	-
group_1099	hypothetical protein	3	3	221	2384	942	-	-	LLHGEBEJ_01215	BFDNJKJL_00060	PDJBLNNA_00164	-	-	-	-	-	-	-	-	-	-	-	-	-	-	-	-
group_1100	hypothetical protein	2	2	398	644	521	-	-	-	BFDNJKJL_01689	-	-	-	-	LLCBPMNC_00361	-	-	-	-	-	-	-	-	-	-	-	-
group_1102	hypothetical protein	2	2	428	428	428	-	-	-	-	-	-	OIDNFDKO_00316	-	-	FMOBNNEH_00679	-	-	-	-	-	-	-	-	-	-	-
group_1103	hypothetical protein	2	2	332	332	332	-	-	-	-	-	-	OIDNFDKO_00312	-	-	FMOBNNEH_00683	-	-	-	-	-	-	-	-	-	-	-
group_1104	hypothetical protein	2	2	281	281	281	-	-	-	-	-	-	OIDNFDKO_00311	-	-	FMOBNNEH_00684	-	-	-	-	-	-	-	-	-	-	-
group_1105	hypothetical protein	2	2	1502	1502	1502	-	-	-	-	-	-	OIDNFDKO_00309	-	-	FMOBNNEH_00686	-	-	-	-	-	-	-	-	-	-	-
group_1106	hypothetical protein	2	2	329	353	341	-	-	-	-	-	-	OIDNFDKO_00303	-	-	FMOBNNEH_00693	-	-	-	-	-	-	-	-	-	-	-
group_1107	IgA FC receptor	2	2	392	1862	1127	-	-	-	-	-	KNKDEAAP_00049	-	-	-	FMOBNNEH_01115	-	-	-	-	-	-	-	-	-	-	-
group_1108	hypothetical protein	2	2	182	182	182	-	-	LLHGEBEJ_00545	-	-	-	OIDNFDKO_01492	-	-	-	-	-	-	-	-	-	-	-	-	-	-
group_1109	hypothetical protein	2	2	275	275	275	-	-	-	-	-	KNKDEAAP_00433	OIDNFDKO_01814	-	-	-	-	-	-	-	-	-	-	-	-	-	-
group_1110	ATPdependent Clp protease ATPbinding subunit	2	2	1124	1124	1124	-	-	-	-	-	KNKDEAAP_00426	OIDNFDKO_01822	-	-	-	-	-	-	-	-	-	-	-	-	-	-
group_1111	hypothetical protein	2	2	215	215	215	-	MFOEDLAO_00577	-	-	-	-	-	ADKGDLBJ_00688	-	-	-	-	-	-	-	-	-	-	-	-	-
group_1112	hypothetical protein	2	2	614	614	614	-	-	LLHGEBEJ_00445	-	-	-	-	-	LLCBPMNC_00085	-	-	-	-	-	-	-	-	-	-	-	-
group_1113	hypothetical protein	2	2	368	401	384	-	-	-	-	-	KNKDEAAP_00586	-	-	LLCBPMNC_01754	-	-	-	-	-	-	-	-	-	-	-	-
group_1114	hypothetical protein	2	2	392	392	392	-	MFOEDLAO_00580	LLHGEBEJ_01212	-	-	-	-	-	-	-	-	-	-	-	-	-	-	-	-	-	-
group_1115	hypothetical protein	3	3	479	488	485	MCGKKBOL_00765	MFOEDLAO_01658	-	-	-	-	OIDNFDKO_01674	-	-	-	-	-	-	-	-	-	-	-	-	-	-
group_1116	hypothetical protein	2	2	149	185	167	-	MFOEDLAO_01660	LLHGEBEJ_01169	-	-	-	-	-	-	-	-	-	-	-	-	-	-	-	-	-	-
group_1117	hypothetical protein	2	2	395	395	395	-	MFOEDLAO_01766	LLHGEBEJ_00540	-	-	-	-	-	-	-	-	-	-	-	-	-	-	-	-	-	-
group_1118	hypothetical protein	2	2	638	638	638	-	MFOEDLAO_01769	LLHGEBEJ_00537	-	-	-	-	-	-	-	-	-	-	-	-	-	-	-	-	-	-
group_1119	hypothetical protein	2	2	290	290	290	-	MFOEDLAO_01770	LLHGEBEJ_00536	-	-	-	-	-	-	-	-	-	-	-	-	-	-	-	-	-	-
group_1120	hypothetical protein	2	2	5933	5936	5934	-	MFOEDLAO_01778	LLHGEBEJ_01687	-	-	-	-	-	-	-	-	-	-	-	-	-	-	-	-	-	-
group_1121	hypothetical protein	2	2	815	1088	951	-	MFOEDLAO_01964	LLHGEBEJ_01490	-	-	-	-	-	-	-	-	-	-	-	-	-	-	-	-	-	-
group_1122	recombination regulator RecX	19	19	776	776	776	MCGKKBOL_00436	MFOEDLAO_00848	LLHGEBEJ_00852	BFDNJKJL_01784	PDJBLNNA_00848	KNKDEAAP_01168	OIDNFDKO_00826	ADKGDLBJ_00379	LLCBPMNC_01252	FMOBNNEH_01722	PHJIAEAJ_01016	-	FGJLAKAN_00787	DICGILFP_00547	BJOHIFJI_00853	EEIEEDDH_00004	JFFHPFMB_01297	-	EHABHEFN_01196	OHLBJNGJ_01463	KFBMBNCD_01164
group_1123	shikimate kinase	10	10	575	575	575	MCGKKBOL_00450	MFOEDLAO_00862	-	-	-	-	-	ADKGDLBJ_00392	-	-	-	IELBGNII_01979	-	DICGILFP_00533	BJOHIFJI_00839	EEIEEDDH_00018	JFFHPFMB_01311	BHDMLIHB_01806	EHABHEFN_01182	-	-
group_1124	hypothetical protein	5	5	560	560	560	-	-	-	-	-	-	-	-	LLCBPMNC_01267	-	-	-	-	DICGILFP_00530	BJOHIFJI_00836	EEIEEDDH_00021	-	-	-	OHLBJNGJ_01478	-
group_1125	helicase	5	5	1190	1190	1190	-	-	-	-	-	-	-	-	LLCBPMNC_01268	-	-	-	-	DICGILFP_00529	BJOHIFJI_00835	EEIEEDDH_00022	-	-	-	OHLBJNGJ_01479	-
group_1127	hypothetical protein	3	3	947	947	947	-	-	-	-	-	-	-	-	-	-	-	-	-	DICGILFP_00525	BJOHIFJI_00831	EEIEEDDH_00026	-	-	-	-	-
group_1129	hypothetical protein	4	4	1412	1412	1412	-	-	-	-	-	-	-	-	-	-	-	-	-	DICGILFP_00522	BJOHIFJI_00828	EEIEEDDH_00029	-	-	-	-	KFBMBNCD_01147
group_1130	DNA (cytosine5)methyltransferase	4	4	1265	1265	1265	-	-	-	-	-	-	-	-	-	-	-	-	-	DICGILFP_00521	BJOHIFJI_00827	EEIEEDDH_00030	-	-	-	-	KFBMBNCD_01146
group_1131	hypothetical protein	5	5	398	404	401	-	-	-	-	-	-	-	-	-	-	-	IELBGNII_01976	-	DICGILFP_00518	BJOHIFJI_00824	EEIEEDDH_00033	-	BHDMLIHB_00592	-	-	-
group_1132	isoleucinetRNA ligase	20	20	2789	2789	2789	MCGKKBOL_00470	MFOEDLAO_00891	LLHGEBEJ_01053	BFDNJKJL_01746	PDJBLNNA_00886	KNKDEAAP_01136	OIDNFDKO_00794	ADKGDLBJ_00414	LLCBPMNC_01292	FMOBNNEH_01684	PHJIAEAJ_01420	IELBGNII_01951	FGJLAKAN_00753	DICGILFP_00500	BJOHIFJI_00806	EEIEEDDH_00051	JFFHPFMB_01331	-	EHABHEFN_01154	OHLBJNGJ_01502	KFBMBNCD_01127
group_1133	Serineaspartate repeatcontaining protein E	2	2	2009	2009	2009	-	-	-	-	-	-	-	-	-	-	-	-	-	-	BJOHIFJI_00805	EEIEEDDH_00052	-	-	-	-	-
group_1134	Ncarbamoylputrescine amidase	10	10	842	842	842	-	MFOEDLAO_00937	LLHGEBEJ_01098	-	-	KNKDEAAP_01300	OIDNFDKO_00757	-	-	-	PHJIAEAJ_01375	-	FGJLAKAN_00708	-	BJOHIFJI_00766	EEIEEDDH_00091	-	-	EHABHEFN_01459	OHLBJNGJ_01559	-
group_1135	sugar translocase	20	20	437	437	437	MCGKKBOL_00523	MFOEDLAO_00944	LLHGEBEJ_01105	BFDNJKJL_00167	PDJBLNNA_00056	KNKDEAAP_01293	-	ADKGDLBJ_00474	LLCBPMNC_01344	FMOBNNEH_01606	PHJIAEAJ_01368	IELBGNII_01900	FGJLAKAN_01094	DICGILFP_00456	BJOHIFJI_00759	EEIEEDDH_00098	JFFHPFMB_01384	BHDMLIHB_01419	EHABHEFN_01466	OHLBJNGJ_01566	KFBMBNCD_01064
group_1136	queuosine transporter QueT	19	19	515	515	515	MCGKKBOL_00524	MFOEDLAO_00945	LLHGEBEJ_01106	BFDNJKJL_00166	PDJBLNNA_00057	KNKDEAAP_01292	-	ADKGDLBJ_00475	LLCBPMNC_01345	FMOBNNEH_01605	PHJIAEAJ_01367	IELBGNII_01899	FGJLAKAN_01093	DICGILFP_00455	BJOHIFJI_00758	EEIEEDDH_00099	JFFHPFMB_01385	-	EHABHEFN_01467	OHLBJNGJ_01567	KFBMBNCD_01063
group_1137	transcriptional regulator	12	12	902	902	902	-	-	-	BFDNJKJL_00527	PDJBLNNA_01852	-	OIDNFDKO_00914	ADKGDLBJ_00230	LLCBPMNC_01046	-	PHJIAEAJ_00448	-	-	DICGILFP_00073	BJOHIFJI_00681	EEIEEDDH_00156	-	-	EHABHEFN_01632	OHLBJNGJ_00230	KFBMBNCD_00361
group_1138	hypothetical protein	7	7	362	362	362	-	-	-	-	-	-	-	-	LLCBPMNC_01684	FMOBNNEH_01386	-	-	FGJLAKAN_00262	DICGILFP_00822	BJOHIFJI_01235	EEIEEDDH_00162	-	BHDMLIHB_00117	-	-	-
group_1139	hypothetical protein	6	6	1874	1874	1874	-	-	-	-	-	-	-	-	LLCBPMNC_00838	FMOBNNEH_01388	-	-	FGJLAKAN_00260	DICGILFP_00820	BJOHIFJI_01237	EEIEEDDH_00164	-	-	-	-	-
group_1140	transcriptional regulator	6	6	863	863	863	-	-	-	-	-	-	-	-	LLCBPMNC_00839	FMOBNNEH_01389	-	-	FGJLAKAN_00259	DICGILFP_00819	BJOHIFJI_01238	EEIEEDDH_00165	-	-	-	-	-
group_1141	putative transcriptional regulatory protein	20	20	716	716	716	MCGKKBOL_00385	MFOEDLAO_01475	LLHGEBEJ_00830	BFDNJKJL_00833	PDJBLNNA_00256	KNKDEAAP_00998	OIDNFDKO_01027	ADKGDLBJ_00600	LLCBPMNC_01909	FMOBNNEH_01248	PHJIAEAJ_00763	IELBGNII_00774	FGJLAKAN_01159	DICGILFP_01114	BJOHIFJI_00267	EEIEEDDH_00188	JFFHPFMB_01530	-	EHABHEFN_01351	OHLBJNGJ_00307	KFBMBNCD_01027
group_1142	hypothetical protein	3	3	194	194	194	-	-	-	-	-	-	-	ADKGDLBJ_01440	-	-	-	-	-	-	BJOHIFJI_00533	EEIEEDDH_00194	-	-	-	-	-
group_1143	hypothetical protein	15	15	878	878	878	-	MFOEDLAO_00289	LLHGEBEJ_00627	BFDNJKJL_01438	PDJBLNNA_00353	-	OIDNFDKO_01423	ADKGDLBJ_01437	-	FMOBNNEH_01374	PHJIAEAJ_01148	IELBGNII_00336	FGJLAKAN_01403	DICGILFP_00602	BJOHIFJI_00536	EEIEEDDH_00197	-	BHDMLIHB_00157	EHABHEFN_00490	-	-
group_1144	hypothetical protein	10	10	185	185	185	-	-	LLHGEBEJ_00624	BFDNJKJL_01442	PDJBLNNA_00357	-	OIDNFDKO_01426	-	-	-	PHJIAEAJ_01152	-	FGJLAKAN_00561	DICGILFP_00608	BJOHIFJI_00540	EEIEEDDH_00201	-	-	-	OHLBJNGJ_00381	-
group_1145	hypothetical protein	9	9	944	944	944	-	-	LLHGEBEJ_00622	-	-	-	OIDNFDKO_01428	-	-	FMOBNNEH_01367	PHJIAEAJ_01155	-	FGJLAKAN_00559	-	BJOHIFJI_00543	EEIEEDDH_00204	-	-	EHABHEFN_00495	OHLBJNGJ_00379	-
group_1146	AraC family transcriptional regulator	20	20	467	467	467	MCGKKBOL_01809	MFOEDLAO_00302	LLHGEBEJ_00614	BFDNJKJL_01445	PDJBLNNA_00360	KNKDEAAP_01073	OIDNFDKO_01436	ADKGDLBJ_00900	LLCBPMNC_00930	FMOBNNEH_01364	PHJIAEAJ_01164	IELBGNII_00333	FGJLAKAN_01412	DICGILFP_00611	BJOHIFJI_00546	EEIEEDDH_00207	JFFHPFMB_00010	BHDMLIHB_00355	-	OHLBJNGJ_00376	KFBMBNCD_01661
group_1147	hypothetical protein	4	4	689	689	689	-	-	-	-	-	-	-	-	-	FMOBNNEH_01353	-	-	-	DICGILFP_00622	BJOHIFJI_00556	EEIEEDDH_00217	-	-	-	-	-
group_1148	ABC transporter ATPbinding protein	4	4	1595	1595	1595	-	-	-	-	-	-	-	-	-	FMOBNNEH_01351	-	-	-	DICGILFP_00624	BJOHIFJI_00558	EEIEEDDH_00219	-	-	-	-	-
group_1149	hypothetical protein	4	4	167	167	167	-	-	-	-	-	-	-	-	-	FMOBNNEH_01350	-	-	-	DICGILFP_00625	BJOHIFJI_00559	EEIEEDDH_00220	-	-	-	-	-
group_1150	hypothetical protein	4	4	863	863	863	-	-	-	-	-	-	-	-	-	FMOBNNEH_01348	-	-	-	DICGILFP_00628	BJOHIFJI_00562	EEIEEDDH_00223	-	-	-	-	-
group_1151	hypothetical protein	15	15	197	197	197	MCGKKBOL_01825	MFOEDLAO_00318	LLHGEBEJ_00598	BFDNJKJL_01461	PDJBLNNA_00376	KNKDEAAP_00558	OIDNFDKO_01452	-	-	FMOBNNEH_01342	PHJIAEAJ_01180	-	FGJLAKAN_01427	DICGILFP_00634	BJOHIFJI_00568	EEIEEDDH_00229	JFFHPFMB_00026	BHDMLIHB_01850	-	-	-
group_1152	hypothetical protein	20	20	362	362	362	MCGKKBOL_01830	MFOEDLAO_00332	LLHGEBEJ_00596	BFDNJKJL_01463	PDJBLNNA_00378	KNKDEAAP_00556	OIDNFDKO_01454	ADKGDLBJ_00883	LLCBPMNC_00758	FMOBNNEH_01340	PHJIAEAJ_01187	-	FGJLAKAN_01429	DICGILFP_00636	BJOHIFJI_00570	EEIEEDDH_00231	JFFHPFMB_00031	BHDMLIHB_01852	EHABHEFN_00515	OHLBJNGJ_01457	KFBMBNCD_01690
group_1153	hypothetical protein	20	20	191	191	191	MCGKKBOL_01426	MFOEDLAO_01686	LLHGEBEJ_01930	BFDNJKJL_00368	PDJBLNNA_01228	KNKDEAAP_00123	OIDNFDKO_01655	ADKGDLBJ_00297	LLCBPMNC_01216	FMOBNNEH_00940	PHJIAEAJ_00369	IELBGNII_01243	FGJLAKAN_01036	-	BJOHIFJI_00928	EEIEEDDH_00297	JFFHPFMB_00136	BHDMLIHB_00708	EHABHEFN_00434	OHLBJNGJ_00162	KFBMBNCD_01928
group_1154	hypothetical protein	19	19	242	242	242	MCGKKBOL_01440	MFOEDLAO_01672	LLHGEBEJ_01916	BFDNJKJL_00382	PDJBLNNA_01214	-	OIDNFDKO_01668	-	LLCBPMNC_01230	FMOBNNEH_00954	PHJIAEAJ_00355	IELBGNII_01256	FGJLAKAN_01023	DICGILFP_01551	BJOHIFJI_00914	EEIEEDDH_00311	JFFHPFMB_00150	BHDMLIHB_00720	EHABHEFN_00420	OHLBJNGJ_00176	KFBMBNCD_01914
group_1155	hypothetical protein	4	4	368	368	368	-	-	-	-	-	-	-	-	-	FMOBNNEH_01318	-	-	-	DICGILFP_00658	BJOHIFJI_00593	EEIEEDDH_00329	-	-	-	-	-
group_1156	UTPglucose1phosphate uridylyltransferase	18	18	896	896	896	MCGKKBOL_01856	MFOEDLAO_00358	LLHGEBEJ_00568	BFDNJKJL_01489	PDJBLNNA_00404	-	OIDNFDKO_01480	-	LLCBPMNC_00731	-	PHJIAEAJ_00848	IELBGNII_00289	FGJLAKAN_01456	DICGILFP_00663	BJOHIFJI_00598	EEIEEDDH_00334	JFFHPFMB_00057	BHDMLIHB_01878	EHABHEFN_00541	OHLBJNGJ_01430	KFBMBNCD_01717
group_1157	hypothetical protein	19	19	146	146	146	MCGKKBOL_01890	MFOEDLAO_00619	LLHGEBEJ_01288	BFDNJKJL_00583	PDJBLNNA_00790	KNKDEAAP_00958	OIDNFDKO_01511	ADKGDLBJ_00831	-	FMOBNNEH_01283	PHJIAEAJ_01458	IELBGNII_00262	FGJLAKAN_01107	DICGILFP_00690	BJOHIFJI_00625	EEIEEDDH_00361	JFFHPFMB_01451	BHDMLIHB_01906	EHABHEFN_00985	-	KFBMBNCD_00391
group_1158	30S ribosomal protein S15	14	14	317	317	317	MCGKKBOL_00584	-	-	BFDNJKJL_00040	PDJBLNNA_00144	-	OIDNFDKO_01587	ADKGDLBJ_00019	LLCBPMNC_00651	-	PHJIAEAJ_01511	-	FGJLAKAN_00617	DICGILFP_01914	BJOHIFJI_01755	EEIEEDDH_00388	JFFHPFMB_01586	-	EHABHEFN_01694	OHLBJNGJ_01345	-
group_1159	hypothetical protein	18	18	152	152	152	MCGKKBOL_00074	MFOEDLAO_00228	LLHGEBEJ_00098	BFDNJKJL_00540	PDJBLNNA_01839	KNKDEAAP_01193	OIDNFDKO_00969	ADKGDLBJ_00646	LLCBPMNC_01031	-	PHJIAEAJ_00436	IELBGNII_00821	FGJLAKAN_00567	DICGILFP_00699	-	EEIEEDDH_00394	-	BHDMLIHB_01212	EHABHEFN_01619	OHLBJNGJ_00948	KFBMBNCD_00382
group_1160	bacteriocin	3	3	173	173	173	-	-	-	-	-	-	-	ADKGDLBJ_00644	-	-	-	-	-	DICGILFP_00701	-	EEIEEDDH_00396	-	-	-	-	-
group_1161	hypothetical protein	3	3	1616	1616	1616	-	-	-	-	-	-	-	-	-	-	-	-	-	DICGILFP_00706	BJOHIFJI_00695	EEIEEDDH_00402	-	-	-	-	-
group_1162	5(carboxyamino)imidazole ribonucleotide synthase	3	3	1085	1085	1085	-	-	-	-	-	-	-	-	-	-	-	-	-	DICGILFP_00707	BJOHIFJI_00696	EEIEEDDH_00403	-	-	-	-	-
group_1163	sucrose phosphorylase	10	10	1445	1445	1445	MCGKKBOL_00799	-	-	-	-	-	OIDNFDKO_01344	-	LLCBPMNC_01511	FMOBNNEH_00280	PHJIAEAJ_01820	-	-	-	BJOHIFJI_00503	EEIEEDDH_00443	JFFHPFMB_00325	-	-	OHLBJNGJ_00708	KFBMBNCD_00754
group_1164	sugar ABC transporter permease	10	10	830	830	830	MCGKKBOL_00798	-	-	-	-	-	OIDNFDKO_01345	-	LLCBPMNC_01512	FMOBNNEH_00279	PHJIAEAJ_01821	-	-	-	BJOHIFJI_00504	EEIEEDDH_00444	JFFHPFMB_00324	-	-	OHLBJNGJ_00709	KFBMBNCD_00755
group_1165	sugar ABC transporter permease	10	10	872	872	872	MCGKKBOL_00797	-	-	-	-	-	OIDNFDKO_01346	-	LLCBPMNC_01513	FMOBNNEH_00278	PHJIAEAJ_01822	-	-	-	BJOHIFJI_00505	EEIEEDDH_00445	JFFHPFMB_00323	-	-	OHLBJNGJ_00710	KFBMBNCD_00756
group_1166	sugar ABC transporter substratebinding protein	10	10	1244	1244	1244	MCGKKBOL_00796	-	-	-	-	-	OIDNFDKO_01347	-	LLCBPMNC_01514	FMOBNNEH_00277	PHJIAEAJ_01823	-	-	-	BJOHIFJI_00506	EEIEEDDH_00446	JFFHPFMB_00322	-	-	OHLBJNGJ_00711	KFBMBNCD_00757
group_1167	alphagalactosidase	10	10	2165	2165	2165	MCGKKBOL_00795	-	-	-	-	-	OIDNFDKO_01348	-	LLCBPMNC_01515	FMOBNNEH_00276	PHJIAEAJ_01824	-	-	-	BJOHIFJI_00507	EEIEEDDH_00447	JFFHPFMB_00321	-	-	OHLBJNGJ_00712	KFBMBNCD_00758
group_1168	AraC family transcriptional regulator	10	10	845	845	845	MCGKKBOL_00794	-	-	-	-	-	OIDNFDKO_01349	-	LLCBPMNC_01516	FMOBNNEH_00275	PHJIAEAJ_01825	-	-	-	BJOHIFJI_00508	EEIEEDDH_00448	JFFHPFMB_00320	-	-	OHLBJNGJ_00713	KFBMBNCD_00759
group_1169	hypothetical protein	6	6	797	797	797	MCGKKBOL_00286	-	-	-	-	-	-	-	LLCBPMNC_01102	FMOBNNEH_00543	-	-	-	-	BJOHIFJI_00174	EEIEEDDH_00450	JFFHPFMB_01847	-	-	-	-
group_1170	hypothetical protein	4	4	689	689	689	-	-	-	-	-	-	-	-	LLCBPMNC_01100	FMOBNNEH_00541	-	-	-	-	BJOHIFJI_00176	EEIEEDDH_00452	-	-	-	-	-
group_1171	type I restriction endonuclease	4	4	3134	3134	3134	-	-	-	-	-	-	-	-	LLCBPMNC_01099	FMOBNNEH_00540	-	-	-	-	BJOHIFJI_00177	EEIEEDDH_00453	-	-	-	-	-
group_1172	type I restriction endonuclease subunit S	4	4	1115	1115	1115	-	-	-	-	-	-	-	-	LLCBPMNC_01098	FMOBNNEH_00539	-	-	-	-	BJOHIFJI_00178	EEIEEDDH_00454	-	-	-	-	-
group_1173	restriction endonuclease subunit M	4	4	1592	1592	1592	-	-	-	-	-	-	-	-	LLCBPMNC_01097	FMOBNNEH_00538	-	-	-	-	BJOHIFJI_00179	EEIEEDDH_00455	-	-	-	-	-
group_1174	GMP reductase	20	20	983	983	983	MCGKKBOL_01040	MFOEDLAO_00670	LLHGEBEJ_01776	BFDNJKJL_01627	PDJBLNNA_01430	KNKDEAAP_01444	OIDNFDKO_01131	ADKGDLBJ_01555	LLCBPMNC_00423	FMOBNNEH_00893	PHJIAEAJ_00121	IELBGNII_00173	FGJLAKAN_01566	DICGILFP_00001	BJOHIFJI_00041	EEIEEDDH_00456	JFFHPFMB_00542	-	EHABHEFN_00752	OHLBJNGJ_00477	KFBMBNCD_01192
group_1175	peptidase P60	20	20	599	599	599	MCGKKBOL_01009	MFOEDLAO_00701	LLHGEBEJ_01746	BFDNJKJL_01596	PDJBLNNA_01399	KNKDEAAP_01844	OIDNFDKO_01162	ADKGDLBJ_01586	LLCBPMNC_00453	FMOBNNEH_00863	PHJIAEAJ_00152	IELBGNII_00204	FGJLAKAN_01597	DICGILFP_00032	BJOHIFJI_00010	EEIEEDDH_00487	JFFHPFMB_00512	-	EHABHEFN_00783	OHLBJNGJ_00509	KFBMBNCD_01223
group_1176	50S ribosomal protein L33	20	20	149	149	149	MCGKKBOL_00287	MFOEDLAO_01069	LLHGEBEJ_01854	BFDNJKJL_01834	PDJBLNNA_00934	KNKDEAAP_00729	OIDNFDKO_00053	ADKGDLBJ_01265	LLCBPMNC_01103	FMOBNNEH_00544	PHJIAEAJ_01672	IELBGNII_01318	FGJLAKAN_00926	DICGILFP_01292	BJOHIFJI_00173	EEIEEDDH_00538	JFFHPFMB_01848	-	EHABHEFN_01843	OHLBJNGJ_01195	KFBMBNCD_00923
group_1177	hypothetical protein	3	3	179	179	179	-	-	-	-	-	-	-	-	-	-	-	-	-	DICGILFP_01272	BJOHIFJI_00152	EEIEEDDH_00559	-	-	-	-	-
group_1178	hypothetical protein	20	20	617	617	617	MCGKKBOL_00331	-	LLHGEBEJ_01809	BFDNJKJL_00764	PDJBLNNA_00644	KNKDEAAP_00772	OIDNFDKO_00096	ADKGDLBJ_00097	LLCBPMNC_01161	FMOBNNEH_00814	PHJIAEAJ_01714	IELBGNII_00447	FGJLAKAN_00968	DICGILFP_01249	BJOHIFJI_00129	EEIEEDDH_00582	JFFHPFMB_01196	BHDMLIHB_01154	EHABHEFN_00971	OHLBJNGJ_01150	KFBMBNCD_00967
group_1179	diacylglycerol kinase	19	19	896	896	896	MCGKKBOL_01139	MFOEDLAO_00654	LLHGEBEJ_00524	BFDNJKJL_00295	PDJBLNNA_01542	KNKDEAAP_01868	OIDNFDKO_01014	ADKGDLBJ_00664	LLCBPMNC_01729	FMOBNNEH_01232	PHJIAEAJ_02193	IELBGNII_00083	FGJLAKAN_00986	-	-	EEIEEDDH_00606	JFFHPFMB_01205	BHDMLIHB_00697	EHABHEFN_01146	OHLBJNGJ_00990	KFBMBNCD_01010
group_1180	ABC transporter	18	18	788	788	788	MCGKKBOL_01141	MFOEDLAO_00652	LLHGEBEJ_00522	-	-	KNKDEAAP_01866	OIDNFDKO_01012	ADKGDLBJ_00666	LLCBPMNC_01727	-	PHJIAEAJ_02195	IELBGNII_00081	FGJLAKAN_00988	DICGILFP_01690	BJOHIFJI_01586	EEIEEDDH_00608	JFFHPFMB_01207	BHDMLIHB_01432	EHABHEFN_01144	OHLBJNGJ_00992	KFBMBNCD_01012
group_1181	ABC transporter	20	20	812	812	812	MCGKKBOL_01143	MFOEDLAO_00650	LLHGEBEJ_00520	BFDNJKJL_00292	PDJBLNNA_01545	KNKDEAAP_01864	OIDNFDKO_01010	ADKGDLBJ_00668	LLCBPMNC_01725	-	PHJIAEAJ_02197	IELBGNII_00079	FGJLAKAN_00990	DICGILFP_01692	BJOHIFJI_01588	EEIEEDDH_00610	JFFHPFMB_01209	BHDMLIHB_01430	EHABHEFN_01142	OHLBJNGJ_00994	KFBMBNCD_01014
group_1182	hypothetical protein	20	20	1046	1046	1046	MCGKKBOL_01144	MFOEDLAO_00649	LLHGEBEJ_00519	BFDNJKJL_00291	PDJBLNNA_01546	KNKDEAAP_01863	OIDNFDKO_01009	ADKGDLBJ_00669	LLCBPMNC_01724	-	PHJIAEAJ_02198	IELBGNII_00078	FGJLAKAN_00991	DICGILFP_01693	BJOHIFJI_01589	EEIEEDDH_00611	JFFHPFMB_01210	BHDMLIHB_01429	EHABHEFN_01141	OHLBJNGJ_00995	KFBMBNCD_01015
group_1183	hypothetical protein	7	7	560	560	560	-	MFOEDLAO_00743	LLHGEBEJ_01231	-	-	-	-	ADKGDLBJ_00673	-	-	-	-	-	DICGILFP_01697	BJOHIFJI_01593	EEIEEDDH_00615	-	-	EHABHEFN_01125	-	-
group_1184	hypothetical protein	3	3	416	416	416	-	-	-	-	-	-	-	ADKGDLBJ_01125	-	-	-	-	-	DICGILFP_01699	-	EEIEEDDH_00617	-	-	-	-	-
group_1185	hypothetical protein	3	3	353	353	353	-	-	-	-	-	-	-	-	-	-	-	-	-	DICGILFP_01701	BJOHIFJI_01595	EEIEEDDH_00619	-	-	-	-	-
group_1186	hypothetical protein	4	4	743	743	743	-	-	-	-	-	-	-	-	-	-	-	-	-	DICGILFP_01703	BJOHIFJI_01597	EEIEEDDH_00621	-	-	EHABHEFN_01123	-	-
group_1187	hypothetical protein	7	7	434	434	434	-	MFOEDLAO_00751	LLHGEBEJ_01221	-	-	-	-	ADKGDLBJ_00680	-	-	-	-	-	DICGILFP_01706	BJOHIFJI_01600	EEIEEDDH_00624	-	-	EHABHEFN_01117	-	-
group_1188	hypothetical protein	7	7	326	326	326	-	MFOEDLAO_00752	LLHGEBEJ_01220	-	-	-	-	ADKGDLBJ_00681	-	-	-	-	-	DICGILFP_01707	BJOHIFJI_01601	EEIEEDDH_00625	-	-	EHABHEFN_01116	-	-
group_1189	type VII secretion protein EssB	13	13	1163	1163	1163	MCGKKBOL_00607	MFOEDLAO_00572	LLHGEBEJ_01218	BFDNJKJL_00067	PDJBLNNA_00171	-	-	ADKGDLBJ_00683	LLCBPMNC_01707	-	-	-	-	DICGILFP_01709	BJOHIFJI_01603	EEIEEDDH_00627	JFFHPFMB_01563	-	EHABHEFN_01114	OHLBJNGJ_01012	-
group_1190	hypothetical protein	13	13	242	242	242	MCGKKBOL_00606	MFOEDLAO_00573	LLHGEBEJ_01217	BFDNJKJL_00066	PDJBLNNA_00170	-	-	ADKGDLBJ_00684	LLCBPMNC_01706	-	-	-	-	DICGILFP_01710	BJOHIFJI_01604	EEIEEDDH_00628	JFFHPFMB_01564	-	EHABHEFN_01113	OHLBJNGJ_01013	-
group_1191	hypothetical protein	5	5	395	395	395	-	MFOEDLAO_00586	LLHGEBEJ_01208	-	-	-	-	-	-	-	-	-	-	DICGILFP_01715	BJOHIFJI_01609	EEIEEDDH_00633	-	-	-	-	-
group_1192	hypothetical protein	13	13	125	125	125	MCGKKBOL_00598	MFOEDLAO_00587	LLHGEBEJ_01207	BFDNJKJL_00054	PDJBLNNA_00158	-	-	ADKGDLBJ_00692	LLCBPMNC_01700	-	-	-	-	DICGILFP_01716	BJOHIFJI_01610	EEIEEDDH_00634	JFFHPFMB_01572	-	EHABHEFN_01098	OHLBJNGJ_01019	-
group_1193	type VII secretion protein EsaA	13	13	3251	3251	3251	MCGKKBOL_00597	MFOEDLAO_00588	LLHGEBEJ_01206	BFDNJKJL_00053	PDJBLNNA_00157	-	-	ADKGDLBJ_00693	LLCBPMNC_01699	-	-	-	-	DICGILFP_01717	BJOHIFJI_01611	EEIEEDDH_00635	JFFHPFMB_01573	-	EHABHEFN_01097	OHLBJNGJ_01020	-
group_1194	WXG100 family type VII secretion target	13	13	296	296	296	MCGKKBOL_00596	MFOEDLAO_00589	LLHGEBEJ_01205	BFDNJKJL_00052	PDJBLNNA_00156	-	-	ADKGDLBJ_00694	LLCBPMNC_01698	-	-	-	-	DICGILFP_01718	BJOHIFJI_01612	EEIEEDDH_00636	JFFHPFMB_01574	-	EHABHEFN_01096	OHLBJNGJ_01021	-
group_1195	hypothetical protein	4	4	1292	1292	1292	-	-	-	-	-	-	-	ADKGDLBJ_00695	-	-	-	-	-	DICGILFP_01719	BJOHIFJI_01613	EEIEEDDH_00637	-	-	-	-	-
group_1196	hypothetical protein	4	4	593	593	593	-	-	-	-	-	-	-	ADKGDLBJ_00696	-	-	-	-	-	DICGILFP_01720	BJOHIFJI_01614	EEIEEDDH_00638	-	-	-	-	-
group_1197	hypothetical protein	4	4	158	158	158	-	-	-	-	-	-	-	ADKGDLBJ_00700	-	-	-	-	-	DICGILFP_01725	BJOHIFJI_01619	EEIEEDDH_00643	-	-	-	-	-
group_1198	hypothetical protein	4	4	176	176	176	-	-	-	-	-	-	-	ADKGDLBJ_00703	-	-	-	-	-	DICGILFP_01727	BJOHIFJI_01621	EEIEEDDH_00645	-	-	-	-	-
group_1199	hypothetical protein	4	4	344	344	344	-	-	-	-	-	-	-	ADKGDLBJ_00704	-	-	-	-	-	DICGILFP_01728	BJOHIFJI_01622	EEIEEDDH_00646	-	-	-	-	-
group_1200	hypothetical protein	4	4	314	314	314	-	-	-	-	-	-	-	ADKGDLBJ_00705	-	-	-	-	-	DICGILFP_01729	BJOHIFJI_01623	EEIEEDDH_00647	-	-	-	-	-
group_1201	hypothetical protein	4	4	362	362	362	-	-	-	-	-	-	-	ADKGDLBJ_00706	-	-	-	-	-	DICGILFP_01730	BJOHIFJI_01624	EEIEEDDH_00648	-	-	-	-	-
group_1202	Ribonuclease	3	3	908	908	908	-	-	-	-	-	-	-	-	-	-	-	-	-	DICGILFP_01731	BJOHIFJI_01625	EEIEEDDH_00649	-	-	-	-	-
group_1203	hypothetical protein	4	4	380	380	380	-	-	-	-	-	-	-	ADKGDLBJ_00708	-	-	-	-	-	DICGILFP_01732	BJOHIFJI_01626	EEIEEDDH_00650	-	-	-	-	-
group_1204	hypothetical protein	4	4	332	332	332	-	-	-	-	-	-	-	ADKGDLBJ_00712	-	-	-	-	-	DICGILFP_01734	BJOHIFJI_01628	EEIEEDDH_00652	-	-	-	-	-
group_1205	hypothetical protein	4	4	308	308	308	-	-	-	-	-	-	-	ADKGDLBJ_00713	-	-	-	-	-	DICGILFP_01735	BJOHIFJI_01629	EEIEEDDH_00653	-	-	-	-	-
group_1206	hypothetical protein	4	4	311	311	311	-	-	-	-	-	-	-	ADKGDLBJ_00714	-	-	-	-	-	DICGILFP_01736	BJOHIFJI_01630	EEIEEDDH_00654	-	-	-	-	-
group_1208	hypothetical protein	7	7	920	920	920	-	-	LLHGEBEJ_01201	-	-	-	-	-	-	FMOBNNEH_01592	-	-	-	DICGILFP_01740	BJOHIFJI_01634	EEIEEDDH_00658	-	-	EHABHEFN_01093	-	KFBMBNCD_00402
group_1209	oxidoreductase	5	5	842	842	842	MCGKKBOL_01175	-	-	-	-	-	-	-	-	-	-	-	-	DICGILFP_01742	BJOHIFJI_01636	EEIEEDDH_00660	JFFHPFMB_01241	-	-	-	-
group_1210	bile acid 7alphadehydratase	5	5	434	434	434	MCGKKBOL_01176	-	-	-	-	-	-	-	-	-	-	-	-	DICGILFP_01743	BJOHIFJI_01637	EEIEEDDH_00661	JFFHPFMB_01242	-	-	-	-
group_1211	hypothetical protein	5	5	362	362	362	MCGKKBOL_01178	-	-	-	-	-	-	-	-	-	-	-	-	DICGILFP_01745	BJOHIFJI_01639	EEIEEDDH_00663	JFFHPFMB_01244	-	-	-	-
group_1212	galactoside Oacetyltransferase	5	5	560	560	560	MCGKKBOL_01179	-	-	-	-	-	-	-	-	-	-	-	-	DICGILFP_01746	BJOHIFJI_01640	EEIEEDDH_00664	JFFHPFMB_01245	-	-	-	-
group_1213	TetR family transcriptional regulator	5	5	572	572	572	MCGKKBOL_01180	-	-	-	-	-	-	-	-	-	-	-	-	DICGILFP_01747	BJOHIFJI_01641	EEIEEDDH_00665	JFFHPFMB_01246	-	-	-	-
group_1214	hypothetical protein	7	7	368	368	368	-	MFOEDLAO_01122	LLHGEBEJ_01275	-	-	-	-	-	-	-	PHJIAEAJ_01569	-	-	DICGILFP_01832	BJOHIFJI_01661	EEIEEDDH_00685	-	-	EHABHEFN_01000	-	-
group_1215	hypothetical protein	8	8	398	398	398	-	MFOEDLAO_00627	LLHGEBEJ_01133	-	-	-	-	ADKGDLBJ_00815	-	-	-	IELBGNII_00725	-	DICGILFP_01834	BJOHIFJI_01663	EEIEEDDH_00687	-	-	EHABHEFN_01401	-	-
group_1216	hypothetical protein	11	11	308	308	308	-	-	-	BFDNJKJL_01219	PDJBLNNA_01285	-	OIDNFDKO_00976	ADKGDLBJ_00818	-	FMOBNNEH_01501	PHJIAEAJ_01565	-	-	DICGILFP_01837	BJOHIFJI_01666	EEIEEDDH_00690	-	-	EHABHEFN_01404	-	KFBMBNCD_00425
group_1217	hypothetical protein	12	12	293	293	293	-	MFOEDLAO_01741	LLHGEBEJ_01268	BFDNJKJL_01221	PDJBLNNA_01287	-	OIDNFDKO_00974	ADKGDLBJ_00820	-	-	PHJIAEAJ_01563	-	-	DICGILFP_01839	BJOHIFJI_01668	EEIEEDDH_00692	-	-	EHABHEFN_01406	-	KFBMBNCD_00427
group_1218	hypothetical protein	9	9	527	527	527	-	MFOEDLAO_01745	LLHGEBEJ_01171	BFDNJKJL_01223	PDJBLNNA_01289	-	-	ADKGDLBJ_00822	-	-	-	-	-	DICGILFP_01841	BJOHIFJI_01670	EEIEEDDH_00694	-	-	EHABHEFN_01408	-	-
group_1219	guanine permease	20	20	1460	1460	1460	MCGKKBOL_01548	MFOEDLAO_01155	LLHGEBEJ_00952	BFDNJKJL_01083	PDJBLNNA_00732	KNKDEAAP_01005	OIDNFDKO_00881	ADKGDLBJ_02000	LLCBPMNC_00259	FMOBNNEH_01397	PHJIAEAJ_01740	IELBGNII_00898	FGJLAKAN_00324	DICGILFP_01962	BJOHIFJI_01920	EEIEEDDH_00725	JFFHPFMB_01611	-	EHABHEFN_01541	OHLBJNGJ_01404	KFBMBNCD_01475
group_1220	MFS transporter	16	16	329	335	334	MCGKKBOL_01527	MFOEDLAO_01133	LLHGEBEJ_00931	-	-	KNKDEAAP_01026	OIDNFDKO_00860	ADKGDLBJ_02021	-	FMOBNNEH_01419	PHJIAEAJ_00788	-	FGJLAKAN_00346	DICGILFP_01983	BJOHIFJI_01941	EEIEEDDH_00746	JFFHPFMB_01632	-	EHABHEFN_01562	OHLBJNGJ_01383	KFBMBNCD_01453
group_1221	hypothetical protein	15	15	1082	1082	1082	MCGKKBOL_01526	-	LLHGEBEJ_00930	BFDNJKJL_01104	PDJBLNNA_00753	KNKDEAAP_01027	OIDNFDKO_00859	ADKGDLBJ_02022	LLCBPMNC_00280	-	-	IELBGNII_00919	FGJLAKAN_00347	DICGILFP_01984	BJOHIFJI_01942	EEIEEDDH_00747	-	BHDMLIHB_00131	-	-	KFBMBNCD_01452
group_1222	hypothetical protein	17	17	200	200	200	MCGKKBOL_01525	-	LLHGEBEJ_00929	BFDNJKJL_01105	PDJBLNNA_00754	KNKDEAAP_01028	OIDNFDKO_00858	ADKGDLBJ_02023	LLCBPMNC_00281	FMOBNNEH_01421	-	IELBGNII_00920	FGJLAKAN_00348	DICGILFP_01985	BJOHIFJI_01943	EEIEEDDH_00748	-	BHDMLIHB_00130	EHABHEFN_01564	-	KFBMBNCD_01451
group_1223	transcriptional regulator	5	5	209	209	209	-	-	LLHGEBEJ_00928	-	-	KNKDEAAP_01029	-	ADKGDLBJ_02024	-	-	-	-	-	-	BJOHIFJI_01944	EEIEEDDH_00749	-	-	-	-	-
group_1224	phosphoNacetylmuramoylpentapeptide transferase	18	18	998	998	998	MCGKKBOL_01520	MFOEDLAO_01127	-	BFDNJKJL_01110	PDJBLNNA_00759	KNKDEAAP_01033	OIDNFDKO_00853	ADKGDLBJ_02028	LLCBPMNC_00286	FMOBNNEH_01426	-	IELBGNII_00925	FGJLAKAN_00353	DICGILFP_01990	BJOHIFJI_01948	EEIEEDDH_00753	JFFHPFMB_01638	BHDMLIHB_00126	EHABHEFN_01569	OHLBJNGJ_01377	-
group_1225	hypothetical protein	20	20	833	833	833	MCGKKBOL_01519	MFOEDLAO_00779	LLHGEBEJ_00924	BFDNJKJL_01111	PDJBLNNA_00760	-	OIDNFDKO_00852	ADKGDLBJ_02029	LLCBPMNC_00287	FMOBNNEH_01427	PHJIAEAJ_00782	IELBGNII_01699	FGJLAKAN_00354	DICGILFP_01991	BJOHIFJI_01949	EEIEEDDH_00754	JFFHPFMB_01639	BHDMLIHB_00125	EHABHEFN_01570	OHLBJNGJ_01376	KFBMBNCD_01446
group_1226	NADPHdependent oxidoreductase	20	20	713	713	713	MCGKKBOL_01507	MFOEDLAO_00767	LLHGEBEJ_00913	BFDNJKJL_01123	PDJBLNNA_00771	KNKDEAAP_01045	OIDNFDKO_00840	ADKGDLBJ_02040	LLCBPMNC_00298	FMOBNNEH_01438	PHJIAEAJ_00770	IELBGNII_01688	FGJLAKAN_00365	DICGILFP_02002	BJOHIFJI_01960	EEIEEDDH_00765	JFFHPFMB_01651	-	EHABHEFN_00997	OHLBJNGJ_01365	KFBMBNCD_01435
group_1227	sitespecific integrase	3	3	878	878	878	-	-	-	-	-	-	-	-	-	-	-	-	-	DICGILFP_00766	BJOHIFJI_01577	EEIEEDDH_00811	-	-	-	-	-
group_1228	hypothetical protein	3	3	356	356	356	-	-	-	-	-	-	-	-	-	-	-	-	-	DICGILFP_00767	BJOHIFJI_01576	EEIEEDDH_00812	-	-	-	-	-
group_1229	hypothetical protein	3	3	197	197	197	-	-	-	-	-	-	-	-	-	-	-	-	-	DICGILFP_00768	BJOHIFJI_01575	EEIEEDDH_00813	-	-	-	-	-
group_1230	Replication protein RepB	3	3	551	551	551	-	-	-	-	-	-	-	-	-	-	-	-	-	DICGILFP_00769	BJOHIFJI_01574	EEIEEDDH_00814	-	-	-	-	-
group_1231	cell division protein FtsK	3	3	1070	1070	1070	-	-	-	-	-	-	-	-	-	-	-	-	-	DICGILFP_00770	BJOHIFJI_01573	EEIEEDDH_00815	-	-	-	-	-
group_1232	hypothetical protein	3	3	320	320	320	-	-	-	-	-	-	-	-	-	-	-	-	-	DICGILFP_00771	BJOHIFJI_01572	EEIEEDDH_00816	-	-	-	-	-
group_1233	hypothetical protein	3	3	1628	1628	1628	-	-	-	-	-	-	-	-	-	-	-	-	-	DICGILFP_00772	BJOHIFJI_01285	EEIEEDDH_00817	-	-	-	-	-
group_1234	hypothetical protein	3	3	2231	2231	2231	-	-	-	-	-	-	-	-	-	-	-	-	-	DICGILFP_00773	BJOHIFJI_01284	EEIEEDDH_00818	-	-	-	-	-
group_1235	hypothetical protein	3	3	1742	1742	1742	-	-	-	-	-	-	-	-	-	-	-	-	-	DICGILFP_00774	BJOHIFJI_01283	EEIEEDDH_00819	-	-	-	-	-
group_1236	hypothetical protein	3	3	218	218	218	-	-	-	-	-	-	-	-	-	-	-	-	-	DICGILFP_00775	BJOHIFJI_01282	EEIEEDDH_00820	-	-	-	-	-
group_1237	DNAentry nuclease	3	3	797	797	797	-	-	-	-	-	-	-	-	-	-	-	-	-	DICGILFP_00784	BJOHIFJI_01273	EEIEEDDH_00827	-	-	-	-	-
group_1238	hypothetical protein	3	3	368	368	368	-	-	-	-	-	-	-	-	-	-	-	-	-	DICGILFP_00786	BJOHIFJI_01271	EEIEEDDH_00829	-	-	-	-	-
group_1239	hypothetical protein	3	3	551	551	551	-	-	-	-	-	-	-	-	-	-	-	-	-	DICGILFP_00787	BJOHIFJI_01270	EEIEEDDH_00830	-	-	-	-	-
group_1240	hypothetical protein	3	3	434	434	434	-	-	-	-	-	-	-	-	-	-	-	-	-	DICGILFP_00788	BJOHIFJI_01269	EEIEEDDH_00831	-	-	-	-	-
group_1241	hypothetical protein	3	3	596	596	596	-	-	-	-	-	-	-	-	-	-	-	-	-	DICGILFP_00789	BJOHIFJI_01268	EEIEEDDH_00832	-	-	-	-	-
group_1242	hypothetical protein	3	3	377	377	377	-	-	-	-	-	-	-	-	-	-	-	-	-	DICGILFP_00790	BJOHIFJI_01267	EEIEEDDH_00833	-	-	-	-	-
group_1243	hypothetical protein	3	3	782	782	782	-	-	-	-	-	-	-	-	-	-	-	-	-	DICGILFP_00791	BJOHIFJI_01266	EEIEEDDH_00834	-	-	-	-	-
group_1244	tyrosine recombinase XerS	20	20	1070	1070	1070	MCGKKBOL_00990	MFOEDLAO_00719	LLHGEBEJ_01723	BFDNJKJL_01574	PDJBLNNA_01377	KNKDEAAP_01822	OIDNFDKO_01180	ADKGDLBJ_01613	LLCBPMNC_00482	FMOBNNEH_00845	PHJIAEAJ_00169	IELBGNII_00221	FGJLAKAN_00413	DICGILFP_00792	BJOHIFJI_01265	EEIEEDDH_00835	JFFHPFMB_00493	-	EHABHEFN_00800	OHLBJNGJ_00538	KFBMBNCD_01240
group_1245	hypothetical protein	20	20	758	758	758	MCGKKBOL_00689	-	LLHGEBEJ_01372	BFDNJKJL_01387	PDJBLNNA_01678	KNKDEAAP_00066	OIDNFDKO_01751	ADKGDLBJ_01922	LLCBPMNC_00582	FMOBNNEH_01098	PHJIAEAJ_00706	IELBGNII_01046	FGJLAKAN_00171	DICGILFP_00871	BJOHIFJI_01860	EEIEEDDH_00916	JFFHPFMB_01069	BHDMLIHB_01728	EHABHEFN_01251	OHLBJNGJ_00859	KFBMBNCD_01824
group_1246	hypothetical protein	4	4	851	851	851	-	-	-	-	-	-	-	-	-	-	-	-	-	DICGILFP_00901	BJOHIFJI_01830	EEIEEDDH_00946	-	-	EHABHEFN_00954	-	-
group_1247	transporter	4	4	1229	1229	1229	-	-	-	-	-	-	-	-	-	-	-	-	-	DICGILFP_00902	BJOHIFJI_01829	EEIEEDDH_00947	-	-	EHABHEFN_00955	-	-
group_1249	UDPglucose 4epimerase	4	4	998	998	998	-	-	-	-	-	-	-	-	-	-	-	-	-	DICGILFP_00904	BJOHIFJI_01827	EEIEEDDH_00949	-	-	EHABHEFN_00957	-	-
group_1252	Tyrosine ammonialyase	4	4	1571	1571	1571	-	-	-	-	-	-	-	-	-	-	-	-	-	DICGILFP_00907	BJOHIFJI_01824	EEIEEDDH_00952	-	-	EHABHEFN_00960	-	-
group_1253	DalanineDalanine ligase A	4	4	1244	1244	1244	-	-	-	-	-	-	-	-	-	-	-	-	-	DICGILFP_00908	BJOHIFJI_01823	EEIEEDDH_00953	-	-	EHABHEFN_00961	-	-
group_1255	hypothetical protein	4	4	2084	2084	2084	-	-	-	-	-	-	-	-	-	-	-	-	-	DICGILFP_00910	BJOHIFJI_01821	EEIEEDDH_00955	-	-	EHABHEFN_00963	-	-
group_1256	hypothetical protein	4	4	1256	1256	1256	-	-	-	-	-	-	-	-	-	-	-	-	-	DICGILFP_00911	BJOHIFJI_01820	EEIEEDDH_00956	-	-	EHABHEFN_00964	-	-
group_1257	hypothetical protein	4	4	209	209	209	-	-	-	-	-	-	-	-	-	-	-	-	-	DICGILFP_00912	BJOHIFJI_01819	EEIEEDDH_00957	-	-	EHABHEFN_00008	-	-
group_1258	hypothetical protein	4	4	1658	1658	1658	-	-	-	-	-	-	-	-	-	-	-	-	-	DICGILFP_00913	BJOHIFJI_01818	EEIEEDDH_00958	-	-	EHABHEFN_00009	-	-
group_1259	hypothetical protein	4	4	224	224	224	-	-	-	-	-	-	-	-	-	-	-	-	-	DICGILFP_00914	BJOHIFJI_01817	EEIEEDDH_00959	-	-	EHABHEFN_00010	-	-
group_1260	hypothetical protein	4	4	401	401	401	-	-	-	-	-	-	-	-	-	-	-	-	-	DICGILFP_00917	BJOHIFJI_01814	EEIEEDDH_00962	-	-	EHABHEFN_00012	-	-
group_1261	hypothetical protein	4	4	161	161	161	-	-	-	-	-	-	-	-	-	-	-	-	-	DICGILFP_00918	BJOHIFJI_01813	EEIEEDDH_00963	-	-	EHABHEFN_00013	-	-
group_1264	hypothetical protein	8	8	299	299	299	-	-	-	-	-	-	-	-	LLCBPMNC_01355	FMOBNNEH_00617	-	IELBGNII_01670	FGJLAKAN_00120	DICGILFP_01681	BJOHIFJI_00290	EEIEEDDH_01015	-	BHDMLIHB_00936	-	-	-
group_1265	hypothetical protein	8	8	809	809	809	-	-	-	-	-	-	-	-	LLCBPMNC_01358	FMOBNNEH_00614	-	IELBGNII_01667	FGJLAKAN_00116	DICGILFP_01678	BJOHIFJI_00293	EEIEEDDH_01018	-	BHDMLIHB_00121	-	-	-
group_1266	hypothetical protein	8	8	683	683	683	-	-	-	-	-	-	-	-	LLCBPMNC_01359	FMOBNNEH_00613	-	IELBGNII_01666	FGJLAKAN_00115	DICGILFP_01677	BJOHIFJI_00294	EEIEEDDH_01019	-	BHDMLIHB_00122	-	-	-
group_1267	hypothetical protein	5	5	122	122	122	-	-	-	-	-	-	-	-	-	FMOBNNEH_00612	-	-	FGJLAKAN_00114	DICGILFP_01676	BJOHIFJI_00295	EEIEEDDH_01020	-	-	-	-	-
group_1268	chromosomal replication initiation protein DnaA	4	4	461	461	461	-	-	-	-	-	-	-	-	-	FMOBNNEH_00611	-	-	-	DICGILFP_01675	BJOHIFJI_00296	EEIEEDDH_01021	-	-	-	-	-
group_1269	hypothetical protein	5	5	950	950	950	-	-	-	-	-	-	-	-	-	FMOBNNEH_00610	-	-	FGJLAKAN_00112	DICGILFP_01674	BJOHIFJI_00297	EEIEEDDH_01022	-	-	-	-	-
group_1270	hypothetical protein	8	8	404	404	404	-	-	-	-	-	-	-	ADKGDLBJ_00716	LLCBPMNC_01695	FMOBNNEH_01589	-	-	FGJLAKAN_00109	DICGILFP_01749	BJOHIFJI_00301	EEIEEDDH_01026	-	-	-	OHLBJNGJ_01024	-
group_1272	hypothetical protein	8	8	686	686	686	-	-	-	-	-	-	-	ADKGDLBJ_00719	LLCBPMNC_01692	FMOBNNEH_01583	-	-	FGJLAKAN_00106	DICGILFP_01752	BJOHIFJI_00304	EEIEEDDH_01029	-	-	-	OHLBJNGJ_01027	-
group_1273	hypothetical protein	8	8	737	737	737	-	-	-	-	-	-	-	ADKGDLBJ_00720	LLCBPMNC_01691	FMOBNNEH_01582	-	-	FGJLAKAN_00105	DICGILFP_01753	BJOHIFJI_00305	EEIEEDDH_01030	-	-	-	OHLBJNGJ_01028	-
group_1274	ABC transporter	8	8	701	701	701	-	-	-	-	-	-	-	ADKGDLBJ_00721	LLCBPMNC_01690	FMOBNNEH_01581	-	-	FGJLAKAN_00104	DICGILFP_01754	BJOHIFJI_00306	EEIEEDDH_01031	-	-	-	OHLBJNGJ_01029	-
group_1275	twocomponent sensor histidine kinase	8	8	1343	1343	1343	-	-	-	-	-	-	-	ADKGDLBJ_00722	LLCBPMNC_01689	FMOBNNEH_01580	-	-	FGJLAKAN_00103	DICGILFP_01755	BJOHIFJI_00307	EEIEEDDH_01032	-	-	-	OHLBJNGJ_01030	-
group_1276	DNAbinding response regulator	8	8	698	698	698	-	-	-	-	-	-	-	ADKGDLBJ_00723	LLCBPMNC_01688	FMOBNNEH_01579	-	-	FGJLAKAN_00102	DICGILFP_01756	BJOHIFJI_00308	EEIEEDDH_01033	-	-	-	OHLBJNGJ_01031	-
group_1278	hypothetical protein	8	8	1865	1883	1880	-	-	-	-	-	-	-	ADKGDLBJ_00725	LLCBPMNC_01686	FMOBNNEH_01577	-	-	FGJLAKAN_00100	DICGILFP_01758	BJOHIFJI_00310	EEIEEDDH_01035	-	-	-	OHLBJNGJ_01033	-
group_1279	hypothetical protein	8	8	362	362	362	-	-	-	-	-	-	-	ADKGDLBJ_00727	LLCBPMNC_00836	FMOBNNEH_01575	-	-	FGJLAKAN_00098	DICGILFP_01760	BJOHIFJI_00312	EEIEEDDH_01037	-	-	-	OHLBJNGJ_01035	-
group_1280	hypothetical protein	8	8	2507	2507	2507	-	-	-	-	-	-	-	ADKGDLBJ_00728	LLCBPMNC_00835	FMOBNNEH_01574	-	-	FGJLAKAN_00097	DICGILFP_01761	BJOHIFJI_00313	EEIEEDDH_01038	-	-	-	OHLBJNGJ_01036	-
group_1282	hypothetical protein	8	8	290	290	290	-	-	-	-	-	-	-	ADKGDLBJ_00731	LLCBPMNC_00832	FMOBNNEH_01571	-	-	FGJLAKAN_00094	DICGILFP_01764	BJOHIFJI_00316	EEIEEDDH_01041	-	-	-	OHLBJNGJ_01039	-
group_1283	hypothetical protein	8	8	389	389	389	-	-	-	-	-	-	-	ADKGDLBJ_00732	LLCBPMNC_00831	FMOBNNEH_01570	-	-	FGJLAKAN_00093	DICGILFP_01765	BJOHIFJI_00317	EEIEEDDH_01042	-	-	-	OHLBJNGJ_01040	-
group_1284	hypothetical protein	8	8	227	227	227	-	-	-	-	-	-	-	ADKGDLBJ_00733	LLCBPMNC_00830	FMOBNNEH_01569	-	-	FGJLAKAN_00092	DICGILFP_01766	BJOHIFJI_00318	EEIEEDDH_01043	-	-	-	OHLBJNGJ_01041	-
group_1286	hypothetical protein	8	8	1007	1007	1007	-	-	-	-	-	-	-	ADKGDLBJ_00736	LLCBPMNC_00827	FMOBNNEH_01566	-	-	FGJLAKAN_00089	DICGILFP_01769	BJOHIFJI_00321	EEIEEDDH_01046	-	-	-	OHLBJNGJ_01044	-
group_1287	hypothetical protein	8	8	161	161	161	-	-	-	-	-	-	-	ADKGDLBJ_00737	LLCBPMNC_00826	FMOBNNEH_01565	-	-	FGJLAKAN_00088	DICGILFP_01770	BJOHIFJI_00322	EEIEEDDH_01047	-	-	-	OHLBJNGJ_01045	-
group_1288	hypothetical protein	8	8	491	491	491	-	-	-	-	-	-	-	ADKGDLBJ_00738	LLCBPMNC_00825	FMOBNNEH_01564	-	-	FGJLAKAN_00087	DICGILFP_01771	BJOHIFJI_00323	EEIEEDDH_01048	-	-	-	OHLBJNGJ_01046	-
group_1289	Toxin zeta	8	8	626	626	626	-	-	-	-	-	-	-	ADKGDLBJ_00739	LLCBPMNC_00824	FMOBNNEH_01563	-	-	FGJLAKAN_00086	DICGILFP_01772	BJOHIFJI_00324	EEIEEDDH_01049	-	-	-	OHLBJNGJ_01047	-
group_1292	Antitoxin epsilon	8	8	272	272	272	-	-	-	-	-	-	-	ADKGDLBJ_00742	LLCBPMNC_00821	FMOBNNEH_01560	-	-	FGJLAKAN_00083	DICGILFP_01775	BJOHIFJI_00327	EEIEEDDH_01052	-	-	-	OHLBJNGJ_01050	-
group_1293	hypothetical protein	8	8	209	209	209	-	-	-	-	-	-	-	ADKGDLBJ_00743	LLCBPMNC_00820	FMOBNNEH_01559	-	-	FGJLAKAN_00082	DICGILFP_01776	BJOHIFJI_00328	EEIEEDDH_01053	-	-	-	OHLBJNGJ_01051	-
group_1296	hypothetical protein	8	8	170	170	170	-	-	-	-	-	-	-	ADKGDLBJ_00751	LLCBPMNC_00812	FMOBNNEH_01551	-	-	FGJLAKAN_00074	DICGILFP_01784	BJOHIFJI_00336	EEIEEDDH_01058	-	-	-	OHLBJNGJ_01059	-
group_1297	hypothetical protein	8	8	731	731	731	-	-	-	-	-	-	-	ADKGDLBJ_00754	LLCBPMNC_00809	FMOBNNEH_01548	-	-	FGJLAKAN_00071	DICGILFP_01787	BJOHIFJI_00339	EEIEEDDH_01061	-	-	-	OHLBJNGJ_01062	-
group_1298	hypothetical protein	8	8	290	290	290	-	-	-	-	-	-	-	ADKGDLBJ_00755	LLCBPMNC_00808	FMOBNNEH_01547	-	-	FGJLAKAN_00070	DICGILFP_01788	BJOHIFJI_00340	EEIEEDDH_01062	-	-	-	OHLBJNGJ_01063	-
group_1299	hypothetical protein	8	8	299	299	299	-	-	-	-	-	-	-	ADKGDLBJ_00756	LLCBPMNC_00807	FMOBNNEH_01546	-	-	FGJLAKAN_00069	DICGILFP_01789	BJOHIFJI_00341	EEIEEDDH_01063	-	-	-	OHLBJNGJ_01064	-
group_1300	hypothetical protein	8	8	1343	1343	1343	-	-	-	-	-	-	-	ADKGDLBJ_00757	LLCBPMNC_00806	FMOBNNEH_01545	-	-	FGJLAKAN_00068	DICGILFP_01790	BJOHIFJI_00342	EEIEEDDH_01064	-	-	-	OHLBJNGJ_01065	-
group_1302	hypothetical protein	8	8	5441	5441	5441	-	-	-	-	-	-	-	ADKGDLBJ_00759	LLCBPMNC_00804	FMOBNNEH_01543	-	-	FGJLAKAN_00066	DICGILFP_01792	BJOHIFJI_00344	EEIEEDDH_01066	-	-	-	OHLBJNGJ_01067	-
group_1303	hypothetical protein	8	8	551	551	551	-	-	-	-	-	-	-	ADKGDLBJ_00760	LLCBPMNC_00803	FMOBNNEH_01542	-	-	FGJLAKAN_00065	DICGILFP_01793	BJOHIFJI_00345	EEIEEDDH_01067	-	-	-	OHLBJNGJ_01068	-
group_1304	hypothetical protein	8	8	191	191	191	-	-	-	-	-	-	-	ADKGDLBJ_00761	LLCBPMNC_00802	FMOBNNEH_01541	-	-	FGJLAKAN_00064	DICGILFP_01794	BJOHIFJI_00346	EEIEEDDH_01068	-	-	-	OHLBJNGJ_01069	-
group_1306	hypothetical protein	8	8	590	590	590	-	-	-	-	-	-	-	ADKGDLBJ_00763	LLCBPMNC_00800	FMOBNNEH_01539	-	-	FGJLAKAN_00062	DICGILFP_01796	BJOHIFJI_00348	EEIEEDDH_01070	-	-	-	OHLBJNGJ_01071	-
group_1307	hypothetical protein	8	8	845	845	845	-	-	-	-	-	-	-	ADKGDLBJ_00764	LLCBPMNC_00799	FMOBNNEH_01538	-	-	FGJLAKAN_00061	DICGILFP_01797	BJOHIFJI_00349	EEIEEDDH_01071	-	-	-	OHLBJNGJ_01072	-
group_1308	hypothetical protein	8	8	2351	2351	2351	-	-	-	-	-	-	-	ADKGDLBJ_00766	LLCBPMNC_00796	FMOBNNEH_01536	-	-	FGJLAKAN_00273	DICGILFP_01799	BJOHIFJI_00351	EEIEEDDH_01073	-	-	-	OHLBJNGJ_01074	-
group_1309	hypothetical protein	8	8	488	488	488	-	-	-	-	-	-	-	ADKGDLBJ_00771	LLCBPMNC_00791	FMOBNNEH_01531	-	-	FGJLAKAN_00268	DICGILFP_01804	BJOHIFJI_00356	EEIEEDDH_01078	-	-	-	OHLBJNGJ_01079	-
group_1310	CAAX protease	7	7	584	584	584	-	-	-	-	-	-	-	ADKGDLBJ_00772	LLCBPMNC_00790	-	-	-	FGJLAKAN_00267	DICGILFP_01805	BJOHIFJI_00357	EEIEEDDH_01079	-	-	-	OHLBJNGJ_01080	-
group_1311	hypothetical protein	8	8	818	818	818	-	-	-	-	-	-	-	ADKGDLBJ_00778	LLCBPMNC_00784	FMOBNNEH_01525	-	-	FGJLAKAN_00046	DICGILFP_01811	BJOHIFJI_00363	EEIEEDDH_01085	-	-	-	OHLBJNGJ_01086	-
group_1312	hypothetical protein	8	8	173	173	173	-	-	-	-	-	-	-	ADKGDLBJ_00779	LLCBPMNC_00783	FMOBNNEH_01524	-	-	FGJLAKAN_00045	DICGILFP_01812	BJOHIFJI_00364	EEIEEDDH_01086	-	-	-	OHLBJNGJ_01087	-
group_1313	DNA protecting protein DprA	20	20	842	842	842	MCGKKBOL_00966	MFOEDLAO_01803	LLHGEBEJ_01662	BFDNJKJL_01550	PDJBLNNA_01353	KNKDEAAP_01797	OIDNFDKO_01204	ADKGDLBJ_01646	LLCBPMNC_01367	FMOBNNEH_00604	PHJIAEAJ_00193	IELBGNII_01658	FGJLAKAN_00310	DICGILFP_01667	BJOHIFJI_00369	EEIEEDDH_01091	JFFHPFMB_00469	-	EHABHEFN_00824	OHLBJNGJ_00563	KFBMBNCD_01282
group_1314	orotidine 5'phosphate decarboxylase	20	20	713	713	713	MCGKKBOL_00939	MFOEDLAO_01828	LLHGEBEJ_01637	BFDNJKJL_01524	PDJBLNNA_01327	KNKDEAAP_01775	OIDNFDKO_01230	ADKGDLBJ_01671	LLCBPMNC_01393	FMOBNNEH_00582	PHJIAEAJ_00219	IELBGNII_01556	FGJLAKAN_00285	DICGILFP_01642	BJOHIFJI_00391	EEIEEDDH_01113	JFFHPFMB_00441	-	EHABHEFN_00848	OHLBJNGJ_00588	KFBMBNCD_01303
group_1315	hypothetical protein	20	20	662	662	662	MCGKKBOL_01500	MFOEDLAO_01179	LLHGEBEJ_00906	BFDNJKJL_01130	PDJBLNNA_00778	KNKDEAAP_01131	OIDNFDKO_00835	ADKGDLBJ_01793	LLCBPMNC_00255	FMOBNNEH_01444	PHJIAEAJ_01793	IELBGNII_01682	-	DICGILFP_00045	BJOHIFJI_01418	EEIEEDDH_01165	JFFHPFMB_01657	BHDMLIHB_00113	EHABHEFN_01317	OHLBJNGJ_01873	KFBMBNCD_01429
group_1316	hypothetical protein	12	12	209	209	209	MCGKKBOL_00226	-	-	-	-	-	-	-	LLCBPMNC_01637	FMOBNNEH_00428	PHJIAEAJ_01004	IELBGNII_01371	-	-	BJOHIFJI_00216	EEIEEDDH_01249	JFFHPFMB_01788	BHDMLIHB_01832	EHABHEFN_01781	OHLBJNGJ_01261	KFBMBNCD_00866
group_1317	deoxyribonuclease HsdR	3	3	3008	3008	3008	-	-	-	-	-	-	-	-	-	-	-	-	-	DICGILFP_01493	BJOHIFJI_01123	EEIEEDDH_01287	-	-	-	-	-
group_1318	hypothetical protein	3	3	500	500	500	-	-	-	-	-	-	-	-	-	-	-	-	-	DICGILFP_01492	BJOHIFJI_01124	EEIEEDDH_01288	-	-	-	-	-
group_1319	hypothetical protein	3	3	827	827	827	-	-	-	-	-	-	-	-	-	-	-	-	-	DICGILFP_01491	BJOHIFJI_01125	EEIEEDDH_01289	-	-	-	-	-
group_1320	hypothetical protein	3	3	587	587	587	-	-	-	-	-	-	-	-	-	-	-	-	-	DICGILFP_01490	BJOHIFJI_01126	EEIEEDDH_01290	-	-	-	-	-
group_1321	restriction endonuclease subunit S	3	3	536	536	536	-	-	-	-	-	-	-	-	-	-	-	-	-	DICGILFP_01489	BJOHIFJI_01127	EEIEEDDH_01291	-	-	-	-	-
group_1322	DNA methyltransferase	3	3	1505	1505	1505	-	-	-	-	-	-	-	-	-	-	-	-	-	DICGILFP_01488	BJOHIFJI_01128	EEIEEDDH_01292	-	-	-	-	-
group_1323	transposase	3	3	356	356	356	-	-	-	-	-	-	-	-	-	-	-	-	-	DICGILFP_01487	BJOHIFJI_01129	EEIEEDDH_01293	-	-	-	-	-
group_1324	transposase	3	3	362	362	362	-	-	-	-	-	-	-	-	-	-	-	-	-	DICGILFP_01486	BJOHIFJI_01130	EEIEEDDH_01294	-	-	-	-	-
group_1325	hypothetical protein	3	3	290	290	290	-	-	-	-	-	-	-	-	-	-	-	-	-	DICGILFP_01485	BJOHIFJI_01131	EEIEEDDH_01295	-	-	-	-	-
group_1326	DNA replication protein DnaD	3	3	821	821	821	-	-	-	-	-	-	-	-	-	-	-	-	-	DICGILFP_01484	BJOHIFJI_01132	EEIEEDDH_01296	-	-	-	-	-
group_1327	DNAbinding protein	3	3	284	284	284	-	-	-	-	-	-	-	-	-	-	-	-	-	DICGILFP_01483	BJOHIFJI_01133	EEIEEDDH_01297	-	-	-	-	-
group_1328	transcriptional regulator	3	3	518	518	518	-	-	-	-	-	-	-	-	-	-	-	-	-	DICGILFP_01482	BJOHIFJI_01134	EEIEEDDH_01298	-	-	-	-	-
group_1329	sitespecific integrase	3	3	428	428	428	-	-	-	-	-	-	-	-	-	-	-	-	-	DICGILFP_01481	BJOHIFJI_01135	EEIEEDDH_01299	-	-	-	-	-
group_1330	hypothetical protein	2	2	782	782	782	-	-	-	-	-	-	-	-	-	-	-	-	-	-	-	EEIEEDDH_01301	-	-	EHABHEFN_01889	-	-
group_1333	hypothetical protein	2	2	839	839	839	-	-	-	-	-	-	-	-	-	-	-	-	-	-	-	EEIEEDDH_01305	-	-	EHABHEFN_01893	-	-
group_1334	hypothetical protein	2	2	1271	1271	1271	-	-	-	-	-	-	-	-	-	-	-	-	-	-	-	EEIEEDDH_01308	-	-	EHABHEFN_01896	-	-
group_1335	hypothetical protein	2	2	524	524	524	-	-	-	-	-	-	-	-	-	-	-	-	-	-	-	EEIEEDDH_01309	-	-	EHABHEFN_01897	-	-
group_1336	hypothetical protein	2	2	338	338	338	-	-	-	-	-	-	-	-	-	-	-	-	-	-	-	EEIEEDDH_01310	-	-	EHABHEFN_01898	-	-
group_1337	hypothetical protein	2	2	1367	1367	1367	-	-	-	-	-	-	-	-	-	-	-	-	-	-	-	EEIEEDDH_01311	-	-	EHABHEFN_01899	-	-
group_1338	DNAbinding protein	2	2	296	296	296	-	-	-	-	-	-	-	-	-	-	-	-	-	-	-	EEIEEDDH_01312	-	-	EHABHEFN_01900	-	-
group_1339	hypothetical protein	2	2	278	278	278	-	-	-	-	-	-	-	-	-	-	-	-	-	-	-	EEIEEDDH_01313	-	-	EHABHEFN_01901	-	-
group_1340	sitespecific integrase	2	2	1217	1217	1217	-	-	-	-	-	-	-	-	-	-	-	-	-	-	-	EEIEEDDH_01314	-	-	EHABHEFN_01902	-	-
group_1341	polyribonucleotide nucleotidyltransferase	20	20	2216	2216	2216	MCGKKBOL_01697	MFOEDLAO_01337	LLHGEBEJ_00677	BFDNJKJL_00007	PDJBLNNA_01085	KNKDEAAP_00345	OIDNFDKO_00532	ADKGDLBJ_00520	LLCBPMNC_00982	FMOBNNEH_01901	PHJIAEAJ_01304	IELBGNII_00575	FGJLAKAN_01305	DICGILFP_01450	BJOHIFJI_01152	EEIEEDDH_01330	JFFHPFMB_00774	-	EHABHEFN_01917	OHLBJNGJ_00789	KFBMBNCD_01612
group_1342	aminopeptidase	20	20	1241	1241	1241	MCGKKBOL_01711	MFOEDLAO_01348	LLHGEBEJ_00663	BFDNJKJL_00811	PDJBLNNA_01099	KNKDEAAP_00332	OIDNFDKO_00544	ADKGDLBJ_00534	LLCBPMNC_00993	FMOBNNEH_01887	PHJIAEAJ_01292	IELBGNII_00562	FGJLAKAN_01317	DICGILFP_01438	BJOHIFJI_01163	EEIEEDDH_01341	JFFHPFMB_00788	-	EHABHEFN_01930	OHLBJNGJ_00779	KFBMBNCD_01623
group_1343	GNAT family acetyltransferase	3	3	542	542	542	-	-	-	-	-	-	-	-	-	-	-	-	-	DICGILFP_01414	BJOHIFJI_01187	EEIEEDDH_01365	-	-	-	-	-
group_1344	phosphoglucosamine mutase	19	19	1352	1352	1352	MCGKKBOL_01263	MFOEDLAO_00428	LLHGEBEJ_00396	BFDNJKJL_00238	PDJBLNNA_00463	KNKDEAAP_00263	OIDNFDKO_00617	ADKGDLBJ_01025	LLCBPMNC_00036	FMOBNNEH_00209	PHJIAEAJ_02021	IELBGNII_01850	FGJLAKAN_01773	DICGILFP_00410	BJOHIFJI_01085	EEIEEDDH_01485	JFFHPFMB_00907	-	EHABHEFN_00124	-	KFBMBNCD_00497
group_1345	DNA gyrase subunit B	20	20	1952	1952	1952	MCGKKBOL_01293	MFOEDLAO_00457	LLHGEBEJ_00426	BFDNJKJL_00209	PDJBLNNA_00434	KNKDEAAP_00475	OIDNFDKO_00646	ADKGDLBJ_00996	LLCBPMNC_00066	FMOBNNEH_00179	PHJIAEAJ_02050	IELBGNII_01880	FGJLAKAN_01802	DICGILFP_00380	BJOHIFJI_01055	EEIEEDDH_01515	JFFHPFMB_00877	-	EHABHEFN_00154	OHLBJNGJ_01788	KFBMBNCD_00526
group_1346	hypothetical protein	8	8	500	500	500	-	-	-	BFDNJKJL_00988	PDJBLNNA_01728	-	-	ADKGDLBJ_00977	-	FMOBNNEH_01229	-	-	FGJLAKAN_01836	DICGILFP_00361	-	EEIEEDDH_01534	-	-	EHABHEFN_00173	-	-
group_1347	hypothetical protein	8	8	995	995	995	-	-	-	BFDNJKJL_00987	PDJBLNNA_01729	-	-	ADKGDLBJ_00976	-	FMOBNNEH_01228	-	-	FGJLAKAN_01837	DICGILFP_00360	-	EEIEEDDH_01535	-	-	EHABHEFN_00174	-	-
group_1348	galactoside Oacetyltransferase	8	8	569	569	569	-	-	-	BFDNJKJL_00986	PDJBLNNA_01730	-	-	ADKGDLBJ_00975	-	FMOBNNEH_01227	-	-	FGJLAKAN_01838	DICGILFP_00359	-	EEIEEDDH_01536	-	-	EHABHEFN_00175	-	-
group_1349	LysR family transcriptional regulator	8	8	875	875	875	-	-	-	BFDNJKJL_00985	PDJBLNNA_01731	-	-	ADKGDLBJ_00974	-	FMOBNNEH_01226	-	-	FGJLAKAN_01839	DICGILFP_00358	-	EEIEEDDH_01537	-	-	EHABHEFN_00176	-	-
group_1350	conjugal transfer protein TraA	8	8	344	344	344	-	-	-	BFDNJKJL_00983	PDJBLNNA_01733	-	-	ADKGDLBJ_00972	-	FMOBNNEH_01224	-	-	FGJLAKAN_01841	DICGILFP_00356	-	EEIEEDDH_01539	-	-	EHABHEFN_00178	-	-
group_1351	hypothetical protein	15	15	1391	1391	1391	MCGKKBOL_01346	-	-	BFDNJKJL_00946	PDJBLNNA_01770	KNKDEAAP_00527	OIDNFDKO_00699	-	LLCBPMNC_00119	-	-	IELBGNII_01167	FGJLAKAN_01878	DICGILFP_00319	BJOHIFJI_01002	EEIEEDDH_01576	JFFHPFMB_00824	BHDMLIHB_00932	-	OHLBJNGJ_01840	KFBMBNCD_00579
group_1352	nucleotide sugar dehydratase	15	15	1052	1052	1052	MCGKKBOL_01347	-	-	BFDNJKJL_00945	PDJBLNNA_01771	KNKDEAAP_00528	OIDNFDKO_00700	-	LLCBPMNC_00120	-	-	IELBGNII_01168	FGJLAKAN_01879	DICGILFP_00318	BJOHIFJI_01001	EEIEEDDH_01577	JFFHPFMB_00823	BHDMLIHB_00931	-	OHLBJNGJ_01841	KFBMBNCD_00580
group_1353	hypothetical protein	5	5	974	974	974	-	-	-	BFDNJKJL_00943	PDJBLNNA_01773	-	-	-	-	-	-	-	FGJLAKAN_01881	-	-	EEIEEDDH_01579	-	-	-	OHLBJNGJ_01843	-
group_1354	hypothetical protein	7	7	1310	1310	1310	-	-	-	BFDNJKJL_00942	PDJBLNNA_01774	KNKDEAAP_00531	-	-	LLCBPMNC_00123	-	-	-	FGJLAKAN_01882	-	-	EEIEEDDH_01580	-	-	-	OHLBJNGJ_01844	-
group_1355	LPS biosynthesis protein	7	7	920	920	920	-	-	-	BFDNJKJL_00941	PDJBLNNA_01775	KNKDEAAP_00532	-	-	LLCBPMNC_00124	-	-	-	FGJLAKAN_01883	-	-	EEIEEDDH_01581	-	-	-	OHLBJNGJ_01845	-
group_1356	alphaLRha alpha1,3Lrhamnosyltransferase	13	13	947	947	947	MCGKKBOL_01353	-	-	BFDNJKJL_00940	PDJBLNNA_01776	KNKDEAAP_00533	OIDNFDKO_00025	-	LLCBPMNC_00125	-	-	-	FGJLAKAN_01884	DICGILFP_00314	BJOHIFJI_00997	EEIEEDDH_01582	JFFHPFMB_01186	-	-	OHLBJNGJ_01846	KFBMBNCD_00584
group_1357	glycosyl transferase	13	13	815	815	815	MCGKKBOL_01354	-	-	BFDNJKJL_00939	PDJBLNNA_01777	KNKDEAAP_00534	OIDNFDKO_00026	-	LLCBPMNC_00126	-	-	-	FGJLAKAN_01885	DICGILFP_00313	BJOHIFJI_00996	EEIEEDDH_01583	JFFHPFMB_01185	-	-	OHLBJNGJ_01847	KFBMBNCD_00585
group_1358	lipid carrierUDPNacetylgalactosaminyltransferase	15	15	602	602	602	MCGKKBOL_01355	-	-	BFDNJKJL_00938	PDJBLNNA_01778	KNKDEAAP_00535	OIDNFDKO_00027	-	LLCBPMNC_00127	-	-	IELBGNII_01174	FGJLAKAN_01886	DICGILFP_00312	BJOHIFJI_00995	EEIEEDDH_01584	JFFHPFMB_01184	BHDMLIHB_01254	-	OHLBJNGJ_01848	KFBMBNCD_00586
group_1359	cell filamentation protein Fic	15	15	716	716	716	MCGKKBOL_01356	-	-	BFDNJKJL_00937	PDJBLNNA_01779	KNKDEAAP_00536	OIDNFDKO_00028	-	LLCBPMNC_00128	-	-	IELBGNII_01175	FGJLAKAN_01887	DICGILFP_00311	BJOHIFJI_00994	EEIEEDDH_01585	JFFHPFMB_01183	BHDMLIHB_01255	-	OHLBJNGJ_01849	KFBMBNCD_00587
group_1360	polysaccharide biosynthesis protein	15	15	1826	1826	1826	MCGKKBOL_01357	-	-	BFDNJKJL_00936	PDJBLNNA_01780	KNKDEAAP_00537	OIDNFDKO_00029	-	LLCBPMNC_00129	-	-	IELBGNII_01176	FGJLAKAN_01888	DICGILFP_00310	BJOHIFJI_00993	EEIEEDDH_01586	JFFHPFMB_01182	BHDMLIHB_01256	-	OHLBJNGJ_01850	KFBMBNCD_00588
group_1361	capsular biosynthesis protein CpsC	15	15	689	689	689	MCGKKBOL_01360	-	-	BFDNJKJL_00933	PDJBLNNA_01783	KNKDEAAP_00540	OIDNFDKO_00032	-	LLCBPMNC_00132	-	-	IELBGNII_01179	FGJLAKAN_01891	DICGILFP_00307	BJOHIFJI_00990	EEIEEDDH_01589	JFFHPFMB_01179	BHDMLIHB_01259	-	OHLBJNGJ_01853	KFBMBNCD_00591
group_1362	LytR family transcriptional regulator	15	15	1439	1439	1439	MCGKKBOL_01361	-	-	BFDNJKJL_00932	PDJBLNNA_01784	KNKDEAAP_00541	OIDNFDKO_00033	-	LLCBPMNC_00133	-	-	IELBGNII_01180	FGJLAKAN_01892	DICGILFP_00306	BJOHIFJI_00989	EEIEEDDH_01590	JFFHPFMB_01178	BHDMLIHB_01260	-	OHLBJNGJ_01854	KFBMBNCD_00592
group_1363	preprotein translocase subunit SecG	20	20	266	266	266	MCGKKBOL_00562	MFOEDLAO_00142	LLHGEBEJ_01462	BFDNJKJL_01079	PDJBLNNA_00245	KNKDEAAP_01247	OIDNFDKO_01568	ADKGDLBJ_00038	LLCBPMNC_00670	FMOBNNEH_00510	PHJIAEAJ_01492	IELBGNII_00038	FGJLAKAN_00598	DICGILFP_01933	BJOHIFJI_01722	EEIEEDDH_01618	JFFHPFMB_00290	-	EHABHEFN_01715	OHLBJNGJ_01326	KFBMBNCD_00291
group_1364	hypothetical protein	1	1	248	248	248	-	-	-	-	-	-	-	-	-	-	-	-	-	-	-	EEIEEDDH_01647	-	-	-	-	-
group_1365	tRNA uridine5carboxymethylaminomethyl(34) synthesis enzyme MnmG	20	20	1916	1916	1916	MCGKKBOL_01977	MFOEDLAO_00078	LLHGEBEJ_00231	BFDNJKJL_00718	PDJBLNNA_00564	KNKDEAAP_00625	OIDNFDKO_00287	ADKGDLBJ_01359	LLCBPMNC_01791	FMOBNNEH_00710	PHJIAEAJ_00543	IELBGNII_01775	FGJLAKAN_01687	DICGILFP_00179	BJOHIFJI_01363	EEIEEDDH_01723	JFFHPFMB_00185	-	EHABHEFN_00348	OHLBJNGJ_01670	KFBMBNCD_00062
group_1366	NUDIX hydrolase	18	18	479	479	479	MCGKKBOL_01978	MFOEDLAO_00079	LLHGEBEJ_00232	BFDNJKJL_00719	PDJBLNNA_00565	KNKDEAAP_00624	OIDNFDKO_00288	ADKGDLBJ_01358	LLCBPMNC_01790	-	PHJIAEAJ_00542	IELBGNII_01776	FGJLAKAN_01688	DICGILFP_00180	-	EEIEEDDH_01724	JFFHPFMB_00184	BHDMLIHB_01613	-	OHLBJNGJ_01671	KFBMBNCD_00061
group_1367	hypothetical protein	18	18	674	674	674	MCGKKBOL_01979	MFOEDLAO_00080	LLHGEBEJ_00233	BFDNJKJL_00720	PDJBLNNA_00566	KNKDEAAP_00623	OIDNFDKO_00289	ADKGDLBJ_01357	LLCBPMNC_01789	-	PHJIAEAJ_00541	IELBGNII_01777	FGJLAKAN_01689	DICGILFP_00181	-	EEIEEDDH_01725	JFFHPFMB_00183	BHDMLIHB_01612	-	OHLBJNGJ_01672	KFBMBNCD_00060
group_1368	Lserine dehydratase, ironsulfurdependent subunit beta	20	20	671	671	671	MCGKKBOL_01983	MFOEDLAO_00084	LLHGEBEJ_00237	BFDNJKJL_00724	PDJBLNNA_00570	KNKDEAAP_00619	OIDNFDKO_00293	ADKGDLBJ_01353	LLCBPMNC_01785	FMOBNNEH_00705	PHJIAEAJ_00537	IELBGNII_01781	FGJLAKAN_01693	DICGILFP_00185	BJOHIFJI_01368	EEIEEDDH_01729	JFFHPFMB_00179	-	EHABHEFN_00353	OHLBJNGJ_01676	KFBMBNCD_00056
group_1369	hypothetical protein	7	7	191	191	191	-	-	-	-	-	-	-	ADKGDLBJ_01323	LLCBPMNC_01756	-	PHJIAEAJ_00508	-	-	DICGILFP_00214	BJOHIFJI_01397	EEIEEDDH_01758	-	-	EHABHEFN_00392	-	-
group_1370	hypothetical protein	18	18	419	419	419	MCGKKBOL_00009	MFOEDLAO_00114	LLHGEBEJ_00267	BFDNJKJL_00754	PDJBLNNA_00600	-	OIDNFDKO_00354	ADKGDLBJ_01320	-	FMOBNNEH_00641	PHJIAEAJ_00505	IELBGNII_01811	FGJLAKAN_01723	DICGILFP_00216	BJOHIFJI_01399	EEIEEDDH_01760	JFFHPFMB_01164	BHDMLIHB_00074	EHABHEFN_00395	-	KFBMBNCD_00014
group_1371	DNA mismatch repair protein MutT	15	15	407	407	407	MCGKKBOL_01075	-	-	BFDNJKJL_01662	PDJBLNNA_01465	KNKDEAAP_01538	OIDNFDKO_01096	ADKGDLBJ_01520	LLCBPMNC_00388	FMOBNNEH_01788	PHJIAEAJ_00086	-	FGJLAKAN_01531	DICGILFP_00257	BJOHIFJI_00076	EEIEEDDH_01810	JFFHPFMB_00577	-	EHABHEFN_00717	-	-
group_1372	30S ribosomal protein S1	20	20	1205	1205	1205	MCGKKBOL_01077	MFOEDLAO_00547	LLHGEBEJ_00753	BFDNJKJL_01664	PDJBLNNA_01467	KNKDEAAP_01540	OIDNFDKO_01094	ADKGDLBJ_01518	LLCBPMNC_00386	FMOBNNEH_01790	PHJIAEAJ_00084	IELBGNII_00134	FGJLAKAN_01529	DICGILFP_00255	BJOHIFJI_00078	EEIEEDDH_01812	JFFHPFMB_00579	-	EHABHEFN_00715	OHLBJNGJ_00438	KFBMBNCD_00238
group_1373	fructose6phosphate aldolase	20	20	668	668	668	MCGKKBOL_01105	MFOEDLAO_00264	LLHGEBEJ_00726	BFDNJKJL_01693	PDJBLNNA_01494	KNKDEAAP_01893	OIDNFDKO_01050	ADKGDLBJ_01489	LLCBPMNC_00358	FMOBNNEH_01817	PHJIAEAJ_00057	IELBGNII_00107	FGJLAKAN_01502	DICGILFP_00099	BJOHIFJI_00105	EEIEEDDH_01839	JFFHPFMB_00607	-	EHABHEFN_00688	OHLBJNGJ_00411	KFBMBNCD_00265
group_1374	phosphopantothenoylcysteine decarboxylase	8	8	542	542	542	-	-	LLHGEBEJ_00712	-	-	KNKDEAAP_01879	-	-	-	-	-	IELBGNII_00093	-	DICGILFP_00085	BJOHIFJI_00119	EEIEEDDH_01853	-	-	EHABHEFN_00674	OHLBJNGJ_00397	-
group_1375	PTS mannose/fructose/sorbose transporter subunit IIC	20	20	806	806	806	MCGKKBOL_01552	MFOEDLAO_01410	LLHGEBEJ_01141	BFDNJKJL_01050	PDJBLNNA_00032	KNKDEAAP_01221	OIDNFDKO_00359	ADKGDLBJ_01997	LLCBPMNC_00332	FMOBNNEH_00175	PHJIAEAJ_01904	-	FGJLAKAN_02012	DICGILFP_01868	BJOHIFJI_01569	EEIEEDDH_01858	JFFHPFMB_00630	BHDMLIHB_01224	EHABHEFN_00669	OHLBJNGJ_00088	KFBMBNCD_01479
group_1376	hypothetical protein	20	20	215	215	215	MCGKKBOL_01556	MFOEDLAO_01406	LLHGEBEJ_01145	BFDNJKJL_01046	PDJBLNNA_00028	KNKDEAAP_01217	OIDNFDKO_00363	ADKGDLBJ_01993	LLCBPMNC_00328	FMOBNNEH_00171	PHJIAEAJ_01908	IELBGNII_00707	FGJLAKAN_02008	DICGILFP_01872	BJOHIFJI_01565	EEIEEDDH_01862	JFFHPFMB_00634	BHDMLIHB_01228	-	OHLBJNGJ_00092	KFBMBNCD_01483
group_1377	aspartate kinase	20	20	1361	1361	1361	MCGKKBOL_01571	MFOEDLAO_01391	LLHGEBEJ_01160	BFDNJKJL_01031	PDJBLNNA_00013	KNKDEAAP_01202	OIDNFDKO_00378	ADKGDLBJ_01978	LLCBPMNC_00313	FMOBNNEH_00156	PHJIAEAJ_01923	IELBGNII_00692	FGJLAKAN_01993	DICGILFP_01887	-	EEIEEDDH_01877	JFFHPFMB_00649	BHDMLIHB_01244	EHABHEFN_00651	OHLBJNGJ_00107	KFBMBNCD_01498
group_1378	LacI family transcriptional regulator	20	20	965	965	965	MCGKKBOL_01578	MFOEDLAO_01384	LLHGEBEJ_01167	BFDNJKJL_01024	PDJBLNNA_00006	KNKDEAAP_01195	OIDNFDKO_00385	ADKGDLBJ_01971	LLCBPMNC_00306	FMOBNNEH_00149	PHJIAEAJ_01930	IELBGNII_00685	FGJLAKAN_01986	DICGILFP_01894	BJOHIFJI_01544	EEIEEDDH_01884	JFFHPFMB_00656	-	EHABHEFN_00644	OHLBJNGJ_00114	KFBMBNCD_01505
group_1379	excinuclease ABC subunit A	20	20	2825	2825	2825	MCGKKBOL_01588	MFOEDLAO_01231	LLHGEBEJ_00078	BFDNJKJL_00190	PDJBLNNA_00067	KNKDEAAP_00187	OIDNFDKO_00202	ADKGDLBJ_00115	LLCBPMNC_00923	FMOBNNEH_00138	PHJIAEAJ_01144	IELBGNII_00676	FGJLAKAN_01976	DICGILFP_01163	BJOHIFJI_01538	EEIEEDDH_01890	JFFHPFMB_00666	-	EHABHEFN_00638	OHLBJNGJ_00081	KFBMBNCD_01511
group_1380	6phosphobetaglucosidase	20	20	1439	1439	1439	MCGKKBOL_01596	MFOEDLAO_01239	LLHGEBEJ_00070	BFDNJKJL_00153	PDJBLNNA_00667	-	OIDNFDKO_00194	ADKGDLBJ_00123	LLCBPMNC_00915	FMOBNNEH_00130	PHJIAEAJ_01135	IELBGNII_00667	FGJLAKAN_01968	DICGILFP_01171	BJOHIFJI_01530	EEIEEDDH_01898	JFFHPFMB_00674	BHDMLIHB_00651	EHABHEFN_00629	OHLBJNGJ_00072	KFBMBNCD_01519
group_1381	glyoxalase	13	13	383	383	383	MCGKKBOL_01599	MFOEDLAO_01242	LLHGEBEJ_00067	BFDNJKJL_00150	PDJBLNNA_00670	-	OIDNFDKO_00191	-	-	-	PHJIAEAJ_01132	-	FGJLAKAN_01965	DICGILFP_01174	BJOHIFJI_01527	EEIEEDDH_01901	JFFHPFMB_00677	BHDMLIHB_01779	-	-	-
group_1382	AraC family transcriptional regulator	20	20	923	923	923	MCGKKBOL_01601	MFOEDLAO_01244	LLHGEBEJ_00065	BFDNJKJL_00148	PDJBLNNA_00672	-	OIDNFDKO_00189	ADKGDLBJ_00128	LLCBPMNC_00911	FMOBNNEH_00126	PHJIAEAJ_01130	IELBGNII_00662	FGJLAKAN_01963	DICGILFP_01176	BJOHIFJI_01525	EEIEEDDH_01903	JFFHPFMB_00679	BHDMLIHB_00657	EHABHEFN_00625	OHLBJNGJ_00068	KFBMBNCD_01523
group_1383	antibiotic biosynthesis monooxygenase	20	20	329	329	329	MCGKKBOL_01602	MFOEDLAO_01245	LLHGEBEJ_00064	BFDNJKJL_00147	PDJBLNNA_00673	-	OIDNFDKO_00188	ADKGDLBJ_00129	LLCBPMNC_00910	FMOBNNEH_00125	PHJIAEAJ_01129	IELBGNII_00661	FGJLAKAN_01962	DICGILFP_01177	BJOHIFJI_01524	EEIEEDDH_01904	JFFHPFMB_00680	BHDMLIHB_00658	EHABHEFN_00624	OHLBJNGJ_00067	KFBMBNCD_01524
group_1384	carboxylesterase	19	19	1682	1682	1682	MCGKKBOL_01603	MFOEDLAO_01246	LLHGEBEJ_00063	BFDNJKJL_00146	PDJBLNNA_00674	-	OIDNFDKO_00187	ADKGDLBJ_00130	LLCBPMNC_00909	FMOBNNEH_00124	PHJIAEAJ_01128	IELBGNII_00660	FGJLAKAN_01961	DICGILFP_01178	BJOHIFJI_01523	EEIEEDDH_01905	JFFHPFMB_00681	-	EHABHEFN_00623	OHLBJNGJ_00066	KFBMBNCD_01525
group_1385	PTS betaglucoside transporter subunit EIIBCA	15	15	1412	1412	1412	-	-	LLHGEBEJ_00061	BFDNJKJL_00144	PDJBLNNA_00676	-	OIDNFDKO_00185	ADKGDLBJ_00132	LLCBPMNC_00907	FMOBNNEH_00122	PHJIAEAJ_01126	-	FGJLAKAN_01959	DICGILFP_01180	BJOHIFJI_01521	EEIEEDDH_01907	-	-	EHABHEFN_00621	OHLBJNGJ_00064	KFBMBNCD_01527
group_1386	PTS cellobiose transporter subunit IIC	20	20	1328	1328	1328	MCGKKBOL_01608	MFOEDLAO_01251	LLHGEBEJ_00058	BFDNJKJL_00142	PDJBLNNA_00678	-	OIDNFDKO_00182	ADKGDLBJ_00135	LLCBPMNC_00904	FMOBNNEH_00119	PHJIAEAJ_01123	IELBGNII_00655	FGJLAKAN_01957	DICGILFP_01181	BJOHIFJI_01518	EEIEEDDH_01908	JFFHPFMB_00685	BHDMLIHB_00664	EHABHEFN_00618	OHLBJNGJ_00061	KFBMBNCD_01530
group_1387	hypothetical protein	20	20	509	509	509	MCGKKBOL_01609	MFOEDLAO_01252	LLHGEBEJ_00057	BFDNJKJL_00141	PDJBLNNA_00679	-	OIDNFDKO_00181	ADKGDLBJ_00136	LLCBPMNC_00903	FMOBNNEH_00118	PHJIAEAJ_01122	IELBGNII_00654	FGJLAKAN_01956	DICGILFP_01182	BJOHIFJI_01517	EEIEEDDH_01909	JFFHPFMB_00686	BHDMLIHB_00665	EHABHEFN_00617	OHLBJNGJ_00060	KFBMBNCD_01531
group_1389	transcription antiterminator BglG	20	20	1988	1988	1988	MCGKKBOL_01611	MFOEDLAO_01254	LLHGEBEJ_00055	BFDNJKJL_00139	PDJBLNNA_00681	-	OIDNFDKO_00179	ADKGDLBJ_00138	LLCBPMNC_00901	FMOBNNEH_00116	PHJIAEAJ_01120	IELBGNII_00652	FGJLAKAN_01954	DICGILFP_01184	BJOHIFJI_01515	EEIEEDDH_01911	JFFHPFMB_00688	BHDMLIHB_00667	EHABHEFN_00615	OHLBJNGJ_00058	KFBMBNCD_01533
group_1391	Sugar transporter SemiSWEET	19	19	239	239	239	MCGKKBOL_01613	MFOEDLAO_01256	LLHGEBEJ_00053	BFDNJKJL_00137	PDJBLNNA_00683	-	OIDNFDKO_00177	-	LLCBPMNC_00899	FMOBNNEH_00114	PHJIAEAJ_01118	IELBGNII_00650	FGJLAKAN_01952	DICGILFP_01186	BJOHIFJI_01513	EEIEEDDH_01913	JFFHPFMB_00690	BHDMLIHB_00669	EHABHEFN_00613	OHLBJNGJ_00056	KFBMBNCD_01535
group_1392	6phosphobetaglucosidase	20	20	1433	1433	1433	MCGKKBOL_01614	MFOEDLAO_01257	LLHGEBEJ_00052	BFDNJKJL_00136	PDJBLNNA_00684	-	OIDNFDKO_00176	ADKGDLBJ_00140	LLCBPMNC_00898	FMOBNNEH_00113	PHJIAEAJ_01117	IELBGNII_00649	FGJLAKAN_01951	DICGILFP_01187	BJOHIFJI_01512	EEIEEDDH_01914	JFFHPFMB_00691	BHDMLIHB_00670	EHABHEFN_00612	OHLBJNGJ_00055	KFBMBNCD_01536
group_1393	iron ABC transporter ATPbinding protein	20	20	1454	1454	1454	MCGKKBOL_01617	MFOEDLAO_01260	LLHGEBEJ_00049	BFDNJKJL_00133	PDJBLNNA_00687	KNKDEAAP_00368	OIDNFDKO_00173	ADKGDLBJ_00143	LLCBPMNC_00895	FMOBNNEH_00110	PHJIAEAJ_01114	IELBGNII_00646	FGJLAKAN_01948	DICGILFP_01190	BJOHIFJI_01509	EEIEEDDH_01917	JFFHPFMB_00694	-	EHABHEFN_00609	OHLBJNGJ_00052	KFBMBNCD_01539
group_1394	aromatic ring hydroxylase	20	20	341	341	341	MCGKKBOL_01665	MFOEDLAO_01308	LLHGEBEJ_00002	BFDNJKJL_00031	PDJBLNNA_01061	KNKDEAAP_00966	OIDNFDKO_00124	-	LLCBPMNC_00848	FMOBNNEH_00061	PHJIAEAJ_01066	IELBGNII_00599	FGJLAKAN_00059	DICGILFP_01238	BJOHIFJI_01461	EEIEEDDH_01965	JFFHPFMB_00742	BHDMLIHB_01561	EHABHEFN_01879	OHLBJNGJ_00005	KFBMBNCD_01587
group_1395	hypothetical protein	7	7	221	221	221	MCGKKBOL_01513	MFOEDLAO_00773	-	BFDNJKJL_01117	-	-	OIDNFDKO_00846	-	-	-	PHJIAEAJ_00776	-	-	-	-	-	JFFHPFMB_01645	BHDMLIHB_00041	-	-	-
group_1396	hypothetical protein	2	2	1169	1169	1169	-	-	-	-	-	-	-	-	-	-	-	IELBGNII_00320	-	-	-	-	-	BHDMLIHB_00075	-	-	-
group_1397	hypothetical protein	2	2	383	383	383	-	-	-	-	-	-	-	-	-	-	-	IELBGNII_00319	-	-	-	-	-	BHDMLIHB_00076	-	-	-
group_1398	hypothetical protein	2	2	329	329	329	-	-	-	-	-	-	-	-	-	-	-	IELBGNII_00318	-	-	-	-	-	BHDMLIHB_00077	-	-	-
group_1399	hypothetical protein	2	2	287	287	287	-	-	-	-	-	-	-	-	-	-	-	IELBGNII_00317	-	-	-	-	-	BHDMLIHB_00078	-	-	-
group_1400	hypothetical protein	2	2	368	368	368	-	-	-	-	-	-	-	-	-	-	-	IELBGNII_00316	-	-	-	-	-	BHDMLIHB_00079	-	-	-
group_1401	tRNA lysidine(34) synthetase TilS	1	1	788	788	788	-	-	-	-	-	-	-	-	-	-	-	-	-	-	-	-	-	BHDMLIHB_00092	-	-	-
group_1402	hypothetical protein	8	8	926	926	926	-	MFOEDLAO_00128	LLHGEBEJ_00281	-	-	-	-	-	LLCBPMNC_01739	FMOBNNEH_00627	PHJIAEAJ_00491	-	FGJLAKAN_01737	-	-	-	-	BHDMLIHB_00095	EHABHEFN_00409	-	-
group_1403	hypothetical protein	1	1	125	125	125	-	-	-	-	-	-	-	-	-	-	-	-	-	-	-	-	-	BHDMLIHB_00106	-	-	-
group_1404	hypothetical protein	1	1	170	170	170	-	-	-	-	-	-	-	-	-	-	-	-	-	-	-	-	-	BHDMLIHB_00107	-	-	-
group_1405	chromosomal replication initiation protein DnaA	3	3	428	428	428	-	-	-	-	-	-	-	-	LLCBPMNC_01360	-	-	IELBGNII_01665	-	-	-	-	-	BHDMLIHB_00123	-	-	-
group_1406	MFS transporter	3	3	344	344	344	-	-	-	-	-	-	-	-	LLCBPMNC_00279	-	-	IELBGNII_00918	-	-	-	-	-	BHDMLIHB_00132	-	-	-
group_1407	GTPbinding protein TypA	1	1	797	797	797	-	-	-	-	-	-	-	-	-	-	-	-	-	-	-	-	-	BHDMLIHB_00145	-	-	-
group_1408	hypothetical protein	13	13	722	722	722	MCGKKBOL_00454	-	-	BFDNJKJL_01762	PDJBLNNA_00870	KNKDEAAP_01152	OIDNFDKO_00810	ADKGDLBJ_00398	LLCBPMNC_01276	FMOBNNEH_01700	PHJIAEAJ_01436	-	FGJLAKAN_00769	-	-	-	JFFHPFMB_01315	BHDMLIHB_00149	-	OHLBJNGJ_01486	-
group_1409	hypothetical protein	2	2	470	470	470	-	-	-	-	-	-	-	-	-	-	-	IELBGNII_01969	-	-	-	-	-	BHDMLIHB_00152	-	-	-
group_1410	DalanylDalanine carboxypeptidase	1	1	890	890	890	-	-	-	-	-	-	-	-	-	-	-	-	-	-	-	-	-	BHDMLIHB_00167	-	-	-
group_1411	hypothetical protein	2	2	125	125	125	-	-	-	-	-	-	-	-	-	-	-	IELBGNII_00518	-	-	-	-	-	BHDMLIHB_00191	-	-	-
group_1412	hypothetical protein	2	2	224	224	224	-	-	-	-	-	-	-	-	-	-	-	IELBGNII_00519	-	-	-	-	-	BHDMLIHB_00192	-	-	-
group_1413	hypothetical protein	2	2	287	287	287	-	-	-	-	-	-	-	-	-	-	-	IELBGNII_00520	-	-	-	-	-	BHDMLIHB_00193	-	-	-
group_1414	hypothetical protein	2	2	368	368	368	-	-	-	-	-	-	-	-	-	-	-	IELBGNII_00521	-	-	-	-	-	BHDMLIHB_00194	-	-	-
group_1416	hypothetical protein	2	2	281	281	281	-	-	-	-	-	-	-	-	-	-	-	IELBGNII_00524	-	-	-	-	-	BHDMLIHB_00197	-	-	-
group_1417	hypothetical protein	2	2	134	134	134	-	-	-	-	-	-	-	-	-	-	-	IELBGNII_00525	-	-	-	-	-	BHDMLIHB_00198	-	-	-
group_1418	DNAbinding protein	2	2	620	620	620	-	-	-	-	-	-	-	-	-	-	-	IELBGNII_00526	-	-	-	-	-	BHDMLIHB_00199	-	-	-
group_1419	hypothetical protein	2	2	1583	1583	1583	-	-	-	-	-	-	-	-	-	-	-	IELBGNII_00527	-	-	-	-	-	BHDMLIHB_00200	-	-	-
group_1420	hypothetical protein	2	2	1406	1406	1406	-	-	-	-	-	-	-	-	-	-	-	IELBGNII_00528	-	-	-	-	-	BHDMLIHB_00201	-	-	-
group_1422	sitespecific integrase	2	2	1508	1508	1508	-	-	-	-	-	-	-	-	-	-	-	IELBGNII_01651	-	-	-	-	-	BHDMLIHB_00298	-	-	-
group_1423	hypothetical protein	1	1	173	173	173	-	-	-	-	-	-	-	-	-	-	-	-	-	-	-	-	-	BHDMLIHB_00309	-	-	-
group_1424	hypothetical protein	3	3	260	260	260	-	-	-	BFDNJKJL_00493	PDJBLNNA_01876	-	-	-	-	-	-	-	-	-	-	-	-	BHDMLIHB_00316	-	-	-
group_1425	hypothetical protein	3	3	281	281	281	-	-	-	BFDNJKJL_00492	PDJBLNNA_01877	-	-	-	-	-	-	-	-	-	-	-	-	BHDMLIHB_00317	-	-	-
group_1426	hypothetical protein	3	3	386	386	386	-	-	-	BFDNJKJL_00491	PDJBLNNA_01878	-	-	-	-	-	-	-	-	-	-	-	-	BHDMLIHB_00318	-	-	-
group_1427	ATPbinding protein	3	3	1352	1352	1352	-	-	-	BFDNJKJL_00490	PDJBLNNA_01879	-	-	-	-	-	-	-	-	-	-	-	-	BHDMLIHB_00319	-	-	-
group_1428	hypothetical protein	3	3	314	314	314	-	-	-	BFDNJKJL_00489	PDJBLNNA_01880	-	-	-	-	-	-	-	-	-	-	-	-	BHDMLIHB_00320	-	-	-
group_1429	hypothetical protein	2	2	680	680	680	-	-	-	-	-	-	-	-	-	-	-	IELBGNII_01628	-	-	-	-	-	BHDMLIHB_00321	-	-	-
group_1430	hypothetical protein	1	1	236	236	236	-	-	-	-	-	-	-	-	-	-	-	-	-	-	-	-	-	BHDMLIHB_00351	-	-	-
group_1431	hypothetical protein	1	1	281	281	281	-	-	-	-	-	-	-	-	-	-	-	-	-	-	-	-	-	BHDMLIHB_00352	-	-	-
group_1432	hypothetical protein	1	1	2315	2315	2315	-	-	-	-	-	-	-	-	-	-	-	-	-	-	-	-	-	BHDMLIHB_00353	-	-	-
group_1433	hypothetical protein	5	5	674	674	674	-	MFOEDLAO_01613	-	BFDNJKJL_01350	PDJBLNNA_01641	-	-	-	-	-	PHJIAEAJ_01896	-	-	-	-	-	-	BHDMLIHB_00360	-	-	-
group_1434	Acetyltransferase	4	4	485	485	485	-	-	LLHGEBEJ_01597	-	-	-	-	-	-	FMOBNNEH_00357	-	IELBGNII_01515	-	-	-	-	-	BHDMLIHB_00375	-	-	-
group_1436	hypothetical protein	10	10	233	236	234	MCGKKBOL_00183	-	-	BFDNJKJL_00455	PDJBLNNA_00193	-	OIDNFDKO_00399	ADKGDLBJ_01152	LLCBPMNC_01591	-	PHJIAEAJ_00961	-	-	-	-	-	JFFHPFMB_01746	BHDMLIHB_00432	-	-	KFBMBNCD_00824
group_1437	hypothetical protein	2	2	125	125	125	-	-	-	-	-	-	-	-	-	-	-	IELBGNII_00943	-	-	-	-	-	BHDMLIHB_00449	-	-	-
group_1438	hypothetical protein	2	2	1490	1490	1490	-	-	-	-	-	-	-	-	-	-	-	IELBGNII_00945	-	-	-	-	-	BHDMLIHB_00451	-	-	-
group_1439	transcriptional regulator	2	2	542	542	542	-	-	-	-	-	-	-	-	-	-	-	IELBGNII_00946	-	-	-	-	-	BHDMLIHB_00452	-	-	-
group_1440	hypothetical protein	4	4	197	197	197	-	-	-	-	-	-	-	ADKGDLBJ_00445	-	-	PHJIAEAJ_00940	IELBGNII_00947	-	-	-	-	-	BHDMLIHB_00453	-	-	-
group_1441	hypothetical protein	3	3	230	230	230	-	-	-	-	-	-	-	-	-	-	PHJIAEAJ_00938	IELBGNII_00949	-	-	-	-	-	BHDMLIHB_00455	-	-	-
group_1442	hypothetical protein	2	2	485	485	485	-	-	-	-	-	-	-	-	-	-	-	IELBGNII_00950	-	-	-	-	-	BHDMLIHB_00456	-	-	-
group_1443	hypothetical protein	2	2	203	203	203	-	-	-	-	-	-	-	-	-	-	-	IELBGNII_00951	-	-	-	-	-	BHDMLIHB_00457	-	-	-
group_1444	hypothetical protein	2	2	167	167	167	-	-	-	-	-	-	-	-	-	-	-	IELBGNII_00952	-	-	-	-	-	BHDMLIHB_00458	-	-	-
group_1445	hypothetical protein	2	2	332	332	332	-	-	-	-	-	-	-	-	-	-	-	IELBGNII_00953	-	-	-	-	-	BHDMLIHB_00459	-	-	-
group_1446	hypothetical protein	2	2	278	278	278	-	-	-	-	-	-	-	-	-	-	-	IELBGNII_00954	-	-	-	-	-	BHDMLIHB_00460	-	-	-
group_1447	hypothetical protein	2	2	848	848	848	-	-	-	-	-	-	-	-	-	-	-	IELBGNII_00955	-	-	-	-	-	BHDMLIHB_00461	-	-	-
group_1448	hypothetical protein	2	2	461	461	461	-	-	-	-	-	-	-	-	-	-	-	IELBGNII_00957	-	-	-	-	-	BHDMLIHB_00463	-	-	-
group_1449	hypothetical protein	2	2	167	167	167	-	-	-	-	-	-	-	-	-	-	-	IELBGNII_00959	-	-	-	-	-	BHDMLIHB_00465	-	-	-
group_1450	hypothetical protein	2	2	482	482	482	-	-	-	-	-	-	-	-	-	-	-	IELBGNII_00960	-	-	-	-	-	BHDMLIHB_00466	-	-	-
group_1451	hypothetical protein	2	2	491	491	491	-	-	-	-	-	-	-	-	-	-	-	IELBGNII_00961	-	-	-	-	-	BHDMLIHB_00467	-	-	-
group_1452	hypothetical protein	2	2	1109	1109	1109	-	-	-	-	-	-	-	-	-	-	-	IELBGNII_00963	-	-	-	-	-	BHDMLIHB_00469	-	-	-
group_1453	hypothetical protein	1	1	227	227	227	-	-	-	-	-	-	-	-	-	-	-	-	-	-	-	-	-	BHDMLIHB_00525	-	-	-
group_1455	hypothetical protein	2	2	1250	1250	1250	-	-	-	-	-	-	-	-	-	-	-	IELBGNII_01975	-	-	-	-	-	BHDMLIHB_00593	-	-	-
group_1456	DNA mismatch repair protein MutL	2	2	2456	2456	2456	-	-	-	-	-	-	-	-	-	-	-	IELBGNII_01974	-	-	-	-	-	BHDMLIHB_00594	-	-	-
group_1457	glyoxalase	2	2	338	338	338	-	-	-	-	-	-	-	-	-	-	-	IELBGNII_00664	-	-	-	-	-	BHDMLIHB_00655	-	-	-
group_1458	carboxylesterase	1	1	1811	1811	1811	-	-	-	-	-	-	-	-	-	-	-	-	-	-	-	-	-	BHDMLIHB_00659	-	-	-
group_1459	PTS betaglucoside transporter subunit EIIBCA	2	2	1412	1412	1412	-	-	-	-	-	-	-	-	-	-	-	IELBGNII_00658	-	-	-	-	-	BHDMLIHB_00661	-	-	-
group_1460	transcription antiterminator BglG	18	18	833	833	833	MCGKKBOL_01607	MFOEDLAO_01250	LLHGEBEJ_00059	BFDNJKJL_00143	PDJBLNNA_00677	-	OIDNFDKO_00183	ADKGDLBJ_00134	LLCBPMNC_00905	FMOBNNEH_00120	PHJIAEAJ_01124	IELBGNII_00656	FGJLAKAN_01958	-	BJOHIFJI_01519	-	JFFHPFMB_00684	BHDMLIHB_00663	EHABHEFN_00619	OHLBJNGJ_00062	KFBMBNCD_01529
group_1461	iron ABC transporter ATPbinding protein	1	1	1559	1559	1559	-	-	-	-	-	-	-	-	-	-	-	-	-	-	-	-	-	BHDMLIHB_00673	-	-	-
group_1462	pyruvate formatelyase 1activating enzyme	1	1	359	359	359	-	-	-	-	-	-	-	-	-	-	-	-	-	-	-	-	-	BHDMLIHB_00732	-	-	-
group_1463	sugar ABC transporter ATPbinding protein	2	2	1013	1013	1013	-	-	-	-	-	-	-	-	-	-	-	IELBGNII_01637	-	-	-	-	-	BHDMLIHB_00735	-	-	-
group_1465	hypothetical protein	2	2	704	704	704	-	-	-	-	-	-	-	-	-	-	-	IELBGNII_01639	-	-	-	-	-	BHDMLIHB_00737	-	-	-
group_1466	Dribitol5phosphate phosphatase	2	2	599	599	599	-	-	-	-	-	-	-	-	-	-	-	IELBGNII_01640	-	-	-	-	-	BHDMLIHB_00738	-	-	-
group_1467	LacI family transcriptional regulator	2	2	2030	2030	2030	-	-	-	-	-	-	-	-	-	-	-	IELBGNII_01641	-	-	-	-	-	BHDMLIHB_00739	-	-	-
group_1468	PTS fructose transporter subunit IIA	2	2	434	434	434	-	-	-	-	-	-	-	-	-	-	-	IELBGNII_01642	-	-	-	-	-	BHDMLIHB_00740	-	-	-
group_1469	PTS mannose transporter subunit EIIAB	2	2	473	473	473	-	-	-	-	-	-	-	-	-	-	-	IELBGNII_01643	-	-	-	-	-	BHDMLIHB_00741	-	-	-
group_1470	PTS Nacetylgalactosamine transporter subunit IIC	2	2	773	773	773	-	-	-	-	-	-	-	-	-	-	-	IELBGNII_01644	-	-	-	-	-	BHDMLIHB_00742	-	-	-
group_1471	PTS mannose family transporter subunit IID	2	2	806	806	806	-	-	-	-	-	-	-	-	-	-	-	IELBGNII_01645	-	-	-	-	-	BHDMLIHB_00743	-	-	-
group_1472	hypothetical protein	2	2	1043	1043	1043	-	-	-	-	-	-	-	-	-	-	-	IELBGNII_01646	-	-	-	-	-	BHDMLIHB_00744	-	-	-
group_1473	DNA gyrase subunit B	1	1	2087	2087	2087	-	-	-	-	-	-	-	-	-	-	-	-	-	-	-	-	-	BHDMLIHB_00779	-	-	-
group_1474	DNAentry nuclease	4	4	767	767	767	-	-	-	-	-	-	-	ADKGDLBJ_01093	-	-	PHJIAEAJ_01343	IELBGNII_00340	-	-	-	-	-	BHDMLIHB_00791	-	-	-
group_1475	hypothetical protein	3	3	755	755	755	-	-	-	-	-	-	-	ADKGDLBJ_01092	-	-	-	IELBGNII_00341	-	-	-	-	-	BHDMLIHB_00792	-	-	-
group_1476	hypothetical protein	5	5	293	293	293	-	-	-	-	-	-	-	ADKGDLBJ_01089	-	-	PHJIAEAJ_00031	IELBGNII_00344	-	-	-	-	-	BHDMLIHB_00795	-	-	KFBMBNCD_00169
group_1477	hypothetical protein	5	5	179	179	179	-	-	-	-	-	-	-	ADKGDLBJ_01088	-	-	PHJIAEAJ_00030	IELBGNII_00345	-	-	-	-	-	BHDMLIHB_00796	-	-	KFBMBNCD_00170
group_1478	hypothetical protein	5	5	404	404	404	-	-	-	-	-	-	-	ADKGDLBJ_01087	-	-	PHJIAEAJ_00029	IELBGNII_00346	-	-	-	-	-	BHDMLIHB_00797	-	-	KFBMBNCD_00171
group_1479	hypothetical protein	4	4	3401	3401	3401	-	-	-	-	-	-	-	ADKGDLBJ_01083	-	-	PHJIAEAJ_00025	IELBGNII_00350	-	-	-	-	-	BHDMLIHB_00801	-	-	-
group_1480	hypothetical protein	5	5	581	581	581	-	-	-	-	-	-	-	ADKGDLBJ_01082	-	-	PHJIAEAJ_00024	IELBGNII_00351	-	-	-	-	-	BHDMLIHB_00802	-	-	KFBMBNCD_00176
group_1481	hypothetical protein	5	5	452	452	452	-	-	-	-	-	-	-	ADKGDLBJ_01081	-	-	PHJIAEAJ_00023	IELBGNII_00352	-	-	-	-	-	BHDMLIHB_00803	-	-	KFBMBNCD_00177
group_1482	hypothetical protein	5	5	461	461	461	-	-	-	-	-	-	-	ADKGDLBJ_01080	-	-	PHJIAEAJ_00022	IELBGNII_00353	-	-	-	-	-	BHDMLIHB_00804	-	-	KFBMBNCD_00178
group_1483	hypothetical protein	4	4	395	395	395	-	-	-	-	-	-	-	-	-	-	PHJIAEAJ_00021	IELBGNII_00354	-	-	-	-	-	BHDMLIHB_00805	-	-	KFBMBNCD_00179
group_1484	hypothetical protein	4	4	344	344	344	-	-	-	-	-	-	-	-	-	-	PHJIAEAJ_00020	IELBGNII_00355	-	-	-	-	-	BHDMLIHB_00806	-	-	KFBMBNCD_00180
group_1485	hypothetical protein	3	3	341	341	341	-	-	-	-	-	-	-	-	-	-	PHJIAEAJ_00019	IELBGNII_00356	-	-	-	-	-	BHDMLIHB_00807	-	-	-
group_1486	hypothetical protein	3	3	377	377	377	-	-	-	-	-	-	-	-	-	-	PHJIAEAJ_00018	IELBGNII_00357	-	-	-	-	-	BHDMLIHB_00808	-	-	-
group_1487	hypothetical protein	3	3	872	872	872	-	-	-	-	-	-	-	-	-	-	PHJIAEAJ_00016	IELBGNII_00359	-	-	-	-	-	BHDMLIHB_00810	-	-	-
group_1488	hypothetical protein	3	3	1481	1481	1481	-	-	-	-	-	-	-	-	-	-	PHJIAEAJ_00012	IELBGNII_00363	-	-	-	-	-	BHDMLIHB_00814	-	-	-
group_1489	hypothetical protein	3	3	437	437	437	-	-	-	-	-	-	-	-	-	-	PHJIAEAJ_00010	IELBGNII_00365	-	-	-	-	-	BHDMLIHB_00816	-	-	-
group_1490	hypothetical protein	3	3	434	434	434	-	-	-	-	-	-	-	-	-	-	PHJIAEAJ_00008	IELBGNII_00367	-	-	-	-	-	BHDMLIHB_00818	-	-	-
group_1491	hypothetical protein	3	3	323	323	323	-	-	-	-	-	-	-	-	-	-	PHJIAEAJ_00007	IELBGNII_00368	-	-	-	-	-	BHDMLIHB_00819	-	-	-
group_1492	hypothetical protein	2	2	200	200	200	-	-	-	-	-	-	-	-	-	-	-	IELBGNII_00370	-	-	-	-	-	BHDMLIHB_00821	-	-	-
group_1493	hypothetical protein	2	2	434	434	434	-	-	-	-	-	-	-	-	-	-	-	IELBGNII_00371	-	-	-	-	-	BHDMLIHB_00822	-	-	-
group_1494	hypothetical protein	2	2	527	527	527	-	-	-	-	-	-	-	-	-	-	-	IELBGNII_00372	-	-	-	-	-	BHDMLIHB_00823	-	-	-
group_1495	hypothetical protein	3	3	551	551	551	-	-	-	-	-	-	-	ADKGDLBJ_01060	-	-	-	IELBGNII_00375	-	-	-	-	-	BHDMLIHB_00826	-	-	-
group_1496	hypothetical protein	3	3	350	350	350	-	-	-	-	-	-	-	ADKGDLBJ_01059	-	-	-	IELBGNII_00376	-	-	-	-	-	BHDMLIHB_00827	-	-	-
group_1497	hypothetical protein	2	2	395	395	395	-	-	-	-	-	-	-	-	-	-	-	IELBGNII_00379	-	-	-	-	-	BHDMLIHB_00830	-	-	-
group_1498	hypothetical protein	3	3	368	368	368	-	-	-	-	-	-	-	-	-	-	PHJIAEAJ_00824	IELBGNII_00380	-	-	-	-	-	BHDMLIHB_00831	-	-	-
group_1499	singlestranded DNAbinding protein	2	2	431	431	431	-	-	-	-	-	-	-	-	-	-	-	IELBGNII_00381	-	-	-	-	-	BHDMLIHB_00832	-	-	-
group_1500	hypothetical protein	2	2	656	656	656	-	-	-	-	-	-	-	-	-	-	-	IELBGNII_00382	-	-	-	-	-	BHDMLIHB_00833	-	-	-
group_1501	hypothetical protein	2	2	473	473	473	-	-	-	-	-	-	-	-	-	-	-	IELBGNII_00383	-	-	-	-	-	BHDMLIHB_00834	-	-	-
group_1502	hypothetical protein	2	2	365	365	365	-	-	-	-	-	-	-	-	-	-	-	IELBGNII_00386	-	-	-	-	-	BHDMLIHB_00837	-	-	-
group_1503	hypothetical protein	1	1	185	185	185	-	-	-	-	-	-	-	-	-	-	-	-	-	-	-	-	-	BHDMLIHB_00838	-	-	-
group_1504	hypothetical protein	2	2	275	275	275	-	-	-	-	-	-	-	-	-	-	-	IELBGNII_00387	-	-	-	-	-	BHDMLIHB_00839	-	-	-
group_1505	DNAbinding protein	3	3	275	275	275	-	-	-	-	-	-	-	ADKGDLBJ_01043	-	-	-	IELBGNII_00388	-	-	-	-	-	BHDMLIHB_00840	-	-	-
group_1506	hypothetical protein	3	3	206	206	206	-	-	-	-	-	-	-	ADKGDLBJ_01042	-	-	-	IELBGNII_00389	-	-	-	-	-	BHDMLIHB_00841	-	-	-
group_1507	hypothetical protein	3	3	143	143	143	-	-	-	-	-	-	-	ADKGDLBJ_01041	-	-	-	IELBGNII_00390	-	-	-	-	-	BHDMLIHB_00842	-	-	-
group_1508	hypothetical protein	3	3	209	209	209	-	-	-	-	-	-	-	ADKGDLBJ_01040	-	-	-	IELBGNII_00391	-	-	-	-	-	BHDMLIHB_00843	-	-	-
group_1509	hypothetical protein	3	3	248	248	248	-	-	-	-	-	-	-	ADKGDLBJ_01039	-	-	-	IELBGNII_00392	-	-	-	-	-	BHDMLIHB_00844	-	-	-
group_1510	hypothetical protein	3	3	209	209	209	-	-	-	-	-	-	-	-	-	-	-	IELBGNII_00393	-	-	-	-	-	BHDMLIHB_00845	-	-	KFBMBNCD_00221
group_1511	hypothetical protein	2	2	737	737	737	-	-	-	-	-	-	-	-	-	-	-	IELBGNII_00394	-	-	-	-	-	BHDMLIHB_00846	-	-	-
group_1512	hypothetical protein	2	2	149	149	149	-	-	-	-	-	-	-	-	-	-	-	IELBGNII_00395	-	-	-	-	-	BHDMLIHB_00847	-	-	-
group_1513	hypothetical protein	2	2	140	140	140	-	-	-	-	-	-	-	-	-	-	-	IELBGNII_00396	-	-	-	-	-	BHDMLIHB_00848	-	-	-
group_1515	DNAbinding protein	3	3	857	857	857	-	-	-	-	-	-	-	ADKGDLBJ_01033	-	-	-	IELBGNII_00398	-	-	-	-	-	BHDMLIHB_00850	-	-	-
group_1516	sitespecific integrase	2	2	1094	1094	1094	-	-	-	-	-	-	-	-	-	-	-	IELBGNII_00399	-	-	-	-	-	BHDMLIHB_00851	-	-	-
group_1517	hypothetical protein	3	3	2894	2894	2894	-	-	-	-	-	-	-	ADKGDLBJ_01260	-	-	-	IELBGNII_01323	-	-	-	-	-	BHDMLIHB_00899	-	-	-
group_1519	hypothetical protein	3	3	488	488	488	-	-	-	-	-	-	-	ADKGDLBJ_01262	-	-	-	IELBGNII_01321	-	-	-	-	-	BHDMLIHB_00901	-	-	-
group_1520	hypothetical protein	2	2	683	683	683	-	-	-	-	-	-	-	-	-	-	-	IELBGNII_01591	-	-	-	-	-	BHDMLIHB_00903	-	-	-
group_1521	hypothetical protein	7	7	773	773	773	-	MFOEDLAO_01118	LLHGEBEJ_01279	-	-	-	-	ADKGDLBJ_00811	-	-	PHJIAEAJ_01346	IELBGNII_00718	-	-	-	-	JFFHPFMB_01271	BHDMLIHB_00924	-	-	-
group_1522	chaperone DnaJ	1	1	293	293	293	-	-	-	-	-	-	-	-	-	-	-	-	-	-	-	-	-	BHDMLIHB_00933	-	-	-
group_1523	hypothetical protein	1	1	671	671	671	-	-	-	-	-	-	-	-	-	-	-	-	-	-	-	-	-	BHDMLIHB_00934	-	-	-
group_1524	PTS betaglucoside transporter subunit EIIBCA	2	2	1841	1841	1841	-	-	-	-	-	-	-	-	-	-	-	IELBGNII_00505	-	-	-	-	-	BHDMLIHB_00937	-	-	-
group_1525	6phosphobetaglucosidase	2	2	1496	1496	1496	-	-	-	-	-	-	-	-	-	-	-	IELBGNII_00506	-	-	-	-	-	BHDMLIHB_00938	-	-	-
group_1526	hypothetical protein	2	2	623	623	623	-	-	-	-	-	-	-	-	-	-	-	IELBGNII_00507	-	-	-	-	-	BHDMLIHB_00939	-	-	-
group_1527	hypothetical protein	2	2	389	389	389	-	-	-	-	-	-	-	-	-	-	-	IELBGNII_00508	-	-	-	-	-	BHDMLIHB_00940	-	-	-
group_1528	hypothetical protein	5	5	128	128	128	-	MFOEDLAO_01608	-	BFDNJKJL_01354	PDJBLNNA_01645	-	-	-	-	-	PHJIAEAJ_01900	-	-	-	-	-	-	BHDMLIHB_00973	-	-	-
group_1529	putative transcriptional regulatory protein	1	1	803	803	803	-	-	-	-	-	-	-	-	-	-	-	-	-	-	-	-	-	BHDMLIHB_00977	-	-	-
group_1530	phosphopantothenoylcysteine decarboxylase	13	13	548	548	548	MCGKKBOL_01120	MFOEDLAO_00278	-	BFDNJKJL_01707	PDJBLNNA_01508	-	OIDNFDKO_00476	ADKGDLBJ_01475	LLCBPMNC_00344	FMOBNNEH_01831	PHJIAEAJ_00042	-	FGJLAKAN_01488	-	-	-	JFFHPFMB_00621	BHDMLIHB_01026	-	-	KFBMBNCD_00279
group_1531	hypothetical protein	1	1	203	203	203	-	-	-	-	-	-	-	-	-	-	-	-	-	-	-	-	-	BHDMLIHB_01027	-	-	-
group_1532	hypothetical protein	3	3	326	326	326	-	-	-	-	PDJBLNNA_00813	KNKDEAAP_01907	-	-	-	-	-	-	-	-	-	-	-	BHDMLIHB_01028	-	-	-
group_1533	hypothetical protein	1	1	314	314	314	-	-	-	-	-	-	-	-	-	-	-	-	-	-	-	-	-	BHDMLIHB_01061	-	-	-
group_1534	tRNA (adenosine(37)N6)threonylcarbamoyltransferase complex dimerization subunit type 1 TsaB	1	1	623	623	623	-	-	-	-	-	-	-	-	-	-	-	-	-	-	-	-	-	BHDMLIHB_01069	-	-	-
group_1535	hypothetical protein	1	1	158	158	158	-	-	-	-	-	-	-	-	-	-	-	-	-	-	-	-	-	BHDMLIHB_01070	-	-	-
group_1536	singlestranded DNAbinding protein	1	1	425	425	425	-	-	-	-	-	-	-	-	-	-	-	-	-	-	-	-	-	BHDMLIHB_01130	-	-	-
group_1537	hypothetical protein	1	1	410	410	410	-	-	-	-	-	-	-	-	-	-	-	-	-	-	-	-	-	BHDMLIHB_01131	-	-	-
group_1538	Chromosomepartitioning ATPase Soj	1	1	791	791	791	-	-	-	-	-	-	-	-	-	-	-	-	-	-	-	-	-	BHDMLIHB_01132	-	-	-
group_1539	hypothetical protein	1	1	311	311	311	-	-	-	-	-	-	-	-	-	-	-	-	-	-	-	-	-	BHDMLIHB_01133	-	-	-
group_1540	hypothetical protein	1	1	494	494	494	-	-	-	-	-	-	-	-	-	-	-	-	-	-	-	-	-	BHDMLIHB_01134	-	-	-
group_1541	hypothetical protein	1	1	1334	1334	1334	-	-	-	-	-	-	-	-	-	-	-	-	-	-	-	-	-	BHDMLIHB_01138	-	-	-
group_1542	hypothetical protein	1	1	1607	1607	1607	-	-	-	-	-	-	-	-	-	-	-	-	-	-	-	-	-	BHDMLIHB_01139	-	-	-
group_1543	MFS transporter	6	6	1181	1181	1181	MCGKKBOL_01163	-	-	BFDNJKJL_00776	PDJBLNNA_00314	-	-	-	-	-	-	IELBGNII_00072	-	-	-	-	JFFHPFMB_01229	BHDMLIHB_01140	-	-	-
group_1544	hypothetical protein	6	6	1385	1385	1385	MCGKKBOL_01164	-	-	BFDNJKJL_00775	PDJBLNNA_00315	-	-	-	-	-	-	IELBGNII_00071	-	-	-	-	JFFHPFMB_01230	BHDMLIHB_01141	-	-	-
group_1545	flavoprotein	6	6	554	554	554	MCGKKBOL_01167	-	-	BFDNJKJL_00772	PDJBLNNA_00318	-	-	-	-	-	-	IELBGNII_00068	-	-	-	-	JFFHPFMB_01233	BHDMLIHB_01144	-	-	-
group_1546	TIGR01440 family protein	1	1	677	677	677	-	-	-	-	-	-	-	-	-	-	-	-	-	-	-	-	-	BHDMLIHB_01155	-	-	-
group_1547	hypothetical protein	1	1	218	218	218	-	-	-	-	-	-	-	-	-	-	-	-	-	-	-	-	-	BHDMLIHB_01172	-	-	-
group_1548	transcriptional regulator	9	9	899	899	899	MCGKKBOL_00085	MFOEDLAO_00215	LLHGEBEJ_00111	-	-	KNKDEAAP_00866	-	-	-	FMOBNNEH_00010	-	IELBGNII_00834	FGJLAKAN_01241	-	-	-	JFFHPFMB_01017	BHDMLIHB_01199	-	-	-
group_1549	bacteriocin	16	16	155	155	155	MCGKKBOL_00078	MFOEDLAO_00222	LLHGEBEJ_00104	BFDNJKJL_00534	PDJBLNNA_01845	KNKDEAAP_00872	OIDNFDKO_00907	ADKGDLBJ_00223	LLCBPMNC_01039	-	PHJIAEAJ_00441	IELBGNII_00827	-	DICGILFP_00080	BJOHIFJI_00688	-	JFFHPFMB_01024	BHDMLIHB_01206	-	OHLBJNGJ_00223	-
group_1550	hypothetical protein	16	16	185	185	185	MCGKKBOL_00077	MFOEDLAO_00223	LLHGEBEJ_00103	BFDNJKJL_00535	PDJBLNNA_01844	KNKDEAAP_00873	OIDNFDKO_00906	ADKGDLBJ_00222	LLCBPMNC_01038	-	PHJIAEAJ_00440	IELBGNII_00826	-	DICGILFP_00081	BJOHIFJI_00689	-	JFFHPFMB_01025	BHDMLIHB_01207	-	OHLBJNGJ_00222	-
group_1551	bacteriocin	15	15	194	194	194	MCGKKBOL_00076	MFOEDLAO_00224	LLHGEBEJ_00102	BFDNJKJL_00536	PDJBLNNA_01843	KNKDEAAP_00874	OIDNFDKO_00905	ADKGDLBJ_00221	LLCBPMNC_01037	-	-	IELBGNII_00825	-	DICGILFP_00082	BJOHIFJI_00690	-	JFFHPFMB_01026	BHDMLIHB_01208	-	OHLBJNGJ_00221	-
group_1552	hypothetical protein	1	1	416	416	416	-	-	-	-	-	-	-	-	-	-	-	-	-	-	-	-	-	BHDMLIHB_01239	-	-	-
group_1553	PTS betaglucoside transporter subunit EIIBCA	1	1	713	713	713	-	-	-	-	-	-	-	-	-	-	-	-	-	-	-	-	-	BHDMLIHB_01251	-	-	-
group_1554	alphaLRha alpha1,3Lrhamnosyltransferase	2	2	953	953	953	-	-	-	-	-	-	-	-	-	-	-	IELBGNII_01172	-	-	-	-	-	BHDMLIHB_01252	-	-	-
group_1555	glycosyl transferase	2	2	815	815	815	-	-	-	-	-	-	-	-	-	-	-	IELBGNII_01173	-	-	-	-	-	BHDMLIHB_01253	-	-	-
group_1556	CHAP domaincontaining protein	1	1	1562	1562	1562	-	-	-	-	-	-	-	-	-	-	-	-	-	-	-	-	-	BHDMLIHB_01271	-	-	-
group_1557	hypothetical protein	1	1	362	362	362	-	-	-	-	-	-	-	-	-	-	-	-	-	-	-	-	-	BHDMLIHB_01272	-	-	-
group_1558	hypothetical protein	1	1	479	479	479	-	-	-	-	-	-	-	-	-	-	-	-	-	-	-	-	-	BHDMLIHB_01273	-	-	-
group_1559	aminopeptidase	1	1	1334	1334	1334	-	-	-	-	-	-	-	-	-	-	-	-	-	-	-	-	-	BHDMLIHB_01282	-	-	-
group_1560	dihydroxyacetone kinase subunit L	1	1	665	665	665	-	-	-	-	-	-	-	-	-	-	-	-	-	-	-	-	-	BHDMLIHB_01289	-	-	-
group_1561	Chromosome partition protein Smc	1	1	1121	1121	1121	-	-	-	-	-	-	-	-	-	-	-	-	-	-	-	-	-	BHDMLIHB_01322	-	-	-
group_1562	tRNA 4thiouridine(8) synthase ThiI	1	1	1349	1349	1349	-	-	-	-	-	-	-	-	-	-	-	-	-	-	-	-	-	BHDMLIHB_01378	-	-	-
group_1563	tRNA 2thiouridine(34) synthase MnmA	1	1	260	260	260	-	-	-	-	-	-	-	-	-	-	-	-	-	-	-	-	-	BHDMLIHB_01379	-	-	-
group_1564	hypothetical protein	2	2	179	179	179	-	-	-	-	-	-	-	-	-	-	-	IELBGNII_01574	-	-	-	-	-	BHDMLIHB_01381	-	-	-
group_1565	hypothetical protein	1	1	464	464	464	-	-	-	-	-	-	-	-	-	-	-	-	-	-	-	-	-	BHDMLIHB_01398	-	-	-
group_1566	hypothetical protein	16	16	779	779	779	MCGKKBOL_00506	MFOEDLAO_00925	LLHGEBEJ_01086	BFDNJKJL_00184	PDJBLNNA_00039	KNKDEAAP_01312	-	-	LLCBPMNC_01326	FMOBNNEH_01623	PHJIAEAJ_01387	IELBGNII_01917	FGJLAKAN_00720	-	-	-	JFFHPFMB_01367	BHDMLIHB_01401	EHABHEFN_01447	OHLBJNGJ_01548	KFBMBNCD_01081
group_1567	transcriptional regulator	16	16	797	797	797	MCGKKBOL_00507	MFOEDLAO_00926	LLHGEBEJ_01087	BFDNJKJL_00183	PDJBLNNA_00040	KNKDEAAP_01311	-	-	LLCBPMNC_01327	FMOBNNEH_01622	PHJIAEAJ_01386	IELBGNII_01916	FGJLAKAN_00719	-	-	-	JFFHPFMB_01368	BHDMLIHB_01402	EHABHEFN_01448	OHLBJNGJ_01549	KFBMBNCD_01080
group_1568	alphaglycosidase	16	16	1730	1730	1730	MCGKKBOL_00508	MFOEDLAO_00927	LLHGEBEJ_01088	BFDNJKJL_00182	PDJBLNNA_00041	KNKDEAAP_01310	-	-	LLCBPMNC_01328	FMOBNNEH_01621	PHJIAEAJ_01385	IELBGNII_01915	FGJLAKAN_00718	-	-	-	JFFHPFMB_01369	BHDMLIHB_01403	EHABHEFN_01449	OHLBJNGJ_01550	KFBMBNCD_01079
group_1569	sugar ABC transporter substratebinding protein	16	16	1454	1454	1454	MCGKKBOL_00509	MFOEDLAO_00928	LLHGEBEJ_01089	BFDNJKJL_00181	PDJBLNNA_00042	KNKDEAAP_01309	-	-	LLCBPMNC_01329	FMOBNNEH_01620	PHJIAEAJ_01384	IELBGNII_01914	FGJLAKAN_00717	-	-	-	JFFHPFMB_01370	BHDMLIHB_01404	EHABHEFN_01450	OHLBJNGJ_01551	KFBMBNCD_01078
group_1570	sugar ABC transporter permease	16	16	1310	1310	1310	MCGKKBOL_00510	MFOEDLAO_00929	LLHGEBEJ_01090	BFDNJKJL_00180	PDJBLNNA_00043	KNKDEAAP_01308	-	-	LLCBPMNC_01330	FMOBNNEH_01619	PHJIAEAJ_01383	IELBGNII_01913	FGJLAKAN_00716	-	-	-	JFFHPFMB_01371	BHDMLIHB_01405	EHABHEFN_01451	OHLBJNGJ_01552	KFBMBNCD_01077
group_1571	sugar ABC transporter permease	16	16	827	827	827	MCGKKBOL_00511	MFOEDLAO_00930	LLHGEBEJ_01091	BFDNJKJL_00179	PDJBLNNA_00044	KNKDEAAP_01307	-	-	LLCBPMNC_01331	FMOBNNEH_01618	PHJIAEAJ_01382	IELBGNII_01912	FGJLAKAN_00715	-	-	-	JFFHPFMB_01372	BHDMLIHB_01406	EHABHEFN_01452	OHLBJNGJ_01553	KFBMBNCD_01076
group_1572	alphaamylase	16	16	2129	2129	2129	MCGKKBOL_00512	MFOEDLAO_00931	LLHGEBEJ_01092	BFDNJKJL_00178	PDJBLNNA_00045	KNKDEAAP_01306	-	-	LLCBPMNC_01332	FMOBNNEH_01617	PHJIAEAJ_01381	IELBGNII_01911	FGJLAKAN_00714	-	-	-	JFFHPFMB_01373	BHDMLIHB_01407	EHABHEFN_01453	OHLBJNGJ_01554	KFBMBNCD_01075
group_1573	LacI family transcriptional regulator	1	1	251	251	251	-	-	-	-	-	-	-	-	-	-	-	-	-	-	-	-	-	BHDMLIHB_01493	-	-	-
group_1574	hypothetical protein	2	2	362	362	362	-	-	-	-	-	-	-	-	-	-	-	IELBGNII_01631	-	-	-	-	-	BHDMLIHB_01547	-	-	-
group_1575	hypothetical protein	2	2	794	794	794	-	-	-	-	-	-	-	-	-	-	-	IELBGNII_01633	-	-	-	-	-	BHDMLIHB_01548	-	-	-
group_1576	hypothetical protein	2	2	1241	1241	1241	-	-	-	-	-	-	-	-	-	-	-	IELBGNII_00891	-	-	-	-	-	BHDMLIHB_01550	-	-	-
group_1577	transcriptional regulator	3	3	863	863	863	-	-	-	-	-	-	-	-	LLCBPMNC_01115	-	-	IELBGNII_00892	-	-	-	-	-	BHDMLIHB_01551	-	-	-
group_1578	Acetyltransferase	3	3	461	461	461	-	-	-	-	-	-	-	-	LLCBPMNC_01117	-	-	IELBGNII_00894	-	-	-	-	-	BHDMLIHB_01553	-	-	-
group_1579	diaminopimelate decarboxylase	3	3	1157	1157	1157	-	-	-	-	-	-	-	-	LLCBPMNC_01118	-	-	IELBGNII_00895	-	-	-	-	-	BHDMLIHB_01554	-	-	-
group_1580	hypothetical protein	3	3	164	164	164	-	-	-	-	-	-	-	-	LLCBPMNC_01119	-	-	IELBGNII_00896	-	-	-	-	-	BHDMLIHB_01555	-	-	-
group_1581	peptidebinding protein	1	1	941	941	941	-	-	-	-	-	-	-	-	-	-	-	-	-	-	-	-	-	BHDMLIHB_01586	-	-	-
group_1582	Lserine dehydratase, ironsulfurdependent subunit beta	1	1	848	848	848	-	-	-	-	-	-	-	-	-	-	-	-	-	-	-	-	-	BHDMLIHB_01608	-	-	-
group_1583	tRNA uridine5carboxymethylaminomethyl(34) synthesis enzyme MnmG	1	1	776	776	776	-	-	-	-	-	-	-	-	-	-	-	-	-	-	-	-	-	BHDMLIHB_01616	-	-	-
group_1584	hypothetical protein	4	4	185	185	185	MCGKKBOL_01948	MFOEDLAO_00050	-	-	-	-	-	-	-	-	PHJIAEAJ_00294	-	-	-	-	-	-	BHDMLIHB_01646	-	-	-
group_1585	ABC transporter permease	1	1	896	896	896	-	-	-	-	-	-	-	-	-	-	-	-	-	-	-	-	-	BHDMLIHB_01653	-	-	-
group_1586	PTS lactose transporter subunit IIBC	1	1	638	638	638	-	-	-	-	-	-	-	-	-	-	-	-	-	-	-	-	-	BHDMLIHB_01685	-	-	-
group_1587	Adenosine monophosphateprotein transferase NmFic	11	11	602	602	602	-	MFOEDLAO_00757	-	BFDNJKJL_00023	PDJBLNNA_01069	-	-	ADKGDLBJ_00490	LLCBPMNC_00966	FMOBNNEH_01932	-	IELBGNII_00591	FGJLAKAN_01289	-	-	-	-	BHDMLIHB_01781	-	OHLBJNGJ_00805	KFBMBNCD_01596
group_1588	hypothetical protein	1	1	185	185	185	-	-	-	-	-	-	-	-	-	-	-	-	-	-	-	-	-	BHDMLIHB_01795	-	-	-
group_1589	polyribonucleotide nucleotidyltransferase	1	1	2333	2333	2333	-	-	-	-	-	-	-	-	-	-	-	-	-	-	-	-	-	BHDMLIHB_01798	-	-	-
group_1590	recombination regulator RecX	1	1	770	770	770	-	-	-	-	-	-	-	-	-	-	-	-	-	-	-	-	-	BHDMLIHB_01820	-	-	-
group_1591	LacI family transcriptional regulator	1	1	1076	1076	1076	-	-	-	-	-	-	-	-	-	-	-	-	-	-	-	-	-	BHDMLIHB_01826	-	-	-
group_1592	transcriptional regulator	13	13	854	854	854	MCGKKBOL_01850	-	LLHGEBEJ_00575	BFDNJKJL_01482	PDJBLNNA_00397	KNKDEAAP_00232	-	-	-	FMOBNNEH_01320	PHJIAEAJ_01207	IELBGNII_00295	-	DICGILFP_00656	-	-	JFFHPFMB_00051	BHDMLIHB_01872	EHABHEFN_00534	-	KFBMBNCD_01710
group_1593	hypothetical protein	1	1	260	260	260	-	-	-	-	-	-	-	-	-	-	-	-	-	-	-	-	-	-	-	OHLBJNGJ_00001	-
group_1594	hypothetical protein	1	1	326	326	326	-	-	-	-	-	-	-	-	-	-	-	-	-	-	-	-	-	-	-	OHLBJNGJ_00002	-
group_1595	hypothetical protein	2	2	146	146	146	-	-	-	-	-	-	-	-	-	-	-	-	-	-	-	-	-	-	EHABHEFN_00422	OHLBJNGJ_00174	-
group_1596	hypothetical protein	4	4	917	917	917	-	MFOEDLAO_00328	-	-	-	-	-	-	LLCBPMNC_00955	-	-	-	-	-	-	-	-	-	-	OHLBJNGJ_00351	KFBMBNCD_01687
group_1597	hypothetical protein	4	4	431	431	431	-	MFOEDLAO_00327	-	-	-	-	-	-	LLCBPMNC_00954	-	-	-	-	-	-	-	-	-	-	OHLBJNGJ_00352	KFBMBNCD_01686
group_1598	hypothetical protein	4	4	182	182	182	-	MFOEDLAO_00326	-	-	-	-	-	-	LLCBPMNC_00953	-	-	-	-	-	-	-	-	-	-	OHLBJNGJ_00353	KFBMBNCD_01685
group_1599	hypothetical protein	4	4	287	287	287	-	MFOEDLAO_00325	-	-	-	-	-	-	LLCBPMNC_00952	-	-	-	-	-	-	-	-	-	-	OHLBJNGJ_00354	KFBMBNCD_01684
group_1600	hypothetical protein	4	4	542	542	542	-	MFOEDLAO_00324	-	-	-	-	-	-	LLCBPMNC_00951	-	-	-	-	-	-	-	-	-	-	OHLBJNGJ_00355	KFBMBNCD_01683
group_1601	hypothetical protein	4	4	1298	1298	1298	-	MFOEDLAO_00323	-	-	-	-	-	-	LLCBPMNC_00950	-	-	-	-	-	-	-	-	-	-	OHLBJNGJ_00356	KFBMBNCD_01682
group_1602	hypothetical protein	4	4	635	635	635	-	MFOEDLAO_00322	-	-	-	-	-	-	LLCBPMNC_00949	-	-	-	-	-	-	-	-	-	-	OHLBJNGJ_00357	KFBMBNCD_01681
group_1603	hypothetical protein	4	4	398	398	398	-	MFOEDLAO_00321	-	-	-	-	-	-	LLCBPMNC_00948	-	-	-	-	-	-	-	-	-	-	OHLBJNGJ_00358	KFBMBNCD_01680
group_1604	hypothetical protein	4	4	365	365	365	-	MFOEDLAO_00320	-	-	-	-	-	-	LLCBPMNC_00947	-	-	-	-	-	-	-	-	-	-	OHLBJNGJ_00359	KFBMBNCD_01679
group_1605	hypothetical protein	3	3	176	176	176	-	-	-	-	-	-	-	-	LLCBPMNC_00945	-	-	-	-	-	-	-	-	-	-	OHLBJNGJ_00361	KFBMBNCD_01677
group_1607	hypothetical protein	5	5	383	383	383	-	MFOEDLAO_00544	LLHGEBEJ_00756	-	-	-	-	-	-	-	-	IELBGNII_00137	-	-	-	-	-	-	-	OHLBJNGJ_00441	KFBMBNCD_00235
group_1608	sitespecific integrase	2	2	1310	1310	1310	-	-	-	-	-	-	-	-	LLCBPMNC_00463	-	-	-	-	-	-	-	-	-	-	OHLBJNGJ_00519	-
group_1609	hypothetical protein	2	2	230	230	230	-	-	-	-	-	-	-	-	LLCBPMNC_00464	-	-	-	-	-	-	-	-	-	-	OHLBJNGJ_00520	-
group_1610	hypothetical protein	2	2	1238	1238	1238	-	-	-	-	-	-	-	-	LLCBPMNC_00465	-	-	-	-	-	-	-	-	-	-	OHLBJNGJ_00521	-
group_1611	hypothetical protein	2	2	512	512	512	-	-	-	-	-	-	-	-	LLCBPMNC_00466	-	-	-	-	-	-	-	-	-	-	OHLBJNGJ_00522	-
group_1612	hypothetical protein	2	2	317	317	317	-	-	-	-	-	-	-	-	LLCBPMNC_00467	-	-	-	-	-	-	-	-	-	-	OHLBJNGJ_00523	-
group_1613	hypothetical protein	2	2	1301	1301	1301	-	-	-	-	-	-	-	-	LLCBPMNC_00468	-	-	-	-	-	-	-	-	-	-	OHLBJNGJ_00524	-
group_1614	hypothetical protein	2	2	206	206	206	-	-	-	-	-	-	-	-	LLCBPMNC_00469	-	-	-	-	-	-	-	-	-	-	OHLBJNGJ_00525	-
group_1615	hypothetical protein	2	2	977	977	977	-	-	-	-	-	-	-	-	LLCBPMNC_00470	-	-	-	-	-	-	-	-	-	-	OHLBJNGJ_00526	-
group_1616	hypothetical protein	5	5	839	839	839	-	-	-	BFDNJKJL_01850	PDJBLNNA_00918	-	OIDNFDKO_00049	-	LLCBPMNC_00471	-	-	-	-	-	-	-	-	-	-	OHLBJNGJ_00527	-
group_1617	hypothetical protein	2	2	164	164	164	-	-	-	-	-	-	-	-	LLCBPMNC_00473	-	-	-	-	-	-	-	-	-	-	OHLBJNGJ_00529	-
group_1618	hypothetical protein	2	2	1454	1454	1454	-	-	-	-	-	-	-	-	LLCBPMNC_00474	-	-	-	-	-	-	-	-	-	-	OHLBJNGJ_00530	-
group_1619	bacteriocin	12	12	212	212	212	MCGKKBOL_00952	MFOEDLAO_01816	LLHGEBEJ_01649	BFDNJKJL_01536	PDJBLNNA_01339	-	OIDNFDKO_01217	ADKGDLBJ_01659	LLCBPMNC_01380	-	PHJIAEAJ_00207	-	-	-	-	-	JFFHPFMB_00454	-	EHABHEFN_00837	OHLBJNGJ_00576	-
group_1620	hypothetical protein	2	2	191	191	191	-	-	-	-	-	-	-	-	-	-	-	-	-	DICGILFP_00980	-	-	-	-	-	OHLBJNGJ_00619	-
group_1621	hypothetical protein	4	4	197	197	197	-	-	LLHGEBEJ_01601	-	-	-	-	-	LLCBPMNC_01428	-	-	IELBGNII_01519	-	-	-	-	-	-	-	OHLBJNGJ_00625	-
group_1622	hypothetical protein	2	2	320	320	320	-	-	-	-	-	-	-	-	LLCBPMNC_01431	-	-	-	-	-	-	-	-	-	-	OHLBJNGJ_00628	-
group_1623	hypothetical protein	2	2	509	509	509	-	-	-	-	-	-	-	-	LLCBPMNC_01432	-	-	-	-	-	-	-	-	-	-	OHLBJNGJ_00629	-
group_1624	hypothetical protein	2	2	422	422	422	-	-	-	-	-	-	-	-	-	-	-	-	-	DICGILFP_01077	-	-	-	-	-	OHLBJNGJ_00732	-
group_1625	hypothetical protein	5	5	1172	1172	1172	-	-	-	BFDNJKJL_01296	PDJBLNNA_01587	-	-	-	LLCBPMNC_01538	-	-	-	-	DICGILFP_01083	-	-	-	-	-	OHLBJNGJ_00738	-
group_1626	hypothetical protein	5	5	299	299	299	-	-	-	BFDNJKJL_01298	PDJBLNNA_01589	-	-	-	LLCBPMNC_01540	-	-	-	-	DICGILFP_01085	-	-	-	-	-	OHLBJNGJ_00740	-
group_1627	DNA (cytosine5)methyltransferase	5	5	1010	1010	1010	-	-	-	BFDNJKJL_01299	PDJBLNNA_01590	-	-	-	LLCBPMNC_01541	-	-	-	-	DICGILFP_01086	-	-	-	-	-	OHLBJNGJ_00741	-
group_1628	hypothetical protein	5	5	1400	1400	1400	-	-	-	BFDNJKJL_01300	PDJBLNNA_01591	-	-	-	LLCBPMNC_01542	-	-	-	-	DICGILFP_01087	-	-	-	-	-	OHLBJNGJ_00742	-
group_1629	DNA (cytosine5)methyltransferase	5	5	1055	1055	1055	-	-	-	BFDNJKJL_01301	PDJBLNNA_01592	-	-	-	LLCBPMNC_01543	-	-	-	-	DICGILFP_01088	-	-	-	-	-	OHLBJNGJ_00743	-
group_1630	hypothetical protein	7	7	1214	1214	1214	-	MFOEDLAO_00759	-	-	-	-	-	ADKGDLBJ_00487	LLCBPMNC_00963	FMOBNNEH_01382	-	IELBGNII_00594	-	-	-	-	-	-	-	OHLBJNGJ_00807	KFBMBNCD_01593
group_1631	hypothetical protein	1	1	539	539	539	-	-	-	-	-	-	-	-	-	-	-	-	-	-	-	-	-	-	-	OHLBJNGJ_00877	-
group_1632	hypothetical protein	1	1	179	179	179	-	-	-	-	-	-	-	-	-	-	-	-	-	-	-	-	-	-	-	OHLBJNGJ_00882	-
group_1633	LexA repressor	2	2	401	401	401	-	-	-	-	-	-	-	-	LLCBPMNC_01721	-	-	-	-	-	-	-	-	-	-	OHLBJNGJ_00998	-
group_1634	hypothetical protein	2	2	332	332	332	-	-	-	-	-	-	-	-	LLCBPMNC_01720	-	-	-	-	-	-	-	-	-	-	OHLBJNGJ_00999	-
group_1635	hypothetical protein	2	2	134	134	134	-	-	-	-	-	-	-	-	LLCBPMNC_01719	-	-	-	-	-	-	-	-	-	-	OHLBJNGJ_01000	-
group_1637	ADPribosyl[dinitrogen reductase] glycohydrolase	2	2	584	584	584	-	-	-	-	-	-	-	-	LLCBPMNC_01717	-	-	-	-	-	-	-	-	-	-	OHLBJNGJ_01002	-
group_1638	hypothetical protein	2	2	128	128	128	-	-	-	-	-	-	-	-	LLCBPMNC_01716	-	-	-	-	-	-	-	-	-	-	OHLBJNGJ_01003	-
group_1639	hypothetical protein	2	2	233	233	233	-	-	-	-	-	-	-	-	LLCBPMNC_01715	-	-	-	-	-	-	-	-	-	-	OHLBJNGJ_01004	-
group_1640	hypothetical protein	2	2	302	302	302	-	-	-	-	-	-	-	-	LLCBPMNC_01714	-	-	-	-	-	-	-	-	-	-	OHLBJNGJ_01005	-
group_1641	hypothetical protein	2	2	572	572	572	-	-	-	-	-	-	-	-	LLCBPMNC_01713	-	-	-	-	-	-	-	-	-	-	OHLBJNGJ_01006	-
group_1642	hypothetical protein	2	2	572	572	572	-	-	-	-	-	-	-	-	LLCBPMNC_01712	-	-	-	-	-	-	-	-	-	-	OHLBJNGJ_01007	-
group_1643	Ribonuclease	2	2	1676	1676	1676	-	-	-	-	-	-	-	-	LLCBPMNC_01711	-	-	-	-	-	-	-	-	-	-	OHLBJNGJ_01008	-
group_1644	hypothetical protein	2	2	347	347	347	-	-	-	-	-	-	-	-	LLCBPMNC_01710	-	-	-	-	-	-	-	-	-	-	OHLBJNGJ_01009	-
group_1645	hypothetical protein	2	2	317	317	317	-	-	-	-	-	-	-	-	LLCBPMNC_01709	-	-	-	-	-	-	-	-	-	-	OHLBJNGJ_01010	-
group_1646	hypothetical protein	2	2	2360	2360	2360	-	-	-	-	-	-	-	-	LLCBPMNC_01704	-	-	-	-	-	-	-	-	-	-	OHLBJNGJ_01015	-
group_1647	hypothetical protein	2	2	380	380	380	-	-	-	-	-	-	-	-	LLCBPMNC_01703	-	-	-	-	-	-	-	-	-	-	OHLBJNGJ_01016	-
group_1648	hypothetical protein	8	8	389	389	389	MCGKKBOL_00599	MFOEDLAO_00576	-	BFDNJKJL_00057	PDJBLNNA_00161	-	-	ADKGDLBJ_00687	LLCBPMNC_01701	-	-	-	-	-	-	-	JFFHPFMB_01571	-	-	OHLBJNGJ_01018	-
group_1649	16S rRNA (adenine(1518)N(6)/adenine(1519)N(6)) dimethyltransferase	8	8	737	737	737	-	-	-	-	-	-	-	ADKGDLBJ_00746	LLCBPMNC_00817	FMOBNNEH_01556	PHJIAEAJ_00912	-	FGJLAKAN_00079	DICGILFP_01779	BJOHIFJI_00331	-	-	-	-	OHLBJNGJ_01054	-
group_1650	hypothetical protein	7	7	233	233	233	-	-	-	-	-	-	-	ADKGDLBJ_00748	LLCBPMNC_00815	FMOBNNEH_01554	-	-	FGJLAKAN_00077	DICGILFP_01781	BJOHIFJI_00333	-	-	-	-	OHLBJNGJ_01056	-
group_1651	hypothetical protein	7	7	368	368	368	-	MFOEDLAO_01752	LLHGEBEJ_01800	-	-	-	-	-	LLCBPMNC_00763	-	PHJIAEAJ_01573	-	-	-	-	-	JFFHPFMB_00968	-	EHABHEFN_01072	OHLBJNGJ_01107	-
group_1652	hypothetical protein	7	7	206	206	206	-	MFOEDLAO_01160	LLHGEBEJ_01796	BFDNJKJL_01210	PDJBLNNA_01141	-	-	-	LLCBPMNC_01091	-	-	-	-	-	-	-	-	-	EHABHEFN_01008	OHLBJNGJ_01111	-
group_1653	hypothetical protein	8	8	503	503	503	-	MFOEDLAO_01162	LLHGEBEJ_01794	BFDNJKJL_01212	PDJBLNNA_01291	KNKDEAAP_00950	-	-	LLCBPMNC_01093	-	-	-	-	-	-	-	JFFHPFMB_00970	-	-	OHLBJNGJ_01113	-
group_1654	hypothetical protein	9	9	362	362	362	-	MFOEDLAO_01749	LLHGEBEJ_01128	-	-	KNKDEAAP_00952	OIDNFDKO_00978	ADKGDLBJ_00813	LLCBPMNC_01095	FMOBNNEH_01504	-	-	-	-	-	-	-	-	EHABHEFN_00003	OHLBJNGJ_01115	-
group_1655	hypothetical protein	6	6	365	365	365	-	MFOEDLAO_01751	LLHGEBEJ_01799	-	-	KNKDEAAP_01379	OIDNFDKO_01417	-	LLCBPMNC_01738	-	-	-	-	-	-	-	-	-	-	OHLBJNGJ_01117	-
group_1656	hypothetical protein	1	1	158	158	158	-	-	-	-	-	-	-	-	-	-	-	-	-	-	-	-	-	-	-	OHLBJNGJ_01142	-
group_1657	hypothetical protein	4	4	299	299	299	-	-	LLHGEBEJ_01835	-	-	-	-	-	LLCBPMNC_01135	FMOBNNEH_00562	-	-	-	-	-	-	-	-	-	OHLBJNGJ_01177	-
group_1658	hypothetical protein	1	1	170	170	170	-	-	-	-	-	-	-	-	-	-	-	-	-	-	-	-	-	-	-	OHLBJNGJ_01196	-
group_1659	hypothetical protein	1	1	1310	1310	1310	-	-	-	-	-	-	-	-	-	-	-	-	-	-	-	-	-	-	-	OHLBJNGJ_01197	-
group_1661	hypothetical protein	1	1	1049	1049	1049	-	-	-	-	-	-	-	-	-	-	-	-	-	-	-	-	-	-	-	OHLBJNGJ_01199	-
group_1662	hypothetical protein	1	1	245	245	245	-	-	-	-	-	-	-	-	-	-	-	-	-	-	-	-	-	-	-	OHLBJNGJ_01200	-
group_1663	sitespecific integrase	1	1	1337	1337	1337	-	-	-	-	-	-	-	-	-	-	-	-	-	-	-	-	-	-	-	OHLBJNGJ_01201	-
group_1664	hypothetical protein	2	2	521	521	521	-	-	-	-	-	-	-	-	-	-	-	-	-	-	-	-	-	-	-	OHLBJNGJ_01202	KFBMBNCD_00922
group_1665	sitespecific integrase	2	2	1484	1484	1484	-	-	-	-	-	-	-	-	-	-	-	-	-	-	-	-	-	-	-	OHLBJNGJ_01203	KFBMBNCD_00921
group_1666	hypothetical protein	2	2	158	158	158	-	-	-	-	-	-	-	-	-	-	-	-	-	-	-	-	-	-	-	OHLBJNGJ_01204	KFBMBNCD_00920
group_1667	oxidoreductase	2	2	860	860	860	-	-	-	-	-	-	-	-	-	-	-	-	-	-	-	-	-	-	-	OHLBJNGJ_01205	KFBMBNCD_00919
group_1668	LysR family transcriptional regulator	2	2	866	866	866	-	-	-	-	-	-	-	-	-	-	-	-	-	-	-	-	-	-	-	OHLBJNGJ_01206	KFBMBNCD_00918
group_1669	putative HTHtype transcriptional regulator	2	2	383	383	383	-	-	-	-	-	-	-	-	-	-	-	-	-	-	-	-	-	-	-	OHLBJNGJ_01207	KFBMBNCD_00917
group_1670	hypothetical protein	2	2	995	995	995	-	-	-	-	-	-	-	-	-	-	-	-	-	-	-	-	-	-	-	OHLBJNGJ_01208	KFBMBNCD_00916
group_1671	hypothetical protein	2	2	509	509	509	-	-	-	-	-	-	-	-	-	-	-	-	-	-	-	-	-	-	-	OHLBJNGJ_01209	KFBMBNCD_00915
group_1672	hypothetical protein	2	2	245	245	245	-	-	-	-	-	-	-	-	-	-	-	-	-	-	-	-	-	-	-	OHLBJNGJ_01210	KFBMBNCD_00914
group_1673	sitespecific integrase	2	2	1262	1280	1271	-	-	-	-	-	-	-	-	-	-	-	-	-	-	-	-	-	-	-	OHLBJNGJ_01211	KFBMBNCD_00913
group_1674	hypothetical protein	6	6	185	185	185	-	-	-	-	-	-	-	ADKGDLBJ_01238	LLCBPMNC_01669	FMOBNNEH_00464	PHJIAEAJ_01647	-	FGJLAKAN_00907	-	-	-	-	-	-	OHLBJNGJ_01227	-
group_1675	hypothetical protein	1	1	158	158	158	-	-	-	-	-	-	-	-	-	-	-	-	-	-	-	-	-	-	-	OHLBJNGJ_01252	-
group_1676	IgA FC receptor	1	1	1781	1781	1781	-	-	-	-	-	-	-	-	-	-	-	-	-	-	-	-	-	-	-	OHLBJNGJ_01255	-
group_1677	hypothetical protein	4	4	1082	1082	1082	-	MFOEDLAO_01132	-	-	-	-	-	-	-	-	PHJIAEAJ_00787	-	-	-	-	-	JFFHPFMB_01633	-	-	OHLBJNGJ_01382	-
group_1678	copper ABC transporter permease	12	12	2987	2987	2987	MCGKKBOL_01878	MFOEDLAO_00380	LLHGEBEJ_00556	-	-	KNKDEAAP_00202	OIDNFDKO_01503	-	-	FMOBNNEH_01291	PHJIAEAJ_00826	-	FGJLAKAN_01478	-	-	-	JFFHPFMB_00079	-	EHABHEFN_00563	OHLBJNGJ_01407	KFBMBNCD_00789
group_1679	hypothetical protein	4	4	1211	1211	1211	-	MFOEDLAO_00330	-	-	-	-	-	-	LLCBPMNC_00760	-	-	-	-	-	-	-	-	-	-	OHLBJNGJ_01459	KFBMBNCD_01689
group_1681	hypothetical protein	2	2	1331	1331	1331	-	-	-	-	-	-	-	-	LLCBPMNC_01273	-	-	-	-	-	-	-	-	-	-	OHLBJNGJ_01483	-
group_1682	hypothetical protein	3	3	566	566	566	-	-	-	-	-	-	-	-	-	FMOBNNEH_01683	-	-	-	-	-	-	-	-	-	OHLBJNGJ_01503	KFBMBNCD_01126
group_1683	hypothetical protein	3	3	140	140	140	-	-	-	-	-	-	-	-	-	FMOBNNEH_01682	-	-	-	-	-	-	-	-	-	OHLBJNGJ_01504	KFBMBNCD_01125
group_1684	hypothetical protein	3	3	677	677	677	-	-	-	-	-	-	-	-	-	FMOBNNEH_01681	-	-	-	-	-	-	-	-	-	OHLBJNGJ_01505	KFBMBNCD_01124
group_1685	hypothetical protein	2	2	668	668	668	-	-	-	-	-	-	-	-	-	-	-	-	-	-	-	-	-	-	-	OHLBJNGJ_01506	KFBMBNCD_01123
group_1686	hypothetical protein	3	3	974	974	974	-	-	-	-	-	-	-	-	-	FMOBNNEH_01849	-	-	-	-	-	-	-	-	-	OHLBJNGJ_01507	KFBMBNCD_01122
group_1687	putative zinc protease	3	3	1088	1088	1088	-	-	-	-	-	-	-	-	-	FMOBNNEH_01850	-	-	-	-	-	-	-	-	-	OHLBJNGJ_01508	KFBMBNCD_01121
group_1688	hypothetical protein	3	3	1052	1052	1052	-	-	-	-	-	-	-	-	-	FMOBNNEH_01851	-	-	-	-	-	-	-	-	-	OHLBJNGJ_01509	KFBMBNCD_01120
group_1689	hypothetical protein	2	2	143	143	143	-	-	-	-	-	-	-	-	-	-	PHJIAEAJ_00274	-	-	-	-	-	-	-	-	OHLBJNGJ_01607	-
group_1690	hypothetical protein	2	2	1130	1130	1130	-	-	-	-	-	-	-	-	LLCBPMNC_01813	-	-	-	-	-	-	-	-	-	-	OHLBJNGJ_01648	-
group_1691	hypothetical protein	2	2	851	851	851	-	-	-	-	-	-	-	-	LLCBPMNC_01810	-	-	-	-	-	-	-	-	-	-	OHLBJNGJ_01651	-
group_1692	hypothetical protein	3	3	359	359	359	-	-	-	-	-	-	-	ADKGDLBJ_00453	LLCBPMNC_01809	-	-	-	-	-	-	-	-	-	-	OHLBJNGJ_01652	-
group_1693	hypothetical protein	2	2	209	209	209	-	-	-	-	-	-	-	-	LLCBPMNC_01808	-	-	-	-	-	-	-	-	-	-	OHLBJNGJ_01653	-
group_1694	hypothetical protein	2	2	161	161	161	-	-	-	-	-	-	-	-	LLCBPMNC_01807	-	-	-	-	-	-	-	-	-	-	OHLBJNGJ_01654	-
group_1696	hypothetical protein	2	2	839	839	839	-	-	-	-	-	-	-	-	LLCBPMNC_01805	-	-	-	-	-	-	-	-	-	-	OHLBJNGJ_01656	-
group_1697	hypothetical protein	2	2	257	257	257	-	-	-	-	-	-	-	-	LLCBPMNC_01803	-	-	-	-	-	-	-	-	-	-	OHLBJNGJ_01658	-
group_1698	hypothetical protein	2	2	281	281	281	-	-	-	-	-	-	-	-	LLCBPMNC_01802	-	-	-	-	-	-	-	-	-	-	OHLBJNGJ_01659	-
group_1699	hypothetical protein	2	2	632	632	632	-	-	-	-	-	-	-	-	LLCBPMNC_01801	-	-	-	-	-	-	-	-	-	-	OHLBJNGJ_01660	-
group_1700	hypothetical protein	2	2	188	188	188	-	-	-	-	-	-	-	-	LLCBPMNC_01800	-	-	-	-	-	-	-	-	-	-	OHLBJNGJ_01661	-
group_1701	hypothetical protein	2	2	701	701	701	-	-	-	-	-	-	-	-	LLCBPMNC_01799	-	-	-	-	-	-	-	-	-	-	OHLBJNGJ_01662	-
group_1702	hypothetical protein	2	2	890	890	890	-	-	-	-	-	-	-	-	LLCBPMNC_01798	-	-	-	-	-	-	-	-	-	-	OHLBJNGJ_01663	-
group_1703	Carbohydratebinding domaincontaining protein	18	18	1238	1259	1240	MCGKKBOL_01981	MFOEDLAO_00082	LLHGEBEJ_00235	BFDNJKJL_00722	PDJBLNNA_00568	KNKDEAAP_00621	OIDNFDKO_00291	ADKGDLBJ_01355	LLCBPMNC_01787	-	PHJIAEAJ_00539	IELBGNII_01779	FGJLAKAN_01691	DICGILFP_00183	-	EEIEEDDH_01727	JFFHPFMB_00181	BHDMLIHB_01610	-	OHLBJNGJ_01674	KFBMBNCD_00058
group_1704	hypothetical protein	6	6	182	182	182	MCGKKBOL_00005	-	-	-	-	-	OIDNFDKO_00350	-	-	FMOBNNEH_00645	-	-	-	-	-	-	JFFHPFMB_01168	-	-	OHLBJNGJ_01705	KFBMBNCD_00018
group_1705	hypothetical protein	7	7	164	164	164	MCGKKBOL_00006	-	-	-	-	KNKDEAAP_00589	OIDNFDKO_00351	-	-	FMOBNNEH_00644	-	-	-	-	-	-	JFFHPFMB_01167	-	-	OHLBJNGJ_01706	KFBMBNCD_00017
group_1706	hypothetical protein	1	1	419	419	419	-	-	-	-	-	-	-	-	-	-	-	-	-	-	-	-	-	-	-	OHLBJNGJ_01709	-
group_1707	hypothetical protein	5	5	251	251	251	-	MFOEDLAO_01203	-	-	-	-	-	ADKGDLBJ_01819	LLCBPMNC_00231	FMOBNNEH_01468	-	-	-	-	-	-	-	-	-	OHLBJNGJ_01899	-
group_1708	hypothetical protein	2	2	1286	1286	1286	-	-	-	-	-	-	-	-	LLCBPMNC_01121	-	-	IELBGNII_00409	-	-	-	-	-	-	-	-	-
group_1709	ABC transporter ATPbinding protein	2	2	1601	1601	1601	-	-	-	-	-	-	-	-	LLCBPMNC_01122	-	-	IELBGNII_00410	-	-	-	-	-	-	-	-	-
group_1710	hypothetical protein	1	1	620	620	620	-	-	-	-	-	-	-	-	-	-	-	IELBGNII_00483	-	-	-	-	-	-	-	-	-
group_1711	AraC family transcriptional regulator	1	1	1010	1010	1010	-	-	-	-	-	-	-	-	-	-	-	IELBGNII_00504	-	-	-	-	-	-	-	-	-
group_1712	hypothetical protein	1	1	146	146	146	-	-	-	-	-	-	-	-	-	-	-	IELBGNII_00509	-	-	-	-	-	-	-	-	-
group_1713	hypothetical protein	4	4	1169	1169	1169	MCGKKBOL_01172	-	-	-	-	KNKDEAAP_00004	-	-	-	-	-	IELBGNII_00511	-	-	-	-	JFFHPFMB_01238	-	-	-	-
group_1714	DNAentry nuclease	1	1	674	674	674	-	-	-	-	-	-	-	-	-	-	-	IELBGNII_00517	-	-	-	-	-	-	-	-	-
group_1715	Putative type1 restriction enzyme specificity protein MG438	1	1	1187	1187	1187	-	-	-	-	-	-	-	-	-	-	-	IELBGNII_00592	-	-	-	-	-	-	-	-	-
group_1716	TetR family transcriptional regulator	8	8	563	563	563	MCGKKBOL_01587	-	-	-	-	-	OIDNFDKO_00203	ADKGDLBJ_00114	LLCBPMNC_01036	FMOBNNEH_00139	-	IELBGNII_00677	FGJLAKAN_01977	-	-	-	JFFHPFMB_00665	-	-	-	-
group_1717	hypothetical protein	8	8	347	347	347	MCGKKBOL_01586	-	-	-	-	-	OIDNFDKO_00204	ADKGDLBJ_00113	LLCBPMNC_01035	FMOBNNEH_00140	-	IELBGNII_00678	FGJLAKAN_01978	-	-	-	JFFHPFMB_00664	-	-	-	-
group_1718	ferredoxin reductase	8	8	806	806	806	MCGKKBOL_01585	-	-	-	-	-	OIDNFDKO_00205	ADKGDLBJ_00112	LLCBPMNC_01034	FMOBNNEH_00141	-	IELBGNII_00679	FGJLAKAN_01979	-	-	-	JFFHPFMB_00663	-	-	-	-
group_1719	Collagen adhesin	1	1	500	500	500	-	-	-	-	-	-	-	-	-	-	-	IELBGNII_00714	-	-	-	-	-	-	-	-	-
group_1720	hypothetical protein	4	4	314	314	314	-	MFOEDLAO_00755	LLHGEBEJ_01173	-	-	-	-	-	-	FMOBNNEH_01500	-	IELBGNII_00716	-	-	-	-	-	-	-	-	-
group_1721	hypothetical protein	7	7	428	428	428	-	MFOEDLAO_01173	LLHGEBEJ_01783	-	-	KNKDEAAP_01903	-	ADKGDLBJ_00809	-	-	-	IELBGNII_00720	-	-	-	-	JFFHPFMB_01269	-	EHABHEFN_01010	-	-
group_1722	hypothetical protein	7	7	401	401	401	-	MFOEDLAO_01172	LLHGEBEJ_01784	-	-	KNKDEAAP_01902	-	ADKGDLBJ_00808	-	-	-	IELBGNII_00721	-	-	-	-	JFFHPFMB_01268	-	EHABHEFN_01011	-	-
group_1723	hypothetical protein	2	2	218	218	218	-	-	-	-	-	-	-	-	-	-	-	IELBGNII_00996	FGJLAKAN_00571	-	-	-	-	-	-	-	-
group_1724	hypothetical protein	7	7	1292	1292	1292	MCGKKBOL_01351	-	-	-	-	-	OIDNFDKO_00023	-	-	-	-	IELBGNII_01170	-	DICGILFP_00316	BJOHIFJI_00999	-	JFFHPFMB_01188	-	-	-	KFBMBNCD_00582
group_1725	LPS biosynthesis protein	7	7	923	923	923	MCGKKBOL_01352	-	-	-	-	-	OIDNFDKO_00024	-	-	-	-	IELBGNII_01171	-	DICGILFP_00315	BJOHIFJI_00998	-	JFFHPFMB_01187	-	-	-	KFBMBNCD_00583
group_1726	hypothetical protein	2	2	194	194	194	-	-	-	-	-	-	-	ADKGDLBJ_01263	-	-	-	IELBGNII_01320	-	-	-	-	-	-	-	-	-
group_1727	hypothetical protein	4	4	1070	1070	1070	-	-	LLHGEBEJ_01903	-	-	-	-	-	LLCBPMNC_01632	FMOBNNEH_00423	-	IELBGNII_01376	-	-	-	-	-	-	-	-	-
group_1728	bacteriocin	3	3	212	212	212	-	-	-	-	-	-	-	-	-	-	-	IELBGNII_01568	FGJLAKAN_00297	DICGILFP_01654	-	-	-	-	-	-	-
group_1729	DNA (cytosine5)methyltransferase	1	1	1349	1349	1349	-	-	-	-	-	-	-	-	-	-	-	IELBGNII_01577	-	-	-	-	-	-	-	-	-
group_1730	hypothetical protein	1	1	449	449	449	-	-	-	-	-	-	-	-	-	-	-	IELBGNII_01578	-	-	-	-	-	-	-	-	-
group_1731	hypothetical protein	1	1	377	377	377	-	-	-	-	-	-	-	-	-	-	-	IELBGNII_01579	-	-	-	-	-	-	-	-	-
group_1732	hypothetical protein	1	1	233	233	233	-	-	-	-	-	-	-	-	-	-	-	IELBGNII_01580	-	-	-	-	-	-	-	-	-
group_1733	CAAX protease	1	1	596	596	596	-	-	-	-	-	-	-	-	-	-	-	IELBGNII_01581	-	-	-	-	-	-	-	-	-
group_1734	hypothetical protein	1	1	488	488	488	-	-	-	-	-	-	-	-	-	-	-	IELBGNII_01582	-	-	-	-	-	-	-	-	-
group_1735	hypothetical protein	1	1	1892	1892	1892	-	-	-	-	-	-	-	-	-	-	-	IELBGNII_01583	-	-	-	-	-	-	-	-	-
group_1736	hypothetical protein	1	1	242	242	242	-	-	-	-	-	-	-	-	-	-	-	IELBGNII_01584	-	-	-	-	-	-	-	-	-
group_1737	hypothetical protein	1	1	851	851	851	-	-	-	-	-	-	-	-	-	-	-	IELBGNII_01585	-	-	-	-	-	-	-	-	-
group_1738	hypothetical protein	1	1	356	356	356	-	-	-	-	-	-	-	-	-	-	-	IELBGNII_01586	-	-	-	-	-	-	-	-	-
group_1739	hypothetical protein	1	1	2369	2369	2369	-	-	-	-	-	-	-	-	-	-	-	IELBGNII_01587	-	-	-	-	-	-	-	-	-
group_1740	CHAP domaincontaining protein	1	1	2843	2843	2843	-	-	-	-	-	-	-	-	-	-	-	IELBGNII_01588	-	-	-	-	-	-	-	-	-
group_1741	hypothetical protein	1	1	596	596	596	-	-	-	-	-	-	-	-	-	-	-	IELBGNII_01589	-	-	-	-	-	-	-	-	-
group_1742	hypothetical protein	1	1	2387	2387	2387	-	-	-	-	-	-	-	-	-	-	-	IELBGNII_01592	-	-	-	-	-	-	-	-	-
group_1743	hypothetical protein	1	1	218	218	218	-	-	-	-	-	-	-	-	-	-	-	IELBGNII_01593	-	-	-	-	-	-	-	-	-
group_1744	hypothetical protein	1	1	773	773	773	-	-	-	-	-	-	-	-	-	-	-	IELBGNII_01594	-	-	-	-	-	-	-	-	-
group_1745	primosomal protein DnaI	1	1	827	827	827	-	-	-	-	-	-	-	-	-	-	-	IELBGNII_01595	-	-	-	-	-	-	-	-	-
group_1746	hypothetical protein	1	1	485	485	485	-	-	-	-	-	-	-	-	-	-	-	IELBGNII_01596	-	-	-	-	-	-	-	-	-
group_1747	hypothetical protein	1	1	734	734	734	-	-	-	-	-	-	-	-	-	-	-	IELBGNII_01597	-	-	-	-	-	-	-	-	-
group_1748	Conjugal transfer protein TraG	1	1	1790	1790	1790	-	-	-	-	-	-	-	-	-	-	-	IELBGNII_01598	-	-	-	-	-	-	-	-	-
group_1749	hypothetical protein	1	1	617	617	617	-	-	-	-	-	-	-	-	-	-	-	IELBGNII_01599	-	-	-	-	-	-	-	-	-
group_1750	hypothetical protein	1	1	221	221	221	-	-	-	-	-	-	-	-	-	-	-	IELBGNII_01600	-	-	-	-	-	-	-	-	-
group_1751	AraC family transcriptional regulator	1	1	866	866	866	-	-	-	-	-	-	-	-	-	-	-	IELBGNII_01601	-	-	-	-	-	-	-	-	-
group_1752	hypothetical protein	1	1	311	311	311	-	-	-	-	-	-	-	-	-	-	-	IELBGNII_01602	-	-	-	-	-	-	-	-	-
group_1753	hypothetical protein	1	1	215	215	215	-	-	-	-	-	-	-	-	-	-	-	IELBGNII_01603	-	-	-	-	-	-	-	-	-
group_1754	hypothetical protein	1	1	863	863	863	-	-	-	-	-	-	-	-	-	-	-	IELBGNII_01604	-	-	-	-	-	-	-	-	-
group_1755	hypothetical protein	1	1	290	290	290	-	-	-	-	-	-	-	-	-	-	-	IELBGNII_01605	-	-	-	-	-	-	-	-	-
group_1756	hypothetical protein	1	1	410	410	410	-	-	-	-	-	-	-	-	-	-	-	IELBGNII_01606	-	-	-	-	-	-	-	-	-
group_1757	hypothetical protein	1	1	2243	2243	2243	-	-	-	-	-	-	-	-	-	-	-	IELBGNII_01607	-	-	-	-	-	-	-	-	-
group_1758	peptidase P60	1	1	2579	2579	2579	-	-	-	-	-	-	-	-	-	-	-	IELBGNII_01608	-	-	-	-	-	-	-	-	-
group_1759	hypothetical protein	1	1	239	239	239	-	-	-	-	-	-	-	-	-	-	-	IELBGNII_01609	-	-	-	-	-	-	-	-	-
group_1760	hypothetical protein	1	1	1070	1070	1070	-	-	-	-	-	-	-	-	-	-	-	IELBGNII_01610	-	-	-	-	-	-	-	-	-
group_1761	hypothetical protein	1	1	869	869	869	-	-	-	-	-	-	-	-	-	-	-	IELBGNII_01611	-	-	-	-	-	-	-	-	-
group_1762	DNA topoisomerase I	1	1	1721	1721	1721	-	-	-	-	-	-	-	-	-	-	-	IELBGNII_01612	-	-	-	-	-	-	-	-	-
group_1763	Modification methylase HhaI	1	1	965	965	965	-	-	-	-	-	-	-	-	-	-	-	IELBGNII_01613	-	-	-	-	-	-	-	-	-
group_1764	hypothetical protein	1	1	656	656	656	-	-	-	-	-	-	-	-	-	-	-	IELBGNII_01615	-	-	-	-	-	-	-	-	-
group_1765	hypothetical protein	1	1	209	209	209	-	-	-	-	-	-	-	-	-	-	-	IELBGNII_01616	-	-	-	-	-	-	-	-	-
group_1766	Aminoglycoside 6adenylyltransferase	1	1	908	908	908	-	-	-	-	-	-	-	-	-	-	-	IELBGNII_01618	-	-	-	-	-	-	-	-	-
group_1768	transcriptional regulator	1	1	572	572	572	-	-	-	-	-	-	-	-	-	-	-	IELBGNII_01621	-	-	-	-	-	-	-	-	-
group_1769	hypothetical protein	1	1	356	356	356	-	-	-	-	-	-	-	-	-	-	-	IELBGNII_01622	-	-	-	-	-	-	-	-	-
group_1770	hypothetical protein	1	1	659	659	659	-	-	-	-	-	-	-	-	-	-	-	IELBGNII_01623	-	-	-	-	-	-	-	-	-
group_1771	hypothetical protein	1	1	251	251	251	-	-	-	-	-	-	-	-	-	-	-	IELBGNII_01624	-	-	-	-	-	-	-	-	-
group_1772	hypothetical protein	1	1	290	290	290	-	-	-	-	-	-	-	-	-	-	-	IELBGNII_01625	-	-	-	-	-	-	-	-	-
group_1773	sitespecific integrase	2	2	1217	1217	1217	-	-	-	-	-	-	-	-	-	-	-	IELBGNII_01626	-	-	-	-	-	-	EHABHEFN_01605	-	-
group_1774	excisionase	2	2	203	203	203	-	-	-	-	-	-	-	-	-	-	-	IELBGNII_01627	-	-	-	-	-	-	EHABHEFN_01604	-	-
group_1775	DNA helicase PcrA	1	1	1814	1814	1814	-	-	-	-	-	-	-	-	-	-	-	IELBGNII_01629	-	-	-	-	-	-	-	-	-
group_1776	DNAbinding protein	1	1	1163	1163	1163	-	-	-	-	-	-	-	-	-	-	-	IELBGNII_01630	-	-	-	-	-	-	-	-	-
group_1777	hypothetical protein	1	1	836	836	836	-	-	-	-	-	-	-	-	-	-	-	IELBGNII_01635	-	-	-	-	-	-	-	-	-
group_1778	transcription antiterminator BglG	1	1	1865	1865	1865	-	-	-	-	-	-	-	-	-	-	-	IELBGNII_01647	-	-	-	-	-	-	-	-	-
group_1779	hypothetical protein	1	1	1895	1895	1895	-	-	-	-	-	-	-	-	-	-	-	IELBGNII_01648	-	-	-	-	-	-	-	-	-
group_1780	hypothetical protein	1	1	404	404	404	-	-	-	-	-	-	-	-	-	-	-	IELBGNII_01649	-	-	-	-	-	-	-	-	-
group_1781	hypothetical protein	1	1	236	236	236	-	-	-	-	-	-	-	-	-	-	-	IELBGNII_01650	-	-	-	-	-	-	-	-	-
group_1782	hypothetical protein	1	1	125	125	125	-	-	-	-	-	-	-	-	-	-	-	IELBGNII_01727	-	-	-	-	-	-	-	-	-
group_1783	DNA helicase PcrA	1	1	1979	1979	1979	-	-	-	-	-	-	-	-	-	-	-	IELBGNII_01966	-	-	-	-	-	-	-	-	-
group_1784	hypothetical protein	1	1	2105	2105	2105	-	-	-	-	-	-	-	-	-	-	-	IELBGNII_01967	-	-	-	-	-	-	-	-	-
group_1785	hypothetical protein	1	1	1526	1526	1526	-	-	-	-	-	-	-	-	-	-	-	IELBGNII_01973	-	-	-	-	-	-	-	-	-
group_1786	recombination regulator RecX	1	1	776	776	776	-	-	-	-	-	-	-	-	-	-	-	IELBGNII_01993	-	-	-	-	-	-	-	-	-
group_1787	hypothetical protein	5	5	164	164	164	-	-	-	-	-	-	-	ADKGDLBJ_00981	-	FMOBNNEH_01666	-	-	-	DICGILFP_00365	-	-	-	-	EHABHEFN_00169	-	KFBMBNCD_00541
group_1788	restriction endonuclease subunit S	1	1	536	536	536	-	-	-	-	-	-	-	-	-	-	-	-	-	DICGILFP_00722	-	-	-	-	-	-	-
group_1789	integrase	1	1	986	986	986	-	-	-	-	-	-	-	-	-	-	-	-	-	DICGILFP_00723	-	-	-	-	-	-	-
group_1790	hypothetical protein	5	5	716	716	716	-	-	-	-	-	-	-	-	LLCBPMNC_00844	FMOBNNEH_01394	-	-	FGJLAKAN_00255	DICGILFP_00815	BJOHIFJI_01242	-	-	-	-	-	-
group_1791	ABC transporter	5	5	818	818	818	-	-	-	-	-	-	-	-	LLCBPMNC_00843	FMOBNNEH_01393	-	-	FGJLAKAN_00256	DICGILFP_00816	BJOHIFJI_01241	-	-	-	-	-	-
group_1792	hypothetical protein	5	5	170	170	170	-	-	-	-	-	-	-	-	LLCBPMNC_00840	FMOBNNEH_01390	-	-	FGJLAKAN_00258	DICGILFP_00818	BJOHIFJI_01239	-	-	-	-	-	-
group_1793	hypothetical protein	1	1	218	218	218	-	-	-	-	-	-	-	-	-	-	-	-	-	DICGILFP_01293	-	-	-	-	-	-	-
group_1794	Chromosome partition protein Smc	1	1	2894	2894	2894	-	-	-	-	-	-	-	-	-	-	-	-	-	DICGILFP_01294	-	-	-	-	-	-	-
group_1795	hypothetical protein	1	1	335	335	335	-	-	-	-	-	-	-	-	-	-	-	-	-	DICGILFP_01295	-	-	-	-	-	-	-
group_1796	hypothetical protein	1	1	452	452	452	-	-	-	-	-	-	-	-	-	-	-	-	-	DICGILFP_01296	-	-	-	-	-	-	-
group_1797	hypothetical protein	1	1	293	293	293	-	-	-	-	-	-	-	-	-	-	-	-	-	DICGILFP_01297	-	-	-	-	-	-	-
group_1798	hypothetical protein	1	1	470	470	470	-	-	-	-	-	-	-	-	-	-	-	-	-	DICGILFP_01298	-	-	-	-	-	-	-
group_1799	ATPbinding protein	1	1	743	743	743	-	-	-	-	-	-	-	-	-	-	-	-	-	DICGILFP_01299	-	-	-	-	-	-	-
group_1800	hypothetical protein	1	1	1238	1238	1238	-	-	-	-	-	-	-	-	-	-	-	-	-	DICGILFP_01300	-	-	-	-	-	-	-
group_1801	hypothetical protein	1	1	245	245	245	-	-	-	-	-	-	-	-	-	-	-	-	-	DICGILFP_01301	-	-	-	-	-	-	-
group_1802	sitespecific integrase	1	1	1265	1265	1265	-	-	-	-	-	-	-	-	-	-	-	-	-	DICGILFP_01302	-	-	-	-	-	-	-
group_1803	hypothetical protein	1	1	1103	1103	1103	-	-	-	-	-	-	-	-	-	-	-	-	-	DICGILFP_01304	-	-	-	-	-	-	-
group_1804	serine/threonine protein kinase	1	1	1220	1220	1220	-	-	-	-	-	-	-	-	-	-	-	-	-	DICGILFP_01305	-	-	-	-	-	-	-
group_1805	hypothetical protein	1	1	1097	1097	1097	-	-	-	-	-	-	-	-	-	-	-	-	-	DICGILFP_01306	-	-	-	-	-	-	-
group_1806	hypothetical protein	1	1	839	839	839	-	-	-	-	-	-	-	-	-	-	-	-	-	DICGILFP_01309	-	-	-	-	-	-	-
group_1807	Chromosome partition protein Smc	1	1	2003	2003	2003	-	-	-	-	-	-	-	-	-	-	-	-	-	DICGILFP_01352	-	-	-	-	-	-	-
group_1808	hypothetical protein	3	3	617	617	617	-	MFOEDLAO_01319	-	-	-	-	-	-	-	FMOBNNEH_01920	-	-	-	DICGILFP_01469	-	-	-	-	-	-	-
group_1809	cell division protein FtsK	3	3	1085	1085	1085	-	MFOEDLAO_01318	-	-	-	-	-	-	-	FMOBNNEH_01921	-	-	-	DICGILFP_01470	-	-	-	-	-	-	-
group_1810	hypothetical protein	3	3	314	314	314	-	MFOEDLAO_01317	-	-	-	-	-	-	-	FMOBNNEH_01922	-	-	-	DICGILFP_01471	-	-	-	-	-	-	-
group_1811	hypothetical protein	3	3	434	434	434	-	MFOEDLAO_01316	-	-	-	-	-	-	-	FMOBNNEH_01923	-	-	-	DICGILFP_01472	-	-	-	-	-	-	-
group_1812	hypothetical protein	3	3	1637	1637	1637	-	MFOEDLAO_01315	-	-	-	-	-	-	-	FMOBNNEH_01924	-	-	-	DICGILFP_01473	-	-	-	-	-	-	-
group_1813	hypothetical protein	3	3	317	320	318	-	-	-	-	-	KNKDEAAP_00428	OIDNFDKO_01820	-	-	-	-	-	-	DICGILFP_01476	-	-	-	-	-	-	-
group_1814	hypothetical protein	1	1	776	776	776	-	-	-	-	-	-	-	-	-	-	-	-	-	DICGILFP_01477	-	-	-	-	-	-	-
group_1815	hypothetical protein	1	1	221	221	221	-	-	-	-	-	-	-	-	-	-	-	-	-	DICGILFP_01478	-	-	-	-	-	-	-
group_1816	hypothetical protein	1	1	1616	1616	1616	-	-	-	-	-	-	-	-	-	-	-	-	-	DICGILFP_01479	-	-	-	-	-	-	-
group_1817	hypothetical protein	1	1	341	341	341	-	-	-	-	-	-	-	-	-	-	-	-	-	DICGILFP_01957	-	-	-	-	-	-	-
group_1818	Chromosome partition protein Smc	1	1	2072	2072	2072	-	-	-	-	-	-	-	-	-	-	-	-	-	-	BJOHIFJI_00222	-	-	-	-	-	-
group_1819	hypothetical protein	4	4	164	164	164	-	MFOEDLAO_00472	LLHGEBEJ_00441	-	-	-	-	-	-	-	PHJIAEAJ_02065	-	-	-	BJOHIFJI_01040	-	-	-	-	-	-
group_1820	NUDIX hydrolase	3	3	479	479	479	-	-	-	-	-	-	-	-	-	FMOBNNEH_00709	-	-	-	-	BJOHIFJI_01364	-	-	-	EHABHEFN_00349	-	-
group_1822	hypothetical protein	3	3	389	389	389	-	-	-	-	-	-	-	-	-	FMOBNNEH_00707	-	-	-	-	BJOHIFJI_01366	-	-	-	EHABHEFN_00351	-	-
group_1823	hypothetical protein	1	1	281	281	281	-	-	-	-	-	-	-	-	-	-	-	-	-	-	BJOHIFJI_01761	-	-	-	-	-	-
group_1824	hypothetical protein	1	1	1106	1106	1106	-	-	-	-	-	-	-	-	-	-	-	-	-	-	BJOHIFJI_01762	-	-	-	-	-	-
group_1825	argininosuccinate lyase	2	2	281	281	281	MCGKKBOL_01804	-	-	-	-	-	-	-	-	-	-	-	-	-	-	-	JFFHPFMB_00005	-	-	-	-
group_1826	hypothetical protein	9	9	251	251	251	MCGKKBOL_01805	MFOEDLAO_00298	LLHGEBEJ_00618	-	-	KNKDEAAP_01283	OIDNFDKO_01432	ADKGDLBJ_00904	-	-	PHJIAEAJ_01160	-	FGJLAKAN_01408	-	-	-	JFFHPFMB_00006	-	-	-	-
group_1827	hypothetical protein	9	9	740	740	740	MCGKKBOL_01806	MFOEDLAO_00299	LLHGEBEJ_00617	-	-	KNKDEAAP_01282	OIDNFDKO_01433	ADKGDLBJ_00903	-	-	PHJIAEAJ_01161	-	FGJLAKAN_01409	-	-	-	JFFHPFMB_00007	-	-	-	-
group_1828	DNA mismatch repair protein MutT	2	2	449	449	449	MCGKKBOL_01826	-	-	-	-	-	-	-	-	-	-	-	-	-	-	-	JFFHPFMB_00027	-	-	-	-
group_1829	hypothetical protein	2	2	1994	1994	1994	MCGKKBOL_01827	-	-	-	-	-	-	-	-	-	-	-	-	-	-	-	JFFHPFMB_00028	-	-	-	-
group_1830	DNA (cytosine5)methyltransferase	2	2	1049	1049	1049	MCGKKBOL_01828	-	-	-	-	-	-	-	-	-	-	-	-	-	-	-	JFFHPFMB_00029	-	-	-	-
group_1831	hypothetical protein	11	11	152	152	152	-	MFOEDLAO_01661	LLHGEBEJ_01905	-	PDJBLNNA_01203	-	OIDNFDKO_00884	ADKGDLBJ_00273	LLCBPMNC_01241	-	PHJIAEAJ_00633	-	FGJLAKAN_01012	-	-	-	JFFHPFMB_00161	-	EHABHEFN_01021	-	KFBMBNCD_01903
group_1832	hypothetical protein	5	5	137	137	137	MCGKKBOL_01929	-	-	-	-	-	-	ADKGDLBJ_01404	-	-	-	-	-	-	-	-	JFFHPFMB_00232	-	EHABHEFN_00279	-	KFBMBNCD_01315
group_1833	hypothetical protein	2	2	224	224	224	MCGKKBOL_00775	-	-	-	-	-	-	-	-	-	-	-	-	-	-	-	JFFHPFMB_00301	-	-	-	-
group_1834	hypothetical protein	3	3	203	203	203	MCGKKBOL_00776	-	-	-	-	-	-	ADKGDLBJ_00354	-	-	-	-	-	-	-	-	JFFHPFMB_00302	-	-	-	-
group_1835	GNAT family Nacetyltransferase	2	2	542	542	542	MCGKKBOL_00898	-	-	-	-	-	-	-	-	-	-	-	-	-	-	-	JFFHPFMB_00401	-	-	-	-
group_1836	hypothetical protein	3	3	164	164	164	MCGKKBOL_00902	-	-	-	-	-	-	-	-	FMOBNNEH_00361	-	-	-	-	-	-	JFFHPFMB_00406	-	-	-	-
group_1837	phosphate propanoyltransferase	19	19	707	710	707	MCGKKBOL_00926	MFOEDLAO_01840	LLHGEBEJ_01626	BFDNJKJL_01513	PDJBLNNA_01315	KNKDEAAP_01764	OIDNFDKO_01242	ADKGDLBJ_01683	-	FMOBNNEH_00385	PHJIAEAJ_00550	IELBGNII_01543	FGJLAKAN_00557	DICGILFP_01631	BJOHIFJI_00403	EEIEEDDH_01448	JFFHPFMB_00430	BHDMLIHB_00012	EHABHEFN_00860	OHLBJNGJ_00600	-
group_1838	hypothetical protein	2	2	1001	1001	1001	MCGKKBOL_00991	-	-	-	-	-	-	-	-	-	-	-	-	-	-	-	JFFHPFMB_00494	-	-	-	-
group_1839	DNAbinding protein	2	2	1133	1133	1133	MCGKKBOL_00992	-	-	-	-	-	-	-	-	-	-	-	-	-	-	-	JFFHPFMB_00495	-	-	-	-
group_1840	hypothetical protein	2	2	731	731	731	MCGKKBOL_01095	-	-	-	-	-	-	-	-	-	-	-	-	-	-	-	JFFHPFMB_00597	-	-	-	-
group_1841	pantothenic acid transporter pant	12	12	581	581	581	MCGKKBOL_01121	MFOEDLAO_00279	-	BFDNJKJL_01708	PDJBLNNA_01509	-	OIDNFDKO_00475	ADKGDLBJ_01474	LLCBPMNC_00343	FMOBNNEH_01832	PHJIAEAJ_00041	-	FGJLAKAN_01487	-	-	-	JFFHPFMB_00622	-	-	-	KFBMBNCD_00280
group_1842	glycosyl transferase	12	12	1394	1394	1394	MCGKKBOL_01122	MFOEDLAO_00280	-	BFDNJKJL_01709	PDJBLNNA_01510	-	OIDNFDKO_00474	ADKGDLBJ_01473	LLCBPMNC_00342	FMOBNNEH_01833	PHJIAEAJ_00040	-	FGJLAKAN_01486	-	-	-	JFFHPFMB_00623	-	-	-	KFBMBNCD_00281
group_1843	hypothetical protein	12	12	2147	2147	2147	MCGKKBOL_01124	MFOEDLAO_00282	-	BFDNJKJL_01711	PDJBLNNA_01512	-	OIDNFDKO_00472	ADKGDLBJ_01471	LLCBPMNC_00340	FMOBNNEH_01835	PHJIAEAJ_00038	-	FGJLAKAN_01484	-	-	-	JFFHPFMB_00625	-	-	-	KFBMBNCD_00283
group_1844	spore coat protein CotH	12	12	1439	1439	1439	MCGKKBOL_01125	MFOEDLAO_00283	-	BFDNJKJL_01712	PDJBLNNA_01513	-	OIDNFDKO_00471	ADKGDLBJ_01470	LLCBPMNC_00339	FMOBNNEH_01836	PHJIAEAJ_00037	-	FGJLAKAN_01483	-	-	-	JFFHPFMB_00626	-	-	-	KFBMBNCD_00284
group_1845	molecular chaperone	12	12	698	698	698	MCGKKBOL_01127	MFOEDLAO_00285	-	BFDNJKJL_01714	PDJBLNNA_01515	-	OIDNFDKO_00469	ADKGDLBJ_01468	LLCBPMNC_00337	FMOBNNEH_01838	PHJIAEAJ_00035	-	FGJLAKAN_01481	-	-	-	JFFHPFMB_00628	-	-	-	KFBMBNCD_00287
group_1846	peptidebinding protein	11	11	1787	1787	1787	MCGKKBOL_01642	MFOEDLAO_01285	LLHGEBEJ_00024	BFDNJKJL_00108	PDJBLNNA_00712	KNKDEAAP_00393	OIDNFDKO_00148	-	-	FMOBNNEH_00085	PHJIAEAJ_01089	-	-	-	-	-	JFFHPFMB_00719	-	-	-	KFBMBNCD_01564
group_1847	deoxyribonuclease HsdR	3	3	3008	3008	3008	MCGKKBOL_01670	-	-	-	-	-	OIDNFDKO_00499	-	-	-	-	-	-	-	-	-	JFFHPFMB_00747	-	-	-	-
group_1848	integrase	3	3	986	986	986	MCGKKBOL_01673	-	-	-	-	-	OIDNFDKO_00501	-	-	-	-	-	-	-	-	-	JFFHPFMB_00750	-	-	-	-
group_1849	DNA methyltransferase	3	3	1505	1505	1505	MCGKKBOL_01675	-	-	-	-	-	OIDNFDKO_00503	-	-	-	-	-	-	-	-	-	JFFHPFMB_00752	-	-	-	-
group_1850	transposase	3	3	362	362	362	MCGKKBOL_01677	-	-	-	-	-	OIDNFDKO_00505	-	-	-	-	-	-	-	-	-	JFFHPFMB_00754	-	-	-	-
group_1851	DNAbinding protein	6	6	284	284	284	MCGKKBOL_01680	-	LLHGEBEJ_00695	-	-	-	OIDNFDKO_00508	ADKGDLBJ_00501	-	-	PHJIAEAJ_00243	-	-	-	-	-	JFFHPFMB_00757	-	-	-	-
group_1852	hypothetical protein	6	6	221	221	221	-	MFOEDLAO_01158	LLHGEBEJ_01798	BFDNJKJL_01208	PDJBLNNA_01143	-	-	-	-	FMOBNNEH_01498	-	-	-	-	-	-	JFFHPFMB_00972	-	-	-	-
group_1853	hypothetical protein	6	6	329	329	329	-	MFOEDLAO_01743	LLHGEBEJ_01175	BFDNJKJL_01205	PDJBLNNA_01135	-	-	-	-	-	-	-	-	-	-	-	JFFHPFMB_00974	-	EHABHEFN_01068	-	-
group_1854	hypothetical protein	1	1	458	458	458	-	-	-	-	-	-	-	-	-	-	-	-	-	-	-	-	JFFHPFMB_01087	-	-	-	-
group_1855	hypothetical protein	1	1	230	230	230	-	-	-	-	-	-	-	-	-	-	-	-	-	-	-	-	JFFHPFMB_01146	-	-	-	-
group_1856	DNAentry nuclease	1	1	767	767	767	-	-	-	-	-	-	-	-	-	-	-	-	-	-	-	-	JFFHPFMB_01147	-	-	-	-
group_1857	hypothetical protein	1	1	266	266	266	-	-	-	-	-	-	-	-	-	-	-	-	-	-	-	-	JFFHPFMB_01148	-	-	-	-
group_1858	hypothetical protein	2	2	2393	2393	2393	MCGKKBOL_01364	-	-	-	-	-	-	-	-	-	-	-	-	-	-	-	JFFHPFMB_01175	-	-	-	-
group_1859	DNAbinding response regulator	10	10	599	599	599	MCGKKBOL_01150	MFOEDLAO_00643	LLHGEBEJ_00513	BFDNJKJL_00286	PDJBLNNA_01551	KNKDEAAP_00026	-	-	-	-	PHJIAEAJ_02205	-	FGJLAKAN_00998	-	-	-	JFFHPFMB_01216	-	EHABHEFN_01135	-	-
group_1860	histidine kinase	10	10	1508	1508	1508	MCGKKBOL_01151	MFOEDLAO_00642	LLHGEBEJ_00512	BFDNJKJL_00285	PDJBLNNA_01552	KNKDEAAP_00025	-	-	-	-	PHJIAEAJ_02206	-	FGJLAKAN_00999	-	-	-	JFFHPFMB_01217	-	EHABHEFN_01134	-	-
group_1861	ABC transporter permease	10	10	689	689	689	MCGKKBOL_01152	MFOEDLAO_00641	LLHGEBEJ_00511	BFDNJKJL_00284	PDJBLNNA_01553	KNKDEAAP_00024	-	-	-	-	PHJIAEAJ_02207	-	FGJLAKAN_01000	-	-	-	JFFHPFMB_01218	-	EHABHEFN_01133	-	-
group_1862	ABC transporter permease	10	10	719	719	719	MCGKKBOL_01153	MFOEDLAO_00640	LLHGEBEJ_00510	BFDNJKJL_00283	PDJBLNNA_01554	KNKDEAAP_00023	-	-	-	-	PHJIAEAJ_02208	-	FGJLAKAN_01001	-	-	-	JFFHPFMB_01219	-	EHABHEFN_01132	-	-
group_1863	ABC transporter	10	10	914	914	914	MCGKKBOL_01154	MFOEDLAO_00639	LLHGEBEJ_00509	BFDNJKJL_00282	PDJBLNNA_01555	KNKDEAAP_00022	-	-	-	-	PHJIAEAJ_02209	-	FGJLAKAN_01002	-	-	-	JFFHPFMB_01220	-	EHABHEFN_01131	-	-
group_1864	ABC transporter	10	10	2069	2069	2069	MCGKKBOL_01155	MFOEDLAO_00638	LLHGEBEJ_00508	BFDNJKJL_00281	PDJBLNNA_01556	KNKDEAAP_00021	-	-	-	-	PHJIAEAJ_02210	-	FGJLAKAN_01003	-	-	-	JFFHPFMB_01221	-	EHABHEFN_01130	-	-
group_1865	Columbicin Alike bacteriocin peptide	10	10	173	176	174	MCGKKBOL_01157	MFOEDLAO_00636	LLHGEBEJ_00506	BFDNJKJL_00279	PDJBLNNA_01558	KNKDEAAP_00019	-	-	-	-	PHJIAEAJ_02212	-	FGJLAKAN_01005	-	-	-	JFFHPFMB_01223	-	EHABHEFN_01126	-	-
group_1866	restriction endonuclease	3	3	959	959	959	MCGKKBOL_01174	-	-	-	-	KNKDEAAP_00006	-	-	-	-	-	-	-	-	-	-	JFFHPFMB_01240	-	-	-	-
group_1867	transposase	2	2	383	383	383	MCGKKBOL_00432	-	-	-	-	-	-	-	-	-	-	-	-	-	-	-	JFFHPFMB_01293	-	-	-	-
group_1868	hypothetical protein	4	4	1298	1298	1298	MCGKKBOL_00451	-	-	-	-	-	-	-	-	-	PHJIAEAJ_01439	-	FGJLAKAN_00772	-	-	-	JFFHPFMB_01312	-	-	-	-
group_1869	hypothetical protein	3	3	1550	1550	1550	MCGKKBOL_00501	-	-	-	-	-	-	-	-	-	-	-	FGJLAKAN_00724	-	-	-	JFFHPFMB_01362	-	-	-	-
group_1870	hypothetical protein	5	5	974	974	974	MCGKKBOL_01349	-	-	-	-	KNKDEAAP_00530	OIDNFDKO_00702	-	LLCBPMNC_00122	-	-	-	-	-	-	-	JFFHPFMB_01436	-	-	-	-
group_1871	Collagen adhesin	1	1	740	740	740	-	-	-	-	-	-	-	-	-	-	-	-	-	-	-	-	JFFHPFMB_01536	-	-	-	-
group_1873	hypothetical protein	4	4	197	197	197	MCGKKBOL_00628	-	-	BFDNJKJL_00075	PDJBLNNA_00179	-	-	-	-	-	-	-	-	-	-	-	JFFHPFMB_01546	-	-	-	-
group_1875	SMI1/KNR4 family protein	2	2	452	452	452	MCGKKBOL_00625	-	-	-	-	-	-	-	-	-	-	-	-	-	-	-	JFFHPFMB_01549	-	-	-	-
group_1876	hypothetical protein	2	2	179	179	179	MCGKKBOL_00617	-	-	-	-	-	-	-	-	-	-	-	-	-	-	-	JFFHPFMB_01553	-	-	-	-
group_1877	hypothetical protein	2	2	407	407	407	MCGKKBOL_00616	-	-	-	-	-	-	-	-	-	-	-	-	-	-	-	JFFHPFMB_01554	-	-	-	-
group_1879	hypothetical protein	4	4	689	689	689	MCGKKBOL_00611	-	-	BFDNJKJL_00071	PDJBLNNA_00175	-	-	-	-	-	-	-	-	-	-	-	JFFHPFMB_01559	-	-	-	-
group_1880	hypothetical protein	4	4	407	407	407	MCGKKBOL_00609	-	-	BFDNJKJL_00069	PDJBLNNA_00173	-	-	-	-	-	-	-	-	-	-	-	JFFHPFMB_01561	-	-	-	-
group_1881	hypothetical protein	2	2	2420	2420	2420	MCGKKBOL_00604	-	-	-	-	-	-	-	-	-	-	-	-	-	-	-	JFFHPFMB_01566	-	-	-	-
group_1882	hypothetical protein	3	3	392	392	392	MCGKKBOL_00603	-	-	-	-	-	-	-	-	-	-	-	-	-	-	-	JFFHPFMB_01567	-	EHABHEFN_01099	-	-
group_1883	M protein, serotype 5	1	1	1775	1775	1775	-	-	-	-	-	-	-	-	-	-	-	-	-	-	-	-	JFFHPFMB_01794	-	-	-	-
group_1884	sitespecific integrase	2	2	1277	1277	1277	MCGKKBOL_00275	-	-	-	-	-	-	-	-	-	-	-	-	-	-	-	JFFHPFMB_01836	-	-	-	-
group_1885	hypothetical protein	2	2	251	251	251	MCGKKBOL_00276	-	-	-	-	-	-	-	-	-	-	-	-	-	-	-	JFFHPFMB_01837	-	-	-	-
group_1886	Replication protein RepB	2	2	611	611	611	MCGKKBOL_00277	-	-	-	-	-	-	-	-	-	-	-	-	-	-	-	JFFHPFMB_01838	-	-	-	-
group_1887	hypothetical protein	2	2	611	611	611	MCGKKBOL_00278	-	-	-	-	-	-	-	-	-	-	-	-	-	-	-	JFFHPFMB_01839	-	-	-	-
[truncated: 2,196 more rows]
