# Supplementary material for: Genotypic diversity of Streptococcus suis and the S. suis-like bacterium Streptococcus ruminantium in ruminants
Source: Vet Res. 2019 Nov 14;50:94. doi: 10.1186/s13567-019-0708-1 (PMC6854688; doi:10.1186/s13567-019-0708-1)
Supplement: Supplementary file 10 — Additional file 10. Presence/absence of genes of each COG related to capsular polysaccharide synthesis among 21 S. ruminantium strains. Detailed information on the cps genes identified from pangenome data of the 21 S. ruminantium strains [file 13567_2019_708_MOESM10_ESM.xlsx]

## Sheet: Table S8
Presence/absence of genes of each COGs related to capsular polysaccharide synthesis among 21 S. ruminantium strains
					cps type
					IA							IB						IC	ID	IIA		IIB			III
COG ID	cps gene name	Predicted products	Conserverved domains and/or discription on blast hits	Size (bp)	EA1832.92	DTK284	DTK285	DTK397	DTK377	MO492	MO533	DAT741	MO591	MO430	MO449	MO498	MO557	MO505	MO402	DAT837	DTK366	DTK364	DTK390	MO512	DTK360
group_883	orfX	Hypothetical protein	PRK02101: PRK02101; hypothetical protein	743	KNKDEAAP_00542	BFDNJKJL_00931	PDJBLNNA_01785	LLCBPMNC_00134	FGJLAKAN_01893	EEIEEDDH_01591	OHLBJNGJ_01855	MCGKKBOL_01362	OIDNFDKO_00034	DICGILFP_00305	BJOHIFJI_00988	JFFHPFMB_01177	KFBMBNCD_00593	BHDMLIHB_01261	IELBGNII_01181	PHJIAEAJ_02122	FMOBNNEH_01982	MFOEDLAO_00964	LLHGEBEJ_00969	EHABHEFN_00235	ADKGDLBJ_00920
group_1362a	cpsIA-A, cpsIB-A, cpsIC-A, cpsID-A	LytR family transcriptional regulator	COG1316: Cps2a; Anionic cell wall polymer biosynthesis enzyme, LytR-Cps2A-Psr (LCP) family pfam02916: DNA_PPF; DNA polymerase processivity factor	1439	KNKDEAAP_00541	BFDNJKJL_00932	PDJBLNNA_01784	LLCBPMNC_00133	FGJLAKAN_01892	EEIEEDDH_01590	OHLBJNGJ_01854	MCGKKBOL_01361	OIDNFDKO_00033	DICGILFP_00306	BJOHIFJI_00989	JFFHPFMB_01178	KFBMBNCD_00592	BHDMLIHB_01260	IELBGNII_01180	-	-	-	-	-	-
group_1905a	cpsIIA-A, cpsIIB-A, cpsIII-A			1445	-	-	-	-	-	-	-	-	-	-	-	-	-	-	-	PHJIAEAJ_02121	FMOBNNEH_01983	MFOEDLAO_00963	LLHGEBEJ_00970	EHABHEFN_00234	ADKGDLBJ_00921
group_1361a	cpsIA-B, cpsIB-B, cpsIC-B, cpsID-B	Capsular biosynthesis protein CpsC	cl26080: GNVR super family;G-rich domain on putative tyrosine kinase	689	KNKDEAAP_00540	BFDNJKJL_00933	PDJBLNNA_01783	LLCBPMNC_00132	FGJLAKAN_01891	EEIEEDDH_01589	OHLBJNGJ_01853	MCGKKBOL_01360	OIDNFDKO_00032	DICGILFP_00307	BJOHIFJI_00990	JFFHPFMB_01179	KFBMBNCD_00591	BHDMLIHB_01259	IELBGNII_01179	-	-	-	-	-	-
group_1053a	cpsIIA-B, cpsIIB-B, cpsIII-B			689	-	-	-	-	-	-	-	-	-	-	-	-	-	-	-	PHJIAEAJ_02120	FMOBNNEH_01984	MFOEDLAO_00962	LLHGEBEJ_00971	EHABHEFN_00233	ADKGDLBJ_00922
group_3552	cpsIA-C, cpsIB-C, cpsIC-C, cpsID-C, cpsIIA-C, cpsIIB-C, cpsIII-C	Tyrosine protein kinase	TIGR01007: eps_fam; capsular exopolysaccharide family	695	KNKDEAAP_00539	BFDNJKJL_00934	PDJBLNNA_01782	LLCBPMNC_00131	FGJLAKAN_01890	EEIEEDDH_01588	OHLBJNGJ_01852	MCGKKBOL_01359	OIDNFDKO_00031	DICGILFP_00308	BJOHIFJI_00991	JFFHPFMB_01180	KFBMBNCD_00590	BHDMLIHB_01258	IELBGNII_01178	PHJIAEAJ_02119	FMOBNNEH_01985	MFOEDLAO_00961	LLHGEBEJ_00972	EHABHEFN_00232	ADKGDLBJ_00923
group_3930	cpsIA-D, cpsIB-D, cpsIC-D, cpsID-D, cpsIIA-D, cpsIIB-D, cpsIII-D	Tyrosine protein phosphatase	cl23724: PHP super family; Polymerase and Histidinol Phosphatase domain	731	KNKDEAAP_00538	BFDNJKJL_00935	PDJBLNNA_01781	LLCBPMNC_00130	FGJLAKAN_01889	EEIEEDDH_01587	OHLBJNGJ_01851	MCGKKBOL_01358	OIDNFDKO_00030	DICGILFP_00309	BJOHIFJI_00992	JFFHPFMB_01181	KFBMBNCD_00589	BHDMLIHB_01257	IELBGNII_01177	PHJIAEAJ_02118	FMOBNNEH_01986	MFOEDLAO_00960	LLHGEBEJ_00973	EHABHEFN_00231	ADKGDLBJ_00924
group_1360	cpsIA-E, cpsIB-E, cpsIC-E, cpsID-E	NDP-sugar epimerase	COG1086: FlaA1; Nucleotide diphospho (NDP)-sugar epimerase	1826	KNKDEAAP_00537	BFDNJKJL_00936	PDJBLNNA_01780	LLCBPMNC_00129	FGJLAKAN_01888	EEIEEDDH_01586	OHLBJNGJ_01850	MCGKKBOL_01357	OIDNFDKO_00029	DICGILFP_00310	BJOHIFJI_00993	JFFHPFMB_01182	KFBMBNCD_00588	BHDMLIHB_01256	IELBGNII_01176	-	-	-	-	-	-
group_1359	cpsIA-F, cpsIB-F, cpsIC-F, cpsID-F	Cell filamentation protein Fic	COG3177: Fic (filamentation induced by cAMP) family protein	716	KNKDEAAP_00536	BFDNJKJL_00937	PDJBLNNA_01779	LLCBPMNC_00128	FGJLAKAN_01887	EEIEEDDH_01585	OHLBJNGJ_01849	MCGKKBOL_01356	OIDNFDKO_00028	DICGILFP_00311	BJOHIFJI_00994	JFFHPFMB_01183	KFBMBNCD_00587	BHDMLIHB_01255	IELBGNII_01175	-	-	-	-	-	-
group_1358	cpsIA-G, cpsIB-G, cpsIC-G, cpsID-G	Glycosyl transferase (initial sugar transferase)	pfam02397: Bac_transf; Bacterial sugar transferase	602	KNKDEAAP_00535	BFDNJKJL_00938	PDJBLNNA_01778	LLCBPMNC_00127	FGJLAKAN_01886	EEIEEDDH_01584	OHLBJNGJ_01848	MCGKKBOL_01355	OIDNFDKO_00027	DICGILFP_00312	BJOHIFJI_00995	JFFHPFMB_01184	KFBMBNCD_00586	BHDMLIHB_01254	IELBGNII_01174	-	-	-	-	-	-
group_1357	cpsIA-H, cpsIB-H	Glycosyl transferase	cd04195: GT2_AmsE_like; exopolysaccharide amylovora biosynthesis	815	KNKDEAAP_00534	BFDNJKJL_00939	PDJBLNNA_01777	LLCBPMNC_00126	FGJLAKAN_01885	EEIEEDDH_01583	OHLBJNGJ_01847	MCGKKBOL_01354	OIDNFDKO_00026	DICGILFP_00313	BJOHIFJI_00996	JFFHPFMB_01185	KFBMBNCD_00585	-	-	-	-	-	-	-	-
group_1356	cpsIA-I, cpsIB-I	Glycosyl transferase	cl11394: Glyco_tranf_GTA_type super family; Glycosyltransferase family A	947	KNKDEAAP_00533	BFDNJKJL_00940	PDJBLNNA_01776	LLCBPMNC_00125	FGJLAKAN_01884	EEIEEDDH_01582	OHLBJNGJ_01846	MCGKKBOL_01353	OIDNFDKO_00025	DICGILFP_00314	BJOHIFJI_00997	JFFHPFMB_01186	KFBMBNCD_00584	-	-	-	-	-	-	-	-
group_1355	cpsIA-J	LicD family protein	cl01378: LicD super family; LicD family proteins involved in phosphorylcholine metabolism	920	KNKDEAAP_00532	BFDNJKJL_00941	PDJBLNNA_01775	LLCBPMNC_00124	FGJLAKAN_01883	EEIEEDDH_01581	OHLBJNGJ_01845	-	-	-	-	-	-	-	-	-	-	-	-	-	-
group_1354	cpsIA-K	Oligosaccharide repeat unit polymerase	TIGR04370: glyco_rpt_poly; oligosaccharide repeat unit polymerase	1310	KNKDEAAP_00531	BFDNJKJL_00942	PDJBLNNA_01774	LLCBPMNC_00123	FGJLAKAN_01882	EEIEEDDH_01580	OHLBJNGJ_01844	-	-	-	-	-	-	-	-	-	-	-	-	-	-
group_1555	cpsIC-H, cpsID-H	Glycosyl transferase	cd04195: GT2_AmsE_like; exopolysaccharide amylovora biosynthesis 5'-side of nucleotide sequence (approximately 40%) are almost identical to those of group_1356	815	-	-	-	-	-	-	-	-	-	-	-	-	-	BHDMLIHB_01253	IELBGNII_01173	-	-	-	-	-	-
group_1554	cpsIC-I, cpsID-I	Glycosyl transferase	cl11394: Glyco_tranf_GTA_type super family; Glycosyltransferase family A	953	-	-	-	-	-	-	-	-	-	-	-	-	-	BHDMLIHB_01252	IELBGNII_01172	-	-	-	-	-	-
group_1725	cpsIB-J, cpsID-J	LicD family protein	pfam04991: LicD: LicD family proteins	923	-	-	-	-	-	-	-	MCGKKBOL_01352	OIDNFDKO_00024	DICGILFP_00315	BJOHIFJI_00998	JFFHPFMB_01187	KFBMBNCD_00583	-	IELBGNII_01171	-	-	-	-	-	-
group_1724	cpsIB-K, cpsID-K	Oligosaccharide repeat unit polymerase	TIGR04370: glyco_rpt_poly; oligosaccharide repeat unit polymerase	1292	-	-	-	-	-	-	-	MCGKKBOL_01351	OIDNFDKO_00023	DICGILFP_00316	BJOHIFJI_00999	JFFHPFMB_01188	KFBMBNCD_00582	-	IELBGNII_01170	-	-	-	-	-	-
group_606	cpsIB-L	Hypothetical protein	Glyco_tranf_GTA_type super family cl11394 Glycosyltransferase family A Almost identical to 5' end of cpsIA-K Probably pseudogene	215	-	-	-	-	-	-	-	MCGKKBOL_01350	+b	+b	+b	+b	+b	-	-	-	-	-	-	-	-
group_1870a	cpsIA-L, cpsIB-M	Capsular biosynthesis protein	pfam05704: Caps_synth; Capsular polysaccharide synthesis protein	974	KNKDEAAP_00530	-	-	LLCBPMNC_00122	-	-	-	MCGKKBOL_01349	OIDNFDKO_00702	+b	+b	JFFHPFMB_01436	+b	-	-	-	-	-	-	-	-
group_1353a	cpsIA-L			974	-	BFDNJKJL_00943	PDJBLNNA_01773	-	FGJLAKAN_01881	EEIEEDDH_01579	OHLBJNGJ_01843	-	-	-	-	-	-	-	-	-	-	-	-	-	-
group_605	cpsIA-M, cpsIB-N, cpsIC-L, cpsID-L	Nucleotidyl transferase	cd02516: CDP-ME_synthetase; CDP-ME synthetase is involved in mevalonate-independent isoprenoid production	719	KNKDEAAP_00529	BFDNJKJL_00944	PDJBLNNA_01772	LLCBPMNC_00121	FGJLAKAN_01880	EEIEEDDH_01578	OHLBJNGJ_01842	MCGKKBOL_01348	OIDNFDKO_00701	DICGILFP_00317	BJOHIFJI_01000	JFFHPFMB_00822	KFBMBNCD_00581	BHDMLIHB_00930	IELBGNII_01169	-	-	-	-	-	-
group_1352	cpsIA-N, cpsIB-O, cpsIC-M, cpsID-M	Nucleotide sugar dehydratase	cl25409: SDR super family; Short-chain dehydrogenases/reductases (SDR)	1052	KNKDEAAP_00528	BFDNJKJL_00945	PDJBLNNA_01771	LLCBPMNC_00120	FGJLAKAN_01879	EEIEEDDH_01577	OHLBJNGJ_01841	MCGKKBOL_01347	OIDNFDKO_00700	DICGILFP_00318	BJOHIFJI_01001	JFFHPFMB_00823	KFBMBNCD_00580	BHDMLIHB_00931	IELBGNII_01168	-	-	-	-	-	-
group_1351	cpsIA-O, cpsIB-P, cpsIC-N, cpsID-N	Flippase	No conserved domain Similar to flippase of several species (coverage, >90%; amino acid similarity, >50%)	1391	KNKDEAAP_00527	BFDNJKJL_00946	PDJBLNNA_01770	LLCBPMNC_00119	FGJLAKAN_01878	EEIEEDDH_01576	OHLBJNGJ_01840	MCGKKBOL_01346	OIDNFDKO_00699	DICGILFP_00319	BJOHIFJI_01002	JFFHPFMB_00824	KFBMBNCD_00579	BHDMLIHB_00932	IELBGNII_01167	-	-	-	-	-	-
group_1904	cpsIIA-E, cpsIIB-E, cpsIII-E	Glycosyl transferase (initial sugar transferase)	TIGR03025: EPS_sugtrans; exopolysaccharide biosynthesis polyprenyl glycosylphosphotransferase	1376	-	-	-	-	-	-	-	-	-	-	-	-	-	-	-	PHJIAEAJ_02117	FMOBNNEH_01275	MFOEDLAO_00959	LLHGEBEJ_00974	EHABHEFN_00230	ADKGDLBJ_00925
group_1052	cpsIIA-F, cpsIIB-F	Glycosyl transferase	cd04955: GT1_like_6; closely related to the GT1 family of glycosyltransferases	1175	-	-	-	-	-	-	-	-	-	-	-	-	-	-	-	PHJIAEAJ_02116	FMOBNNEH_01274	MFOEDLAO_00958	LLHGEBEJ_00975	EHABHEFN_00229	-
group_1051	cpsIIA-G, cpsIIB-G	Glycosyl transferase	cd03801: GT1_YqgM_like; closely related to the GT1 family of glycosyltransferases	1148	-	-	-	-	-	-	-	-	-	-	-	-	-	-	-	PHJIAEAJ_02115	FMOBNNEH_01273	MFOEDLAO_00957	LLHGEBEJ_00976	EHABHEFN_00228	-
group_1903	cpsIIA-H, cpsIIB-H	Hypothetical protein	cl01628: DUF1919 super family; Domain of unknown function	641	-	-	-	-	-	-	-	-	-	-	-	-	-	-	-	PHJIAEAJ_02114	FMOBNNEH_01272	MFOEDLAO_00956	LLHGEBEJ_00977	EHABHEFN_00227	-
group_1050	cpsIIA-I, cpsIIB-I	Acyltransferase	cl27504: Acyl_transf_3 super family; Acyltransferase family	986	-	-	-	-	-	-	-	-	-	-	-	-	-	-	-	PHJIAEAJ_02113	+a	+a	LLHGEBEJ_00978	EHABHEFN_00226	-
mnaA	cpsIIA-J, cpsIIB-J	UDP-N-acetylglucosamine 2-epimerase	COG0381: WecB; UDP-N-acetylglucosamine 2-epimerase	1097	-	-	-	-	-	-	-	-	-	-	-	-	-	-	-	PHJIAEAJ_02112	FMOBNNEH_01178	MFOEDLAO_01977	LLHGEBEJ_00489	EHABHEFN_00225	-
group_2530a	cpsIIA-K	Capsular polysaccharide phosphotransferase	pfam11380: Stealth_CR2; Stealth protein CR2 pfam17101: Stealth_CR1; Stealth protein CR1 pfam17103: Stealth_CR4; Stealth protein CR4 pfam17102: Stealth_CR3; Stealth protein CR3 Similar to capsular polysaccharide phosphotransferase of several species (coverage, >90%; amino acid similarity, 45%>)	992	-	-	-	-	-	-	-	-	-	-	-	-	-	-	-	PHJIAEAJ_02111	FMOBNNEH_01179	-	-	-	-
group_1901a	cpsIIB-K			992	-	-	-	-	-	-	-	-	-	-	-	-	-	-	-	-	-	MFOEDLAO_01976	LLHGEBEJ_00488	EHABHEFN_00224	-
group_2529	cpsIIA-L	Glycosyl transferase	COG0438: RfaB; Glycosyltransferase involved in cell wall bisynthesis	1130	-	-	-	-	-	-	-	-	-	-	-	-	-	-	-	PHJIAEAJ_02110	FMOBNNEH_01180	-	-	-	-
group_1049	cpsIIB-L	Glycosyl transferase	cd03812: GT1_CapH_like; closely related to the GT1 family of glycosyltransferases	1112	-	-	-	-	-	-	-	-	-	-	-	-	-	-	-	-	-	MFOEDLAO_01975	LLHGEBEJ_00487	EHABHEFN_00223	-
group_1900	cpsIIB-M	Glycosyl transferase	COG0438: RfaB; Glycosyltransferase involved in cell wall bisynthesis 3'-side of nucleotide sequence (approximately 80%) showed approximately 80% similarity with that of group_2529	1130	-	-	-	-	-	-	-	-	-	-	-	-	-	-	-	-	-	MFOEDLAO_01974	LLHGEBEJ_00486	EHABHEFN_00222	-
group_1899	cpsIIA-M, cpsIIB-N	Hypothetical protein (Oligosaccharide repeat unit polymerase ?)	No conserved domain Similar to polysaccharide polymerase of several species (coverage, >30%; amino acid similarity, >25%)	1298	-	-	-	-	-	-	-	-	-	-	-	-	-	-	-	PHJIAEAJ_02109	FMOBNNEH_01181	MFOEDLAO_01973	LLHGEBEJ_00485	EHABHEFN_00221	-
rfbX	cpsIIA-N, cpsIIB-O	Flippase	cd13128: MATE_Wzx_like; Wzx, a subfamily of the multidrug and toxic compound extrusion (MATE)-like proteins	1478	-	-	-	-	-	-	-	-	-	-	-	-	-	-	-	PHJIAEAJ_02108	FMOBNNEH_01182	MFOEDLAO_01972	LLHGEBEJ_00484	EHABHEFN_00220	-
wbbL	cpsIIA-O, cpsIIB-P	Glycosyl transferase	COG1216: GT2; Glycosyltransferase, GT2 family	839	-	-	-	-	-	-	-	-	-	-	-	-	-	-	-	PHJIAEAJ_02107	FMOBNNEH_01183	MFOEDLAO_01971	LLHGEBEJ_00483	EHABHEFN_00219	-
group_1896	cpsIIA-P, cpsIIB-Q	LicD family protein	pfam04991: LicD: LicD family proteins	845	-	-	-	-	-	-	-	-	-	-	-	-	-	-	-	PHJIAEAJ_02106	FMOBNNEH_01184	MFOEDLAO_01970	LLHGEBEJ_00482	EHABHEFN_00218	-
group_2712	cpsIII-F	Glycosyl transferase	cd04955: GT1_like_6; related to the GT1 family of glycosyltransferases	1163	-	-	-	-	-	-	-	-	-	-	-	-	-	-	-	-	-	-	-	-	ADKGDLBJ_00926
group_2713	cpsIII-G	LicD family protein	pfam04991: LicD: LicD family proteins	830	-	-	-	-	-	-	-	-	-	-	-	-	-	-	-	-	-	-	-	-	ADKGDLBJ_00927
group_2714	cpsIII-H	Glycosyl transferase	pfam00535: Glycos_transf_2; Glycosyl transferase family 2	1025	-	-	-	-	-	-	-	-	-	-	-	-	-	-	-	-	-	-	-	-	ADKGDLBJ_00928
group_2715	cpsIII-I	EpsG family protein (Oligosaccharide repeat unit polymerase ?)	pfam14897: EpsG; EpsG family (likely glycosyl transferases) Similar to an oligosaccharide repeat unit polymerase of Streptococcus pneumoniae nr. 34371 (coverage, 98%; amino acid similarity, 66%)	1127	-	-	-	-	-	-	-	-	-	-	-	-	-	-	-	-	-	-	-	-	ADKGDLBJ_00929
group_2716	cpsIII-J	Polysaccharide pyruvyl transferase	pfam04230: PS_pyruv_trans; Polysaccharide pyruvyl transferase	1070	-	-	-	-	-	-	-	-	-	-	-	-	-	-	-	-	-	-	-	-	ADKGDLBJ_00930
group_2717	cpsIII-K	Flippase	cl09326: MATE_like super family; Multidrug and toxic compound extrusion family and similar proteins pfam14667: Polysacc_synt_C ; Polysaccharide biosynthesis C-terminal domain	1490	-	-	-	-	-	-	-	-	-	-	-	-	-	-	-	-	-	-	-	-	ADKGDLBJ_00931
group_2718	cpsIII-L	Capsular biosynthesis protein	pfam05704: Caps_synth; Capsular polysaccharide synthesis protein	962	-	-	-	-	-	-	-	-	-	-	-	-	-	-	-	-	-	-	-	-	ADKGDLBJ_00932
gtaB	cpsIIA-Q, cpsIIB-R, cpsIII-M	CTP-phosphocholine cytidylyltransferase	cl11394: Glyco_tranf_GTA_type super family; Glycosyltransferase family A cd05151: ChoK-like; Choline Kinase and similar proteins Similar to CTP-phosphocholine cytidylyltransferase of several species (coverage, >95%; amino acid similarity, 60%>)	1547	-	-	-	-	-	-	-	-	-	-	-	-	-	-	-	PHJIAEAJ_02105	FMOBNNEH_01185	MFOEDLAO_01969	LLHGEBEJ_00481	EHABHEFN_00217	ADKGDLBJ_00933
group_1895	cpsIIA-R, cpsIIB-S, cpsIII-N	DMT family transporter	COG0697: RhaT; Permease of the drug/metabolite transporter (DMT) superfamily	917	-	-	-	-	-	-	-	-	-	-	-	-	-	-	-	PHJIAEAJ_02104	FMOBNNEH_01186	MFOEDLAO_01968	LLHGEBEJ_00480	EHABHEFN_00216	ADKGDLBJ_00934
cugP	cpsIIA-S, cpsIIB-T, cpsIII-O	Choline kinase	cl11394: Glyco_tranf_GTA_type super family; Glycosyltransferase family A Similar to choline kinase of several species (coverage, >95%; amino acid similarity, 50%>)	695	-	-	-	-	-	-	-	-	-	-	-	-	-	-	-	PHJIAEAJ_02103	FMOBNNEH_01187	MFOEDLAO_01967	LLHGEBEJ_00479	EHABHEFN_00215	ADKGDLBJ_00935
group_882	glf	UDP-galactopyranose mutase	cl27287: GLF super family; UDP-galactopyranose mutase	1109	KNKDEAAP_00526	BFDNJKJL_00947	PDJBLNNA_01769	LLCBPMNC_00118	FGJLAKAN_01877	EEIEEDDH_01575	OHLBJNGJ_01839	MCGKKBOL_01345	OIDNFDKO_00698	DICGILFP_00320	BJOHIFJI_01003	JFFHPFMB_00825	KFBMBNCD_00578	BHDMLIHB_00893	IELBGNII_01166	PHJIAEAJ_02102	FMOBNNEH_01188	MFOEDLAO_01966	LLHGEBEJ_00478	EHABHEFN_00214	ADKGDLBJ_00936
a: 90-95% nucleotide sequence similarity between COG IDs, group_1362 and _1905, _1361 and _1053, _1870 and _1355, and _1901 and _2530.
b: Checked by PCR
