# Supplementary material for: Genotypic diversity of Streptococcus suis and the S. suis-like bacterium Streptococcus ruminantium in ruminants
Source: Vet Res. 2019 Nov 14;50:94. doi: 10.1186/s13567-019-0708-1 (PMC6854688; doi:10.1186/s13567-019-0708-1)
Supplement: Supplementary file 11 — Additional file 11. MICs of tetracycline, erythromycin, chloramphenicol, kanamycin and streptomycin in 14 S. ruminantium strains. MIC data of the 14 S. ruminantium isolates that carried antibiotic resistance genes. [file 13567_2019_708_MOESM11_ESM.xlsx]

## Sheet: TableS9
MIC of tetracycline, erythromycin, chloramphenicol, kanamycin and streptomycin in 14 S. ruminantium strains.
	Presence/absence of antibiotic resistance genes									MICs by E-test
	Tetracyclines		Streptomycin			Macrolides	Aminoglycosides	Phenicols
Straina	tetM	tetO	aad (6)	aadK	ant(6)-Ib	ermB	aph(3')-IIIa	catD	cat-TC	Tetracycline	Streptomycin	Erythromycin	Kanamycin	Chloramphenicol
DTK364	-	+	-	-	-	-	-	-	-	24	NT	NT	NT	NT
DTK390	-	+	-	-	-	-	-	-	-	24	NT	NT	NT	NT
DTK360	-	+	-	-	+	+	-	-	-	24	192	256>	NT	NT
DTK397	-	+	-	-	+	+	-	-	-	1.5	128	256>	NT	NT
DTK366	-	+	-	-	+	+	-	-	-	32	256	256>	NT	NT
DAT837	-	+	+	-	-	+	+	+	+	32	1024>	256>	256>	24
MO402	-	-	-	+	-	-	+	-	-	NTb	192	NT	256>	NT
DTK377	-	+	-	-	+	+	-	-	-	24	192	256>	NT	NT
MO430	-	+	-	-	+	+	-	-	-	32	96	256>	NT	NT
MO449	-	+	-	-	+	+	-	-	-	24	96	12	NT	NT
MO492	-	+	-	-	+	-	-	-	-	32	128	NT	NT	NT
MO512	+	-	-	-	-	-	-	-	-	16	NT	NT	NT	NT
MO533	-	+	-	-	+	+	-	-	-	24	192	12	NT	NT
DAT741	-	-	-	-	-	-	-	-	-	1	1.5	0.047	12	1.5
a: 13 strains that carried antibiotic resistance gene(s) identified by our genome analysis were tested. DAT741 was also tested as a strain susceptible to these antibiotics.
b: NT, not tested
