# Supplementary material for: Genotypic diversity of Streptococcus suis and the S. suis-like bacterium Streptococcus ruminantium in ruminants
Source: Vet Res. 2019 Nov 14;50:94. doi: 10.1186/s13567-019-0708-1 (PMC6854688; doi:10.1186/s13567-019-0708-1)
Supplement: Supplementary file 12 — Additional file 12. Presence/absence of the genes of each COG in the genomic islands carrying antibiotic resistance genes identified by CARD analysis with 20 S. ruminantium strains. Detailed information on the locations and genomic islands that included the antibiotic resistance genes identified by CARD. [file 13567_2019_708_MOESM12_ESM.xlsx]

## Sheet: TabeS10
Presence/absence of genes of each COGs in the genomic islands carrying antibiotic resistance genes identified by CARD analysis with 20 S. ruminantium strains
							Isolation sites
							Heart			Abscess		Joint	Lung					Tonsils or oral cavity
COG ID	Annotation	No. isolates	No. sequences	Min group size nuc	Max group size nuc	Avg group size nuc	DAT741	DTK364	DTK390	DTK284	DTK285	EA1832.92	MO591	DTK360	DTK397	DTK366	DAT837	MO402	DTK377	MO430	MO449	MO492	MO498	MO505	MO512	MO533	MO557
Chromosomal location 1
group_3406	bifunctional phosphoribosylaminoimidazolecarboxamide formyltransferase/IMP cyclohydrolase	21	21	1547	1547	1547	MCGKKBOL_00061	MFOEDLAO_00239	LLHGEBEJ_00336	BFDNJKJL_00550	PDJBLNNA_01829	KNKDEAAP_01055	OIDNFDKO_00895	ADKGDLBJ_00211	LLCBPMNC_00156	FMOBNNEH_01943	PHJIAEAJ_00425	IELBGNII_00809	FGJLAKAN_01222	DICGILFP_00711	BJOHIFJI_00700	EEIEEDDH_00407	JFFHPFMB_01036	BHDMLIHB_01330	EHABHEFN_01588	OHLBJNGJ_00210	KFBMBNCD_01377
group_521	hypothetical protein	21	21	626	779	756	MCGKKBOL_00062	MFOEDLAO_00238	LLHGEBEJ_00088	BFDNJKJL_00549	PDJBLNNA_01830	KNKDEAAP_01054	OIDNFDKO_00896	ADKGDLBJ_00212	LLCBPMNC_00155	FMOBNNEH_01942	PHJIAEAJ_00426	IELBGNII_00810	FGJLAKAN_01223	DICGILFP_00710	BJOHIFJI_00699	EEIEEDDH_00406	JFFHPFMB_01035	BHDMLIHB_01329	EHABHEFN_01606	OHLBJNGJ_00211	KFBMBNCD_01378
group_1962	conjugal transfer protein	1	1	314	314	314	-	-	-	-	-	-	-	-	-	-	-	-	-	-	-	-	-	-	EHABHEFN_01589	-	-
group_1963	conjugal transfer protein	1	1	383	383	383	-	-	-	-	-	-	-	-	-	-	-	-	-	-	-	-	-	-	EHABHEFN_01590	-	-
group_1964	FtsK/SpoIIIE family protein	1	1	1385	1385	1385	-	-	-	-	-	-	-	-	-	-	-	-	-	-	-	-	-	-	EHABHEFN_01591	-	-
group_1965	Putative conjugative transposon replication initiation factor	1	1	1205	1205	1205	-	-	-	-	-	-	-	-	-	-	-	-	-	-	-	-	-	-	EHABHEFN_01592	-	-
group_1966	hypothetical protein	5	5	221	221	221	MCGKKBOL_00832	-	-	BFDNJKJL_00317	PDJBLNNA_01520	-	OIDNFDKO_00005	-	-	-	-	-	-	-	-	-	-	-	EHABHEFN_01593	-	-
group_1967	antirestriction protein ArdA	1	1	497	497	497	-	-	-	-	-	-	-	-	-	-	-	-	-	-	-	-	-	-	EHABHEFN_01594	-	-
group_1968	conjugative transposon membrane protein	1	1	506	506	506	-	-	-	-	-	-	-	-	-	-	-	-	-	-	-	-	-	-	EHABHEFN_01595	-	-
group_1969	conjugative transfer protein	1	1	2447	2447	2447	-	-	-	-	-	-	-	-	-	-	-	-	-	-	-	-	-	-	EHABHEFN_01596	-	-
group_1970	hypothetical protein	1	1	2177	2177	2177	-	-	-	-	-	-	-	-	-	-	-	-	-	-	-	-	-	-	EHABHEFN_01597	-	-
group_1971	peptidase P60	1	1	1001	1001	1001	-	-	-	-	-	-	-	-	-	-	-	-	-	-	-	-	-	-	EHABHEFN_01598	-	-
group_1972	conjugal transfer protein	1	1	914	914	914	-	-	-	-	-	-	-	-	-	-	-	-	-	-	-	-	-	-	EHABHEFN_01599	-	-
group_1973	Tetracycline-resistant ribosomal protection protein	1	1	1919	1919	1919	-	-	-	-	-	-	-	-	-	-	-	-	-	-	-	-	-	-	EHABHEFN_01600	-	-
group_1974	XRE family transcriptional regulator	1	1	353	353	353	-	-	-	-	-	-	-	-	-	-	-	-	-	-	-	-	-	-	EHABHEFN_01601	-	-
group_1975	sigma-70 family RNA polymerase sigma factor	1	1	422	422	422	-	-	-	-	-	-	-	-	-	-	-	-	-	-	-	-	-	-	EHABHEFN_01602	-	-
group_1976	helix-turn-helix domain-containing protein	1	1	230	230	230	-	-	-	-	-	-	-	-	-	-	-	-	-	-	-	-	-	-	EHABHEFN_01603	-	-
group_1774	excisionase	2	2	203	203	203	-	-	-	-	-	-	-	-	-	-	-	IELBGNII_01627	-	-	-	-	-	-	EHABHEFN_01604	-	-
group_1773	sitespecific integrase	2	2	1217	1217	1217	-	-	-	-	-	-	-	-	-	-	-	IELBGNII_01626	-	-	-	-	-	-	EHABHEFN_01605	-	-
Chromosomal location 2
group_260	hypothetical protein	20	20	1145	2108	2007	MCGKKBOL_00958	MFOEDLAO_01811	LLHGEBEJ_01654	BFDNJKJL_01542	PDJBLNNA_01345	KNKDEAAP_01789	OIDNFDKO_01212	ADKGDLBJ_01654	LLCBPMNC_01375	FMOBNNEH_00596	PHJIAEAJ_00201	IELBGNII_01573	FGJLAKAN_00302	DICGILFP_01659	BJOHIFJI_00377	EEIEEDDH_01099	JFFHPFMB_00460	BHDMLIHB_01383	EHABHEFN_00832	OHLBJNGJ_00571	-
group_3802	ribosome biogenesis GTPase YlqF	21	21	851	851	851	MCGKKBOL_00960	MFOEDLAO_01809	LLHGEBEJ_01656	BFDNJKJL_01544	PDJBLNNA_01347	KNKDEAAP_01791	OIDNFDKO_01210	ADKGDLBJ_01652	LLCBPMNC_01373	FMOBNNEH_00598	PHJIAEAJ_00199	IELBGNII_01652	FGJLAKAN_00304	DICGILFP_01661	BJOHIFJI_00375	EEIEEDDH_01097	JFFHPFMB_00463	BHDMLIHB_00297	EHABHEFN_00830	OHLBJNGJ_00569	KFBMBNCD_01288
group_1564	hypothetical protein	2	2	179	179	179	-	-	-	-	-	-	-	-	-	-	-	IELBGNII_01574	-	-	-	-	-	BHDMLIHB_01381	-	-	-
group_989	hypothetical protein (RepA)	2	2	437	785	611	-	-	-	-	-	-	-	-	-	-	-	IELBGNII_01575	-	-	-	-	-	BHDMLIHB_01380	-	-	-
group_1729	DNA (cytosine5)methyltransferase	1	1	1349	1349	1349	-	-	-	-	-	-	-	-	-	-	-	IELBGNII_01577	-	-	-	-	-	-	-	-	-
group_1730	hypothetical protein	1	1	449	449	449	-	-	-	-	-	-	-	-	-	-	-	IELBGNII_01578	-	-	-	-	-	-	-	-	-
group_1731	hypothetical protein	1	1	377	377	377	-	-	-	-	-	-	-	-	-	-	-	IELBGNII_01579	-	-	-	-	-	-	-	-	-
group_1732	hypothetical protein	1	1	233	233	233	-	-	-	-	-	-	-	-	-	-	-	IELBGNII_01580	-	-	-	-	-	-	-	-	-
group_1733	CAAX protease	1	1	596	596	596	-	-	-	-	-	-	-	-	-	-	-	IELBGNII_01581	-	-	-	-	-	-	-	-	-
group_1734	hypothetical protein (virD4)	1	1	488	488	488	-	-	-	-	-	-	-	-	-	-	-	IELBGNII_01582	-	-	-	-	-	-	-	-	-
group_1735	hypothetical protein	1	1	1892	1892	1892	-	-	-	-	-	-	-	-	-	-	-	IELBGNII_01583	-	-	-	-	-	-	-	-	-
group_1736	hypothetical protein	1	1	242	242	242	-	-	-	-	-	-	-	-	-	-	-	IELBGNII_01584	-	-	-	-	-	-	-	-	-
group_1737	hypothetical protein (virB6)	1	1	851	851	851	-	-	-	-	-	-	-	-	-	-	-	IELBGNII_01585	-	-	-	-	-	-	-	-	-
group_1738	hypothetical protein	1	1	356	356	356	-	-	-	-	-	-	-	-	-	-	-	IELBGNII_01586	-	-	-	-	-	-	-	-	-
group_1739	hypothetical protein (vrB4)	1	1	2369	2369	2369	-	-	-	-	-	-	-	-	-	-	-	IELBGNII_01587	-	-	-	-	-	-	-	-	-
group_1740	CHAP domaincontaining protein (virB1)	1	1	2843	2843	2843	-	-	-	-	-	-	-	-	-	-	-	IELBGNII_01588	-	-	-	-	-	-	-	-	-
group_1741	hypothetical protein	1	1	596	596	596	-	-	-	-	-	-	-	-	-	-	-	IELBGNII_01589	-	-	-	-	-	-	-	-	-
group_976	Agglutinin receptor	2	2	2549	4943	3746	-	-	-	-	-	-	-	-	-	-	-	IELBGNII_01590	-	-	-	-	-	BHDMLIHB_00904	-	-	-
group_1520	hypothetical protein	2	2	683	683	683	-	-	-	-	-	-	-	-	-	-	-	IELBGNII_01591	-	-	-	-	-	BHDMLIHB_00903	-	-	-
group_1742	hypothetical protein (SNF2 family)	1	1	2387	2387	2387	-	-	-	-	-	-	-	-	-	-	-	IELBGNII_01592	-	-	-	-	-	-	-	-	-
group_1743	hypothetical protein	1	1	218	218	218	-	-	-	-	-	-	-	-	-	-	-	IELBGNII_01593	-	-	-	-	-	-	-	-	-
group_1744	hypothetical protein (RepA)	1	1	773	773	773	-	-	-	-	-	-	-	-	-	-	-	IELBGNII_01594	-	-	-	-	-	-	-	-	-
group_1745	primosomal protein DnaI	1	1	827	827	827	-	-	-	-	-	-	-	-	-	-	-	IELBGNII_01595	-	-	-	-	-	-	-	-	-
group_1746	hypothetical protein	1	1	485	485	485	-	-	-	-	-	-	-	-	-	-	-	IELBGNII_01596	-	-	-	-	-	-	-	-	-
group_1747	hypothetical protein	1	1	734	734	734	-	-	-	-	-	-	-	-	-	-	-	IELBGNII_01597	-	-	-	-	-	-	-	-	-
group_1748	Conjugal transfer protein TraG	1	1	1790	1790	1790	-	-	-	-	-	-	-	-	-	-	-	IELBGNII_01598	-	-	-	-	-	-	-	-	-
group_1749	hypothetical protein	1	1	617	617	617	-	-	-	-	-	-	-	-	-	-	-	IELBGNII_01599	-	-	-	-	-	-	-	-	-
group_1750	hypothetical protein	1	1	221	221	221	-	-	-	-	-	-	-	-	-	-	-	IELBGNII_01600	-	-	-	-	-	-	-	-	-
group_1751	AraC family transcriptional regulator	1	1	866	866	866	-	-	-	-	-	-	-	-	-	-	-	IELBGNII_01601	-	-	-	-	-	-	-	-	-
group_1752	hypothetical protein	1	1	311	311	311	-	-	-	-	-	-	-	-	-	-	-	IELBGNII_01602	-	-	-	-	-	-	-	-	-
group_1753	hypothetical protein	1	1	215	215	215	-	-	-	-	-	-	-	-	-	-	-	IELBGNII_01603	-	-	-	-	-	-	-	-	-
group_1754	hypothetical protein (virB6)	1	1	863	863	863	-	-	-	-	-	-	-	-	-	-	-	IELBGNII_01604	-	-	-	-	-	-	-	-	-
group_1755	hypothetical protein	1	1	290	290	290	-	-	-	-	-	-	-	-	-	-	-	IELBGNII_01605	-	-	-	-	-	-	-	-	-
group_1756	hypothetical protein	1	1	410	410	410	-	-	-	-	-	-	-	-	-	-	-	IELBGNII_01606	-	-	-	-	-	-	-	-	-
group_1757	hypothetical protein (vrB4)	1	1	2243	2243	2243	-	-	-	-	-	-	-	-	-	-	-	IELBGNII_01607	-	-	-	-	-	-	-	-	-
group_1758	peptidase P60	1	1	2579	2579	2579	-	-	-	-	-	-	-	-	-	-	-	IELBGNII_01608	-	-	-	-	-	-	-	-	-
group_1759	hypothetical protein	1	1	239	239	239	-	-	-	-	-	-	-	-	-	-	-	IELBGNII_01609	-	-	-	-	-	-	-	-	-
group_1760	hypothetical protein	1	1	1070	1070	1070	-	-	-	-	-	-	-	-	-	-	-	IELBGNII_01610	-	-	-	-	-	-	-	-	-
group_1761	hypothetical protein	1	1	869	869	869	-	-	-	-	-	-	-	-	-	-	-	IELBGNII_01611	-	-	-	-	-	-	-	-	-
group_1762	DNA topoisomerase I	1	1	1721	1721	1721	-	-	-	-	-	-	-	-	-	-	-	IELBGNII_01612	-	-	-	-	-	-	-	-	-
group_1763	Modification methylase HhaI	1	1	965	965	965	-	-	-	-	-	-	-	-	-	-	-	IELBGNII_01613	-	-	-	-	-	-	-	-	-
group_942	hypothetical protein (SNF2 family)	2	2	422	7640	4031	-	-	-	-	-	-	-	-	-	-	-	IELBGNII_01614	-	-	-	-	-	BHDMLIHB_00315	-	-	-
group_1764	hypothetical protein	1	1	656	656	656	-	-	-	-	-	-	-	-	-	-	-	IELBGNII_01615	-	-	-	-	-	-	-	-	-
group_1765	hypothetical protein	1	1	209	209	209	-	-	-	-	-	-	-	-	-	-	-	IELBGNII_01616	-	-	-	-	-	-	-	-	-
group_1024	SAMdependent methyltransferase	2	2	734	1121	927	-	-	-	-	-	-	-	-	-	-	PHJIAEAJ_00916	IELBGNII_01617	-	-	-	-	-	-	-	-	-
group_1766	Aminoglycoside 6 adenylyltransferase	1	1	908	908	908	-	-	-	-	-	-	-	-	-	-	-	IELBGNII_01618	-	-	-	-	-	-	-	-	-
group_1025	Nacetyltransferase	2	2	254	542	398	-	-	-	-	-	-	-	-	-	-	PHJIAEAJ_00914	IELBGNII_01619	-	-	-	-	-	-	-	-	-
aphA	Aminoglycoside 3' phosphotransferase	2	2	794	794	794	-	-	-	-	-	-	-	-	-	-	PHJIAEAJ_00913	IELBGNII_01620	-	-	-	-	-	-	-	-	-
group_1768	transcriptional regulator	1	1	572	572	572	-	-	-	-	-	-	-	-	-	-	-	IELBGNII_01621	-	-	-	-	-	-	-	-	-
group_1769	hypothetical protein	1	1	356	356	356	-	-	-	-	-	-	-	-	-	-	-	IELBGNII_01622	-	-	-	-	-	-	-	-	-
group_1770	hypothetical protein	1	1	659	659	659	-	-	-	-	-	-	-	-	-	-	-	IELBGNII_01623	-	-	-	-	-	-	-	-	-
group_1771	hypothetical protein	1	1	251	251	251	-	-	-	-	-	-	-	-	-	-	-	IELBGNII_01624	-	-	-	-	-	-	-	-	-
group_1772	hypothetical protein	1	1	290	290	290	-	-	-	-	-	-	-	-	-	-	-	IELBGNII_01625	-	-	-	-	-	-	-	-	-
group_1773	sitespecific integrase	2	2	1217	1217	1217	-	-	-	-	-	-	-	-	-	-	-	IELBGNII_01626	-	-	-	-	-	-	EHABHEFN_01605	-	-
group_1774	excisionase	2	2	203	203	203	-	-	-	-	-	-	-	-	-	-	-	IELBGNII_01627	-	-	-	-	-	-	EHABHEFN_01604	-	-
group_1429	hypothetical protein	2	2	680	680	680	-	-	-	-	-	-	-	-	-	-	-	IELBGNII_01628	-	-	-	-	-	BHDMLIHB_00321	-	-	-
group_1775	DNA helicase PcrA	1	1	1814	1814	1814	-	-	-	-	-	-	-	-	-	-	-	IELBGNII_01629	-	-	-	-	-	-	-	-	-
group_1776	DNAbinding protein	1	1	1163	1163	1163	-	-	-	-	-	-	-	-	-	-	-	IELBGNII_01630	-	-	-	-	-	-	-	-	-
group_1574	hypothetical protein	2	2	362	362	362	-	-	-	-	-	-	-	-	-	-	-	IELBGNII_01631	-	-	-	-	-	BHDMLIHB_01547	-	-	-
group_1021	transposase	1	1	365	365	365	-	-	-	-	-	-	-	-	-	-	-	IELBGNII_01632	-	-	-	-	-	-	-	-	-
group_1575	hypothetical protein (relaxase)	2	2	794	794	794	-	-	-	-	-	-	-	-	-	-	-	IELBGNII_01633	-	-	-	-	-	BHDMLIHB_01548	-	-	-
group_461	hypothetical protein (relaxase)	1	1	995	995	995	-	-	-	-	-	-	-	-	-	-	-	IELBGNII_01634	-	-	-	-	-	-	-	-	-
group_1777	hypothetical protein	1	1	836	836	836	-	-	-	-	-	-	-	-	-	-	-	IELBGNII_01635	-	-	-	-	-	-	-	-	-
group_959	hypothetical protein	2	2	1037	1061	1049	-	-	-	-	-	-	-	-	-	-	-	IELBGNII_01636	-	-	-	-	-	BHDMLIHB_00734	-	-	-
group_1463	sugar ABC transporter ATPbinding protein	2	2	1013	1013	1013	-	-	-	-	-	-	-	-	-	-	-	IELBGNII_01637	-	-	-	-	-	BHDMLIHB_00735	-	-	-
phnV	Putative 2aminoethylphosphonate transport system permease protein PhnV	2	2	1697	1697	1697	-	-	-	-	-	-	-	-	-	-	-	IELBGNII_01638	-	-	-	-	-	BHDMLIHB_00736	-	-	-
group_1465	hypothetical protein	2	2	704	704	704	-	-	-	-	-	-	-	-	-	-	-	IELBGNII_01639	-	-	-	-	-	BHDMLIHB_00737	-	-	-
group_1466	Dribitol5phosphate phosphatase	2	2	599	599	599	-	-	-	-	-	-	-	-	-	-	-	IELBGNII_01640	-	-	-	-	-	BHDMLIHB_00738	-	-	-
group_1467	LacI family transcriptional regulator	2	2	2030	2030	2030	-	-	-	-	-	-	-	-	-	-	-	IELBGNII_01641	-	-	-	-	-	BHDMLIHB_00739	-	-	-
group_1468	PTS fructose transporter subunit IIA	2	2	434	434	434	-	-	-	-	-	-	-	-	-	-	-	IELBGNII_01642	-	-	-	-	-	BHDMLIHB_00740	-	-	-
group_1469	PTS mannose transporter subunit EIIAB	2	2	473	473	473	-	-	-	-	-	-	-	-	-	-	-	IELBGNII_01643	-	-	-	-	-	BHDMLIHB_00741	-	-	-
group_1470	PTS Nacetylgalactosamine transporter subunit IIC	2	2	773	773	773	-	-	-	-	-	-	-	-	-	-	-	IELBGNII_01644	-	-	-	-	-	BHDMLIHB_00742	-	-	-
group_1471	PTS mannose family transporter subunit IID	2	2	806	806	806	-	-	-	-	-	-	-	-	-	-	-	IELBGNII_01645	-	-	-	-	-	BHDMLIHB_00743	-	-	-
group_1472	hypothetical protein	2	2	1043	1043	1043	-	-	-	-	-	-	-	-	-	-	-	IELBGNII_01646	-	-	-	-	-	BHDMLIHB_00744	-	-	-
group_1778	transcription antiterminator BglG	1	1	1865	1865	1865	-	-	-	-	-	-	-	-	-	-	-	IELBGNII_01647	-	-	-	-	-	-	-	-	-
group_1779	hypothetical protein	1	1	1895	1895	1895	-	-	-	-	-	-	-	-	-	-	-	IELBGNII_01648	-	-	-	-	-	-	-	-	-
group_1780	hypothetical protein	1	1	404	404	404	-	-	-	-	-	-	-	-	-	-	-	IELBGNII_01649	-	-	-	-	-	-	-	-	-
group_1781	hypothetical protein	1	1	236	236	236	-	-	-	-	-	-	-	-	-	-	-	IELBGNII_01650	-	-	-	-	-	-	-	-	-
group_1422	sitespecific integrase	2	2	1508	1508	1508	-	-	-	-	-	-	-	-	-	-	-	IELBGNII_01651	-	-	-	-	-	BHDMLIHB_00298	-	-	-
Chromosomal location 3
group_3176	50S ribosomal protein L7/L12	21	21	365	365	365	MCGKKBOL_00969	MFOEDLAO_01800	LLHGEBEJ_01665	BFDNJKJL_01553	PDJBLNNA_01356	KNKDEAAP_01800	OIDNFDKO_01201	ADKGDLBJ_01643	LLCBPMNC_01364	FMOBNNEH_00607	PHJIAEAJ_00190	IELBGNII_01661	FGJLAKAN_00313	DICGILFP_01670	BJOHIFJI_00366	EEIEEDDH_01088	JFFHPFMB_00472	BHDMLIHB_00289	EHABHEFN_00821	OHLBJNGJ_00560	KFBMBNCD_01279
group_3449	DeoR family transcriptional regulator	21	21	767	767	767	MCGKKBOL_00970	MFOEDLAO_00739	LLHGEBEJ_01703	BFDNJKJL_01554	PDJBLNNA_01357	KNKDEAAP_01801	OIDNFDKO_01200	ADKGDLBJ_01634	LLCBPMNC_00503	FMOBNNEH_00824	PHJIAEAJ_00189	IELBGNII_00241	FGJLAKAN_00434	DICGILFP_00812	BJOHIFJI_01245	EEIEEDDH_00855	JFFHPFMB_00473	BHDMLIHB_01678	EHABHEFN_00820	OHLBJNGJ_00559	KFBMBNCD_01261
group_2852	hypothetical protein	2	2	173	173	173	-	MFOEDLAO_01799	LLHGEBEJ_01666	-	-	-	-	-	-	-	-	-	-	-	-	-	-	-	-	-	-
group_2851	hypothetical protein (RepA)	2	2	824	824	824	-	MFOEDLAO_01798	LLHGEBEJ_01667	-	-	-	-	-	-	-	-	-	-	-	-	-	-	-	-	-	-
group_2850	DNA (cytosine5)methyltransferase	2	2	1355	1355	1355	-	MFOEDLAO_01796	LLHGEBEJ_01669	-	-	-	-	-	-	-	-	-	-	-	-	-	-	-	-	-	-
group_2849	hypothetical protein	2	2	428	428	428	-	MFOEDLAO_01795	LLHGEBEJ_01670	-	-	-	-	-	-	-	-	-	-	-	-	-	-	-	-	-	-
group_2848	hypothetical protein	2	2	383	383	383	-	MFOEDLAO_01794	LLHGEBEJ_01671	-	-	-	-	-	-	-	-	-	-	-	-	-	-	-	-	-	-
group_2847	hypothetical protein	2	2	233	233	233	-	MFOEDLAO_01793	LLHGEBEJ_01672	-	-	-	-	-	-	-	-	-	-	-	-	-	-	-	-	-	-
group_2846	CAAX protease family protein	2	2	581	581	581	-	MFOEDLAO_01792	LLHGEBEJ_01673	-	-	-	-	-	-	-	-	-	-	-	-	-	-	-	-	-	-
group_2845	hypothetical protein (virD4)	2	2	488	488	488	-	MFOEDLAO_01791	LLHGEBEJ_01674	-	-	-	-	-	-	-	-	-	-	-	-	-	-	-	-	-	-
group_2844	hypothetical protein	2	2	1820	1820	1820	-	MFOEDLAO_01790	LLHGEBEJ_01675	-	-	-	-	-	-	-	-	-	-	-	-	-	-	-	-	-	-
group_2843	hypothetical protein	2	2	242	242	242	-	MFOEDLAO_01789	LLHGEBEJ_01676	-	-	-	-	-	-	-	-	-	-	-	-	-	-	-	-	-	-
group_2842	hypothetical protein (virB6)	2	2	503	503	503	-	MFOEDLAO_01788	LLHGEBEJ_01677	-	-	-	-	-	-	-	-	-	-	-	-	-	-	-	-	-	-
group_2841	hypothetical protein (virB6)	2	2	338	338	338	-	MFOEDLAO_01787	LLHGEBEJ_01678	-	-	-	-	-	-	-	-	-	-	-	-	-	-	-	-	-	-
group_2840	hypothetical protein	2	2	353	353	353	-	MFOEDLAO_01786	LLHGEBEJ_01679	-	-	-	-	-	-	-	-	-	-	-	-	-	-	-	-	-	-
group_2839	hypothetical protein (vrB4)	2	2	2219	2219	2219	-	MFOEDLAO_01785	LLHGEBEJ_01680	-	-	-	-	-	-	-	-	-	-	-	-	-	-	-	-	-	-
group_2838	hypothetical protein (virB1)	2	2	581	581	581	-	MFOEDLAO_01784	LLHGEBEJ_01681	-	-	-	-	-	-	-	-	-	-	-	-	-	-	-	-	-	-
group_2837	CHAP domaincontaining protein (virB1)	2	2	2174	2174	2174	-	MFOEDLAO_01783	LLHGEBEJ_01682	-	-	-	-	-	-	-	-	-	-	-	-	-	-	-	-	-	-
group_2836	hypothetical protein	2	2	593	593	593	-	MFOEDLAO_01782	LLHGEBEJ_01683	-	-	-	-	-	-	-	-	-	-	-	-	-	-	-	-	-	-
group_2835	Agglutinin receptor	2	2	4904	4904	4904	-	MFOEDLAO_01781	LLHGEBEJ_01684	-	-	-	-	-	-	-	-	-	-	-	-	-	-	-	-	-	-
group_2834	hypothetical protein	2	2	191	191	191	-	MFOEDLAO_01780	LLHGEBEJ_01685	-	-	-	-	-	-	-	-	-	-	-	-	-	-	-	-	-	-
group_2833	hypothetical protein	2	2	551	551	551	-	MFOEDLAO_01779	LLHGEBEJ_01686	-	-	-	-	-	-	-	-	-	-	-	-	-	-	-	-	-	-
group_1120	hypothetical protein (SNF2 family)	2	2	5933	5936	5934	-	MFOEDLAO_01778	LLHGEBEJ_01687	-	-	-	-	-	-	-	-	-	-	-	-	-	-	-	-	-	-
group_809	hypothetical protein	10	10	374	374	374	-	MFOEDLAO_01777	LLHGEBEJ_01688	-	-	-	-	ADKGDLBJ_00753	LLCBPMNC_00810	FMOBNNEH_01549	-	-	FGJLAKAN_00072	DICGILFP_01786	BJOHIFJI_00338	EEIEEDDH_01060	-	-	-	OHLBJNGJ_01061	-
group_806	Tetracycline-resistant ribosomal protection protein	3	3	1919	1919	1919	-	MFOEDLAO_01776	LLHGEBEJ_01689	-	-	-	-	-	-	-	PHJIAEAJ_00906	-	-	-	-	-	-	-	-	-	-
group_2357	hypothetical protein	3	3	509	509	509	-	MFOEDLAO_01775	LLHGEBEJ_01690	-	-	-	-	-	-	-	PHJIAEAJ_00907	-	-	-	-	-	-	-	-	-	-
group_2358	hypothetical protein	3	3	425	425	425	-	MFOEDLAO_01774	LLHGEBEJ_01691	-	-	-	-	-	-	-	PHJIAEAJ_00908	-	-	-	-	-	-	-	-	-	-
group_1086	hypothetical protein	2	2	473	752	612	-	-	LLHGEBEJ_01692	-	-	-	-	-	-	-	PHJIAEAJ_00909	-	-	-	-	-	-	-	-	-	-
group_1087	hypothetical protein	2	2	818	1031	924	-	-	LLHGEBEJ_01693	-	-	-	-	-	-	-	PHJIAEAJ_00910	-	-	-	-	-	-	-	-	-	-
group_676	hypothetical protein	3	3	128	263	194	-	MFOEDLAO_01773	LLHGEBEJ_00528	-	-	-	-	-	-	-	PHJIAEAJ_01338	-	-	-	-	-	-	-	-	-	-
group_2832	hypothetical protein (SNF2 family)	2	2	911	911	911	-	MFOEDLAO_01772	LLHGEBEJ_00530	-	-	-	-	-	-	-	-	-	-	-	-	-	-	-	-	-	-
group_2831	hypothetical protein	1	1	299	299	299	-	MFOEDLAO_01771	-	-	-	-	-	-	-	-	-	-	-	-	-	-	-	-	-	-	-
group_1119	hypothetical protein	2	2	290	290	290	-	MFOEDLAO_01770	LLHGEBEJ_00536	-	-	-	-	-	-	-	-	-	-	-	-	-	-	-	-	-	-
group_1118	hypothetical protein	2	2	638	638	638	-	MFOEDLAO_01769	LLHGEBEJ_00537	-	-	-	-	-	-	-	-	-	-	-	-	-	-	-	-	-	-
group_2830	DNA primase	1	1	1088	1088	1088	-	MFOEDLAO_01768	-	-	-	-	-	-	-	-	-	-	-	-	-	-	-	-	-	-	-
group_2829	hypothetical protein	1	1	227	227	227	-	MFOEDLAO_01767	-	-	-	-	-	-	-	-	-	-	-	-	-	-	-	-	-	-	-
group_1117	hypothetical protein	2	2	395	395	395	-	MFOEDLAO_01766	LLHGEBEJ_00540	-	-	-	-	-	-	-	-	-	-	-	-	-	-	-	-	-	-
group_2828	hypothetical protein	2	2	287	287	287	-	MFOEDLAO_01765	LLHGEBEJ_00541	-	-	-	-	-	-	-	-	-	-	-	-	-	-	-	-	-	-
group_2827	transcriptional regulator	2	2	476	476	476	-	MFOEDLAO_01764	LLHGEBEJ_00542	-	-	-	-	-	-	-	-	-	-	-	-	-	-	-	-	-	-
group_2826	Toxin PezT	2	2	773	773	773	-	MFOEDLAO_01763	LLHGEBEJ_00543	-	-	-	-	-	-	-	-	-	-	-	-	-	-	-	-	-	-
group_2825	hypothetical protein	2	2	2054	2054	2054	-	MFOEDLAO_01762	LLHGEBEJ_00544	-	-	-	-	-	-	-	-	-	-	-	-	-	-	-	-	-	-
group_2824	hypothetical protein	1	1	1232	1232	1232	-	MFOEDLAO_01761	-	-	-	-	-	-	-	-	-	-	-	-	-	-	-	-	-	-	-
group_2080	hypothetical protein	3	3	359	359	359	-	MFOEDLAO_01760	LLHGEBEJ_01694	-	-	-	-	-	-	-	-	-	-	-	-	-	-	-	-	-	KFBMBNCD_01264
group_1075	hypothetical protein (xisionase)	3	3	242	242	242	-	MFOEDLAO_01759	LLHGEBEJ_01695	-	-	-	-	-	-	-	-	-	-	-	-	-	-	-	-	-	KFBMBNCD_01263
group_2823	sitespecific integrase	2	2	1076	1076	1076	-	MFOEDLAO_01758	LLHGEBEJ_01696	-	-	-	-	-	-	-	-	-	-	-	-	-	-	-	-	-	-
group_2822	AraC family transcriptional regulator	2	2	755	755	755	-	MFOEDLAO_01757	LLHGEBEJ_01697	-	-	-	-	-	-	-	-	-	-	-	-	-	-	-	-	-	-
nfnB	Nitroreductase NfnB	2	2	650	650	650	-	MFOEDLAO_01756	LLHGEBEJ_01698	-	-	-	-	-	-	-	-	-	-	-	-	-	-	-	-	-	-
group_51	ISL3 family transposase	1	1	623	623	623	-	-	LLHGEBEJ_01699	-	-	-	-	-	-	-	-	-	-	-	-	-	-	-	-	-	-
group_69	transposase	2	2	620	629	624	-	-	LLHGEBEJ_01700	-	-	-	-	-	-	-	-	IELBGNII_00847	-	-	-	-	-	-	-	-	-
group_466	transposase	2	2	320	320	320	-	-	LLHGEBEJ_01701	-	-	-	-	-	-	-	-	IELBGNII_00846	-	-	-	-	-	-	-	-	-
group_50	ISL3 family transposase	1	1	242	242	242	-	-	LLHGEBEJ_01702	-	-	-	-	-	-	-	-	-	-	-	-	-	-	-	-	-	-
group_817	hypothetical protein	8	8	296	296	296	-	-	-	-	-	-	-	-	LLCBPMNC_01363	FMOBNNEH_00608	-	IELBGNII_01662	FGJLAKAN_00314	DICGILFP_01671	BJOHIFJI_00365	EEIEEDDH_01087	-	-	-	-	KFBMBNCD_01278
group_1312	hypothetical protein	8	8	173	173	173	-	-	-	-	-	-	-	ADKGDLBJ_00779	LLCBPMNC_00783	FMOBNNEH_01524	-	-	FGJLAKAN_00045	DICGILFP_01812	BJOHIFJI_00364	EEIEEDDH_01086	-	-	-	OHLBJNGJ_01087	-
group_1311	hypothetical protein (RepA)	8	8	818	818	818	-	-	-	-	-	-	-	ADKGDLBJ_00778	LLCBPMNC_00784	FMOBNNEH_01525	-	-	FGJLAKAN_00046	DICGILFP_01811	BJOHIFJI_00363	EEIEEDDH_01085	-	-	-	OHLBJNGJ_01086	-
banIM	DNA (cytosine5)methyltransferase	8	8	755	1355	1280	-	-	-	-	-	-	-	ADKGDLBJ_00776	LLCBPMNC_00786	FMOBNNEH_01526	-	-	FGJLAKAN_00263	DICGILFP_01809	BJOHIFJI_00361	EEIEEDDH_01083	-	-	-	OHLBJNGJ_01084	-
group_816	hypothetical protein	8	8	428	428	428	-	-	-	-	-	-	-	ADKGDLBJ_00775	LLCBPMNC_00787	FMOBNNEH_01527	-	-	FGJLAKAN_00264	DICGILFP_01808	BJOHIFJI_00360	EEIEEDDH_01082	-	-	-	OHLBJNGJ_01083	-
spxA	Regulatory protein Spx	8	8	383	389	383	-	-	-	-	-	-	-	ADKGDLBJ_00774	LLCBPMNC_00788	FMOBNNEH_01528	-	-	FGJLAKAN_00265	DICGILFP_01807	BJOHIFJI_00359	EEIEEDDH_01081	-	-	-	OHLBJNGJ_01082	-
group_814	hypothetical protein	8	8	233	233	233	-	-	-	-	-	-	-	ADKGDLBJ_00773	LLCBPMNC_00789	FMOBNNEH_01529	-	-	FGJLAKAN_00266	DICGILFP_01806	BJOHIFJI_00358	EEIEEDDH_01080	-	-	-	OHLBJNGJ_01081	-
group_1310	CAAX protease	7	7	584	584	584	-	-	-	-	-	-	-	ADKGDLBJ_00772	LLCBPMNC_00790	-	-	-	FGJLAKAN_00267	DICGILFP_01805	BJOHIFJI_00357	EEIEEDDH_01079	-	-	-	OHLBJNGJ_01080	-
group_1309	hypothetical protein (virD4)	8	8	488	488	488	-	-	-	-	-	-	-	ADKGDLBJ_00771	LLCBPMNC_00791	FMOBNNEH_01531	-	-	FGJLAKAN_00268	DICGILFP_01804	BJOHIFJI_00356	EEIEEDDH_01078	-	-	-	OHLBJNGJ_01079	-
group_813	hypothetical protein	8	8	1817	1817	1817	-	-	-	-	-	-	-	ADKGDLBJ_00770	LLCBPMNC_00792	FMOBNNEH_01532	-	-	FGJLAKAN_00269	DICGILFP_01803	BJOHIFJI_00355	EEIEEDDH_01077	-	-	-	OHLBJNGJ_01078	-
group_812	hypothetical protein	8	8	242	242	242	-	-	-	-	-	-	-	ADKGDLBJ_00769	LLCBPMNC_00793	FMOBNNEH_01533	-	-	FGJLAKAN_00270	DICGILFP_01802	BJOHIFJI_00354	EEIEEDDH_01076	-	-	-	OHLBJNGJ_01077	-
group_811	hypothetical protein (virB6)	8	8	854	854	854	-	-	-	-	-	-	-	ADKGDLBJ_00768	LLCBPMNC_00794	FMOBNNEH_01534	-	-	FGJLAKAN_00271	DICGILFP_01801	BJOHIFJI_00353	EEIEEDDH_01075	-	-	-	OHLBJNGJ_01076	-
group_810	hypothetical protein	8	8	353	353	353	-	-	-	-	-	-	-	ADKGDLBJ_00767	LLCBPMNC_00795	FMOBNNEH_01535	-	-	FGJLAKAN_00272	DICGILFP_01800	BJOHIFJI_00352	EEIEEDDH_01074	-	-	-	OHLBJNGJ_01075	-
group_1308	hypothetical protein (vrB4)	8	8	2351	2351	2351	-	-	-	-	-	-	-	ADKGDLBJ_00766	LLCBPMNC_00796	FMOBNNEH_01536	-	-	FGJLAKAN_00273	DICGILFP_01799	BJOHIFJI_00351	EEIEEDDH_01073	-	-	-	OHLBJNGJ_01074	-
group_343	CHAP domaincontaining protein (virB1)	7	7	2099	2801	2700	-	-	-	-	-	-	-	ADKGDLBJ_00765	LLCBPMNC_00798	FMOBNNEH_01537	-	-	-	DICGILFP_01798	BJOHIFJI_00350	EEIEEDDH_01072	-	-	-	OHLBJNGJ_01073	-
group_1307	hypothetical protein	8	8	845	845	845	-	-	-	-	-	-	-	ADKGDLBJ_00764	LLCBPMNC_00799	FMOBNNEH_01538	-	-	FGJLAKAN_00061	DICGILFP_01797	BJOHIFJI_00349	EEIEEDDH_01071	-	-	-	OHLBJNGJ_01072	-
group_1306	hypothetical protein	8	8	590	590	590	-	-	-	-	-	-	-	ADKGDLBJ_00763	LLCBPMNC_00800	FMOBNNEH_01539	-	-	FGJLAKAN_00062	DICGILFP_01796	BJOHIFJI_00348	EEIEEDDH_01070	-	-	-	OHLBJNGJ_01071	-
ssp5	Agglutinin receptor	8	8	4895	4895	4895	-	-	-	-	-	-	-	ADKGDLBJ_00762	LLCBPMNC_00801	FMOBNNEH_01540	-	-	FGJLAKAN_00063	DICGILFP_01795	BJOHIFJI_00347	EEIEEDDH_01069	-	-	-	OHLBJNGJ_01070	-
group_1304	hypothetical protein	8	8	191	191	191	-	-	-	-	-	-	-	ADKGDLBJ_00761	LLCBPMNC_00802	FMOBNNEH_01541	-	-	FGJLAKAN_00064	DICGILFP_01794	BJOHIFJI_00346	EEIEEDDH_01068	-	-	-	OHLBJNGJ_01069	-
group_1303	hypothetical protein	8	8	551	551	551	-	-	-	-	-	-	-	ADKGDLBJ_00760	LLCBPMNC_00803	FMOBNNEH_01542	-	-	FGJLAKAN_00065	DICGILFP_01793	BJOHIFJI_00345	EEIEEDDH_01067	-	-	-	OHLBJNGJ_01068	-
group_1302	hypothetical protein (SNF2 family)	8	8	5441	5441	5441	-	-	-	-	-	-	-	ADKGDLBJ_00759	LLCBPMNC_00804	FMOBNNEH_01543	-	-	FGJLAKAN_00066	DICGILFP_01792	BJOHIFJI_00344	EEIEEDDH_01066	-	-	-	OHLBJNGJ_01067	-
ltrA	Group II intronencoded protein LtrA	8	8	1778	1778	1778	-	-	-	-	-	-	-	ADKGDLBJ_00758	LLCBPMNC_00805	FMOBNNEH_01544	-	-	FGJLAKAN_00067	DICGILFP_01791	BJOHIFJI_00343	EEIEEDDH_01065	-	-	-	OHLBJNGJ_01066	-
group_1300	hypothetical protein (SNF2 family)	8	8	1343	1343	1343	-	-	-	-	-	-	-	ADKGDLBJ_00757	LLCBPMNC_00806	FMOBNNEH_01545	-	-	FGJLAKAN_00068	DICGILFP_01790	BJOHIFJI_00342	EEIEEDDH_01064	-	-	-	OHLBJNGJ_01065	-
group_1299	hypothetical protein	8	8	299	299	299	-	-	-	-	-	-	-	ADKGDLBJ_00756	LLCBPMNC_00807	FMOBNNEH_01546	-	-	FGJLAKAN_00069	DICGILFP_01789	BJOHIFJI_00341	EEIEEDDH_01063	-	-	-	OHLBJNGJ_01064	-
group_1298	hypothetical protein	8	8	290	290	290	-	-	-	-	-	-	-	ADKGDLBJ_00755	LLCBPMNC_00808	FMOBNNEH_01547	-	-	FGJLAKAN_00070	DICGILFP_01788	BJOHIFJI_00340	EEIEEDDH_01062	-	-	-	OHLBJNGJ_01063	-
group_1297	hypothetical protein	8	8	731	731	731	-	-	-	-	-	-	-	ADKGDLBJ_00754	LLCBPMNC_00809	FMOBNNEH_01548	-	-	FGJLAKAN_00071	DICGILFP_01787	BJOHIFJI_00339	EEIEEDDH_01061	-	-	-	OHLBJNGJ_01062	-
group_808	Tetracycline-resistant ribosomal protection protein	8	8	1919	1919	1919	-	-	-	-	-	-	-	ADKGDLBJ_00752	LLCBPMNC_00811	FMOBNNEH_01550	-	-	FGJLAKAN_00073	DICGILFP_01785	BJOHIFJI_00337	EEIEEDDH_01059	-	-	-	OHLBJNGJ_01060	-
group_1296	hypothetical protein	8	8	170	170	170	-	-	-	-	-	-	-	ADKGDLBJ_00751	LLCBPMNC_00812	FMOBNNEH_01551	-	-	FGJLAKAN_00074	DICGILFP_01784	BJOHIFJI_00336	EEIEEDDH_01058	-	-	-	OHLBJNGJ_01059	-
bin3	Putative transposon Tn552 DNAinvertase bin3	8	8	617	617	617	-	-	-	-	-	-	-	ADKGDLBJ_00750	LLCBPMNC_00813	FMOBNNEH_01552	-	-	FGJLAKAN_00075	DICGILFP_01783	BJOHIFJI_00335	EEIEEDDH_01057	-	-	-	OHLBJNGJ_01058	-
group_567	DNA topoisomerase I	8	8	1676	2144	2085	-	-	-	-	-	-	-	ADKGDLBJ_00749	LLCBPMNC_00814	FMOBNNEH_01553	-	-	FGJLAKAN_00076	DICGILFP_01782	BJOHIFJI_00334	EEIEEDDH_01056	-	-	-	OHLBJNGJ_01057	-
group_1650	hypothetical protein	7	7	233	233	233	-	-	-	-	-	-	-	ADKGDLBJ_00748	LLCBPMNC_00815	FMOBNNEH_01554	-	-	FGJLAKAN_00077	DICGILFP_01781	BJOHIFJI_00333	-	-	-	-	OHLBJNGJ_01056	-
group_1649	rRNA adenine N-6-methyltransferase	8	8	737	737	737	-	-	-	-	-	-	-	ADKGDLBJ_00746	LLCBPMNC_00817	FMOBNNEH_01556	PHJIAEAJ_00912	-	FGJLAKAN_00079	DICGILFP_01779	BJOHIFJI_00331	-	-	-	-	OHLBJNGJ_01054	-
group_1007	hypothetical protein	8	8	131	131	131	-	-	-	-	-	-	-	ADKGDLBJ_00745	LLCBPMNC_00818	FMOBNNEH_01557	PHJIAEAJ_00911	-	FGJLAKAN_00080	DICGILFP_01778	BJOHIFJI_00330	-	-	-	-	OHLBJNGJ_01053	-
topA	DNA topoisomerase 1	1	1	440	440	440	-	-	-	-	-	-	-	-	-	-	-	-	-	-	-	EEIEEDDH_01055	-	-	-	-	-
soj	Chromosomepartitioning ATPase Soj	8	8	896	896	896	-	-	-	-	-	-	-	ADKGDLBJ_00744	LLCBPMNC_00819	FMOBNNEH_01558	-	-	FGJLAKAN_00081	DICGILFP_01777	BJOHIFJI_00329	EEIEEDDH_01054	-	-	-	OHLBJNGJ_01052	-
group_1293	hypothetical protein	8	8	209	209	209	-	-	-	-	-	-	-	ADKGDLBJ_00743	LLCBPMNC_00820	FMOBNNEH_01559	-	-	FGJLAKAN_00082	DICGILFP_01776	BJOHIFJI_00328	EEIEEDDH_01053	-	-	-	OHLBJNGJ_01051	-
group_1292	Antitoxin epsilon	8	8	272	272	272	-	-	-	-	-	-	-	ADKGDLBJ_00742	LLCBPMNC_00821	FMOBNNEH_01560	-	-	FGJLAKAN_00083	DICGILFP_01775	BJOHIFJI_00327	EEIEEDDH_01052	-	-	-	OHLBJNGJ_01050	-
cmk	Cytidylate kinase	8	8	545	545	545	-	-	-	-	-	-	-	ADKGDLBJ_00741	LLCBPMNC_00822	FMOBNNEH_01561	-	-	FGJLAKAN_00084	DICGILFP_01774	BJOHIFJI_00326	EEIEEDDH_01051	-	-	-	OHLBJNGJ_01049	-
aadK	Aminoglycoside 6 adenylyltransferase	8	8	866	866	866	-	-	-	-	-	-	-	ADKGDLBJ_00740	LLCBPMNC_00823	FMOBNNEH_01562	-	-	FGJLAKAN_00085	DICGILFP_01773	BJOHIFJI_00325	EEIEEDDH_01050	-	-	-	OHLBJNGJ_01048	-
group_1289	Toxin zeta	8	8	626	626	626	-	-	-	-	-	-	-	ADKGDLBJ_00739	LLCBPMNC_00824	FMOBNNEH_01563	-	-	FGJLAKAN_00086	DICGILFP_01772	BJOHIFJI_00324	EEIEEDDH_01049	-	-	-	OHLBJNGJ_01047	-
group_1288	hypothetical protein	8	8	491	491	491	-	-	-	-	-	-	-	ADKGDLBJ_00738	LLCBPMNC_00825	FMOBNNEH_01564	-	-	FGJLAKAN_00087	DICGILFP_01771	BJOHIFJI_00323	EEIEEDDH_01048	-	-	-	OHLBJNGJ_01046	-
group_1287	hypothetical protein	8	8	161	161	161	-	-	-	-	-	-	-	ADKGDLBJ_00737	LLCBPMNC_00826	FMOBNNEH_01565	-	-	FGJLAKAN_00088	DICGILFP_01770	BJOHIFJI_00322	EEIEEDDH_01047	-	-	-	OHLBJNGJ_01045	-
group_1286	hypothetical protein	8	8	1007	1007	1007	-	-	-	-	-	-	-	ADKGDLBJ_00736	LLCBPMNC_00827	FMOBNNEH_01566	-	-	FGJLAKAN_00089	DICGILFP_01769	BJOHIFJI_00321	EEIEEDDH_01046	-	-	-	OHLBJNGJ_01044	-
group_805	hypothetical protein	9	9	1643	1796	1779	-	-	-	-	-	-	-	ADKGDLBJ_00735	LLCBPMNC_00828	FMOBNNEH_01567	PHJIAEAJ_00663	-	FGJLAKAN_00090	DICGILFP_01768	BJOHIFJI_00320	EEIEEDDH_01045	-	-	-	OHLBJNGJ_01043	-
dnaG	DNA primase	8	8	1100	1100	1100	-	-	-	-	-	-	-	ADKGDLBJ_00734	LLCBPMNC_00829	FMOBNNEH_01568	-	-	FGJLAKAN_00091	DICGILFP_01767	BJOHIFJI_00319	EEIEEDDH_01044	-	-	-	OHLBJNGJ_01042	-
group_1284	hypothetical protein	8	8	227	227	227	-	-	-	-	-	-	-	ADKGDLBJ_00733	LLCBPMNC_00830	FMOBNNEH_01569	-	-	FGJLAKAN_00092	DICGILFP_01766	BJOHIFJI_00318	EEIEEDDH_01043	-	-	-	OHLBJNGJ_01041	-
group_1283	hypothetical protein	8	8	389	389	389	-	-	-	-	-	-	-	ADKGDLBJ_00732	LLCBPMNC_00831	FMOBNNEH_01570	-	-	FGJLAKAN_00093	DICGILFP_01765	BJOHIFJI_00317	EEIEEDDH_01042	-	-	-	OHLBJNGJ_01040	-
group_1282	hypothetical protein	8	8	290	290	290	-	-	-	-	-	-	-	ADKGDLBJ_00731	LLCBPMNC_00832	FMOBNNEH_01571	-	-	FGJLAKAN_00094	DICGILFP_01764	BJOHIFJI_00316	EEIEEDDH_01041	-	-	-	OHLBJNGJ_01039	-
pezA	Antitoxin PezA	8	8	476	476	476	-	-	-	-	-	-	-	ADKGDLBJ_00730	LLCBPMNC_00833	FMOBNNEH_01572	-	-	FGJLAKAN_00095	DICGILFP_01763	BJOHIFJI_00315	EEIEEDDH_01040	-	-	-	OHLBJNGJ_01038	-
pezT	Toxin PezT	8	8	767	767	767	-	-	-	-	-	-	-	ADKGDLBJ_00729	LLCBPMNC_00834	FMOBNNEH_01573	-	-	FGJLAKAN_00096	DICGILFP_01762	BJOHIFJI_00314	EEIEEDDH_01039	-	-	-	OHLBJNGJ_01037	-
group_1280	hypothetical protein	8	8	2507	2507	2507	-	-	-	-	-	-	-	ADKGDLBJ_00728	LLCBPMNC_00835	FMOBNNEH_01574	-	-	FGJLAKAN_00097	DICGILFP_01761	BJOHIFJI_00313	EEIEEDDH_01038	-	-	-	OHLBJNGJ_01036	-
group_1279	hypothetical protein	8	8	362	362	362	-	-	-	-	-	-	-	ADKGDLBJ_00727	LLCBPMNC_00836	FMOBNNEH_01575	-	-	FGJLAKAN_00098	DICGILFP_01760	BJOHIFJI_00312	EEIEEDDH_01037	-	-	-	OHLBJNGJ_01035	-
group_709	transposase	8	8	365	365	365	-	-	-	-	-	-	-	ADKGDLBJ_00726	LLCBPMNC_01685	FMOBNNEH_01576	-	-	FGJLAKAN_00099	DICGILFP_01759	BJOHIFJI_00311	EEIEEDDH_01036	-	-	-	OHLBJNGJ_01034	-
group_1278	hypothetical protein	8	8	1865	1883	1880	-	-	-	-	-	-	-	ADKGDLBJ_00725	LLCBPMNC_01686	FMOBNNEH_01577	-	-	FGJLAKAN_00100	DICGILFP_01758	BJOHIFJI_00310	EEIEEDDH_01035	-	-	-	OHLBJNGJ_01033	-
nisP	Nisin leader peptideprocessing serine protease NisP	8	8	1373	1373	1373	-	-	-	-	-	-	-	ADKGDLBJ_00724	LLCBPMNC_01687	FMOBNNEH_01578	-	-	FGJLAKAN_00101	DICGILFP_01757	BJOHIFJI_00309	EEIEEDDH_01034	-	-	-	OHLBJNGJ_01032	-
group_1276	DNAbinding response regulator	8	8	698	698	698	-	-	-	-	-	-	-	ADKGDLBJ_00723	LLCBPMNC_01688	FMOBNNEH_01579	-	-	FGJLAKAN_00102	DICGILFP_01756	BJOHIFJI_00308	EEIEEDDH_01033	-	-	-	OHLBJNGJ_01031	-
group_1275	twocomponent sensor histidine kinase	8	8	1343	1343	1343	-	-	-	-	-	-	-	ADKGDLBJ_00722	LLCBPMNC_01689	FMOBNNEH_01580	-	-	FGJLAKAN_00103	DICGILFP_01755	BJOHIFJI_00307	EEIEEDDH_01032	-	-	-	OHLBJNGJ_01030	-
group_1274	ABC transporter	8	8	701	701	701	-	-	-	-	-	-	-	ADKGDLBJ_00721	LLCBPMNC_01690	FMOBNNEH_01581	-	-	FGJLAKAN_00104	DICGILFP_01754	BJOHIFJI_00306	EEIEEDDH_01031	-	-	-	OHLBJNGJ_01029	-
group_1273	hypothetical protein	8	8	737	737	737	-	-	-	-	-	-	-	ADKGDLBJ_00720	LLCBPMNC_01691	FMOBNNEH_01582	-	-	FGJLAKAN_00105	DICGILFP_01753	BJOHIFJI_00305	EEIEEDDH_01030	-	-	-	OHLBJNGJ_01028	-
group_1272	hypothetical protein	8	8	686	686	686	-	-	-	-	-	-	-	ADKGDLBJ_00719	LLCBPMNC_01692	FMOBNNEH_01583	-	-	FGJLAKAN_00106	DICGILFP_01752	BJOHIFJI_00304	EEIEEDDH_01029	-	-	-	OHLBJNGJ_01027	-
nisC	Nisin biosynthesis protein NisC	8	8	323	1277	442	-	-	-	-	-	-	-	ADKGDLBJ_00718	LLCBPMNC_01693	FMOBNNEH_01587	-	-	FGJLAKAN_00107	DICGILFP_01751	BJOHIFJI_00303	EEIEEDDH_01028	-	-	-	OHLBJNGJ_01026	-
nisI	Nisin immunity protein	8	8	716	716	716	-	-	-	-	-	-	-	ADKGDLBJ_00717	LLCBPMNC_01694	FMOBNNEH_01588	-	-	FGJLAKAN_00108	DICGILFP_01750	BJOHIFJI_00302	EEIEEDDH_01027	-	-	-	OHLBJNGJ_01025	-
group_1270	hypothetical protein	8	8	404	404	404	-	-	-	-	-	-	-	ADKGDLBJ_00716	LLCBPMNC_01695	FMOBNNEH_01589	-	-	FGJLAKAN_00109	DICGILFP_01749	BJOHIFJI_00301	EEIEEDDH_01026	-	-	-	OHLBJNGJ_01024	-
group_420	hypothetical protein	8	8	1805	1952	1847	-	-	-	-	-	-	-	ADKGDLBJ_00715	LLCBPMNC_01696	FMOBNNEH_01590	-	-	FGJLAKAN_00110	DICGILFP_01748	BJOHIFJI_00300	EEIEEDDH_01025	-	-	-	OHLBJNGJ_01023	-
group_341	replicative DNA helicase	2	2	215	215	215	-	-	-	-	-	-	-	-	-	-	-	-	-	-	BJOHIFJI_00299	EEIEEDDH_01024	-	-	-	-	-
group_339	replicative DNA helicase	7	7	512	821	688	-	-	-	-	-	-	-	-	LLCBPMNC_01362	FMOBNNEH_00609	-	IELBGNII_01663	FGJLAKAN_00111	DICGILFP_01673	BJOHIFJI_00298	EEIEEDDH_01023	-	-	-	-	-
group_1269	hypothetical protein	5	5	950	950	950	-	-	-	-	-	-	-	-	-	FMOBNNEH_00610	-	-	FGJLAKAN_00112	DICGILFP_01674	BJOHIFJI_00297	EEIEEDDH_01022	-	-	-	-	-
group_1268	chromosomal replication initiation protein DnaA	4	4	461	461	461	-	-	-	-	-	-	-	-	-	FMOBNNEH_00611	-	-	-	DICGILFP_01675	BJOHIFJI_00296	EEIEEDDH_01021	-	-	-	-	-
group_1267	hypothetical protein	5	5	122	122	122	-	-	-	-	-	-	-	-	-	FMOBNNEH_00612	-	-	FGJLAKAN_00114	DICGILFP_01676	BJOHIFJI_00295	EEIEEDDH_01020	-	-	-	-	-
group_1266	hypothetical protein	8	8	683	683	683	-	-	-	-	-	-	-	-	LLCBPMNC_01359	FMOBNNEH_00613	-	IELBGNII_01666	FGJLAKAN_00115	DICGILFP_01677	BJOHIFJI_00294	EEIEEDDH_01019	-	BHDMLIHB_00122	-	-	-
group_1265	hypothetical protein	8	8	809	809	809	-	-	-	-	-	-	-	-	LLCBPMNC_01358	FMOBNNEH_00614	-	IELBGNII_01667	FGJLAKAN_00116	DICGILFP_01678	BJOHIFJI_00293	EEIEEDDH_01018	-	BHDMLIHB_00121	-	-	-
group_801	hypothetical protein	7	7	473	551	539	-	-	-	-	-	-	-	-	LLCBPMNC_01357	FMOBNNEH_00615	-	IELBGNII_01668	FGJLAKAN_00117	DICGILFP_01679	BJOHIFJI_00292	EEIEEDDH_01017	-	-	-	-	-
group_800	hypothetical protein	8	8	1205	1349	1331	-	-	-	-	-	-	-	-	LLCBPMNC_01356	FMOBNNEH_00616	-	IELBGNII_01669	FGJLAKAN_00119	DICGILFP_01680	BJOHIFJI_00291	EEIEEDDH_01016	-	BHDMLIHB_00935	-	-	-
group_1264	hypothetical protein	8	8	299	299	299	-	-	-	-	-	-	-	-	LLCBPMNC_01355	FMOBNNEH_00617	-	IELBGNII_01670	FGJLAKAN_00120	DICGILFP_01681	BJOHIFJI_00290	EEIEEDDH_01015	-	BHDMLIHB_00936	-	-	-
group_1138	hypothetical protein	7	7	362	362	362	-	-	-	-	-	-	-	-	LLCBPMNC_01684	FMOBNNEH_01386	-	-	FGJLAKAN_00262	DICGILFP_00822	BJOHIFJI_01235	EEIEEDDH_00162	-	BHDMLIHB_00117	-	-	-
group_708	transposase	7	7	365	365	365	-	-	-	-	-	-	-	-	LLCBPMNC_00837	FMOBNNEH_01387	-	-	FGJLAKAN_00261	DICGILFP_00821	BJOHIFJI_01236	EEIEEDDH_00163	-	BHDMLIHB_00118	-	-	-
group_1139	hypothetical protein (relaxase)	6	6	1874	1874	1874	-	-	-	-	-	-	-	-	LLCBPMNC_00838	FMOBNNEH_01388	-	-	FGJLAKAN_00260	DICGILFP_00820	BJOHIFJI_01237	EEIEEDDH_00164	-	-	-	-	-
group_1140	transcriptional regulator	6	6	863	863	863	-	-	-	-	-	-	-	-	LLCBPMNC_00839	FMOBNNEH_01389	-	-	FGJLAKAN_00259	DICGILFP_00819	BJOHIFJI_01238	EEIEEDDH_00165	-	-	-	-	-
group_1792	hypothetical protein	5	5	170	170	170	-	-	-	-	-	-	-	-	LLCBPMNC_00840	FMOBNNEH_01390	-	-	FGJLAKAN_00258	DICGILFP_00818	BJOHIFJI_01239	-	-	-	-	-	-
group_390	hypothetical protein	4	4	1049	2897	2435	-	-	-	-	-	-	-	-	-	FMOBNNEH_01391	-	-	FGJLAKAN_00257	DICGILFP_00817	BJOHIFJI_01240	-	-	-	-	-	-
group_1791	ABC transporter	5	5	818	818	818	-	-	-	-	-	-	-	-	LLCBPMNC_00843	FMOBNNEH_01393	-	-	FGJLAKAN_00256	DICGILFP_00816	BJOHIFJI_01241	-	-	-	-	-	-
group_1790	hypothetical protein	5	5	716	716	716	-	-	-	-	-	-	-	-	LLCBPMNC_00844	FMOBNNEH_01394	-	-	FGJLAKAN_00255	DICGILFP_00815	BJOHIFJI_01242	-	-	-	-	-	-
group_1029	hypothetical protein	5	5	695	2603	1076	-	-	-	-	-	-	-	-	LLCBPMNC_00845	FMOBNNEH_01395	-	-	FGJLAKAN_00254	DICGILFP_00814	BJOHIFJI_01243	-	-	-	-	-	-
group_58	ISL3 family transposase	2	2	455	455	455	-	-	-	-	-	-	-	-	-	-	-	-	-	DICGILFP_00813	BJOHIFJI_01244	-	-	-	-	-	-
group_49	ISL3 family transposase	4	4	314	1256	995	-	-	-	-	-	KNKDEAAP_01075	-	-	-	-	-	-	-	-	-	EEIEEDDH_00856	-	-	-	OHLBJNGJ_00198	KFBMBNCD_01657
Chromosomal location 4
group_228	hypothetical protein	16	16	188	683	557	MCGKKBOL_01145	MFOEDLAO_00648	LLHGEBEJ_00518	-	-	KNKDEAAP_01862	OIDNFDKO_01008	ADKGDLBJ_00670	LLCBPMNC_01723	-	PHJIAEAJ_02199	IELBGNII_00077	-	DICGILFP_01694	BJOHIFJI_01590	EEIEEDDH_00612	JFFHPFMB_01211	BHDMLIHB_01428	-	OHLBJNGJ_00996	KFBMBNCD_01016
group_294	hypothetical protein	14	14	248	674	323	MCGKKBOL_01147	MFOEDLAO_00647	LLHGEBEJ_00517	BFDNJKJL_00289	PDJBLNNA_01548	KNKDEAAP_01861	OIDNFDKO_01007	ADKGDLBJ_00671	-	-	PHJIAEAJ_02200	-	-	DICGILFP_01695	BJOHIFJI_01591	EEIEEDDH_00613	JFFHPFMB_01213	-	-	-	KFBMBNCD_01017
group_332	hypothetical protein	13	13	275	437	399	MCGKKBOL_01148	MFOEDLAO_00646	LLHGEBEJ_00516	-	-	KNKDEAAP_00030	OIDNFDKO_01006	ADKGDLBJ_00672	-	-	PHJIAEAJ_02201	-	FGJLAKAN_00994	DICGILFP_01696	BJOHIFJI_01592	EEIEEDDH_00614	JFFHPFMB_01214	-	EHABHEFN_01138	-	-
group_414	23S rRNA (uracil(1939)C(5))methyltransferase RlmD	21	21	1355	1361	1357	MCGKKBOL_01183	MFOEDLAO_00590	LLHGEBEJ_01199	BFDNJKJL_01182	PDJBLNNA_01162	KNKDEAAP_00007	OIDNFDKO_00997	ADKGDLBJ_00780	LLCBPMNC_00782	FMOBNNEH_01523	PHJIAEAJ_01592	IELBGNII_00503	FGJLAKAN_00044	DICGILFP_01813	BJOHIFJI_01642	EEIEEDDH_00666	JFFHPFMB_01249	BHDMLIHB_00905	EHABHEFN_01091	OHLBJNGJ_01088	KFBMBNCD_00404
group_669	hypothetical protein	10	10	287	416	312	MCGKKBOL_01149	MFOEDLAO_00645	LLHGEBEJ_00515	BFDNJKJL_00288	PDJBLNNA_01549	KNKDEAAP_00029	-	-	-	-	PHJIAEAJ_02202	-	FGJLAKAN_00995	-	-	-	JFFHPFMB_01215	-	EHABHEFN_01137	-	-
group_2151	hypothetical protein	3	3	173	173	173	-	-	-	-	-	KNKDEAAP_00027	-	-	-	-	PHJIAEAJ_02204	-	FGJLAKAN_00997	-	-	-	-	-	-	-	-
group_1859	DNAbinding response regulator	10	10	599	599	599	MCGKKBOL_01150	MFOEDLAO_00643	LLHGEBEJ_00513	BFDNJKJL_00286	PDJBLNNA_01551	KNKDEAAP_00026	-	-	-	-	PHJIAEAJ_02205	-	FGJLAKAN_00998	-	-	-	JFFHPFMB_01216	-	EHABHEFN_01135	-	-
group_1860	histidine kinase	10	10	1508	1508	1508	MCGKKBOL_01151	MFOEDLAO_00642	LLHGEBEJ_00512	BFDNJKJL_00285	PDJBLNNA_01552	KNKDEAAP_00025	-	-	-	-	PHJIAEAJ_02206	-	FGJLAKAN_00999	-	-	-	JFFHPFMB_01217	-	EHABHEFN_01134	-	-
group_1861	ABC transporter permease	10	10	689	689	689	MCGKKBOL_01152	MFOEDLAO_00641	LLHGEBEJ_00511	BFDNJKJL_00284	PDJBLNNA_01553	KNKDEAAP_00024	-	-	-	-	PHJIAEAJ_02207	-	FGJLAKAN_01000	-	-	-	JFFHPFMB_01218	-	EHABHEFN_01133	-	-
group_1862	ABC transporter permease	10	10	719	719	719	MCGKKBOL_01153	MFOEDLAO_00640	LLHGEBEJ_00510	BFDNJKJL_00283	PDJBLNNA_01554	KNKDEAAP_00023	-	-	-	-	PHJIAEAJ_02208	-	FGJLAKAN_01001	-	-	-	JFFHPFMB_01219	-	EHABHEFN_01132	-	-
group_1863	ABC transporter	10	10	914	914	914	MCGKKBOL_01154	MFOEDLAO_00639	LLHGEBEJ_00509	BFDNJKJL_00282	PDJBLNNA_01555	KNKDEAAP_00022	-	-	-	-	PHJIAEAJ_02209	-	FGJLAKAN_01002	-	-	-	JFFHPFMB_01220	-	EHABHEFN_01131	-	-
group_1864	ABC transporter	10	10	2069	2069	2069	MCGKKBOL_01155	MFOEDLAO_00638	LLHGEBEJ_00508	BFDNJKJL_00281	PDJBLNNA_01556	KNKDEAAP_00021	-	-	-	-	PHJIAEAJ_02210	-	FGJLAKAN_01003	-	-	-	JFFHPFMB_01221	-	EHABHEFN_01130	-	-
group_391	lantibioticmodifying protein	10	10	1499	2504	2386	MCGKKBOL_01156	MFOEDLAO_00637	LLHGEBEJ_00507	BFDNJKJL_00280	PDJBLNNA_01557	KNKDEAAP_00020	-	-	-	-	PHJIAEAJ_02211	-	FGJLAKAN_01004	-	-	-	JFFHPFMB_01222	-	EHABHEFN_01129	-	-
group_1865	Columbicin Alike bacteriocin peptide	10	10	173	176	174	MCGKKBOL_01157	MFOEDLAO_00636	LLHGEBEJ_00506	BFDNJKJL_00279	PDJBLNNA_01558	KNKDEAAP_00019	-	-	-	-	PHJIAEAJ_02212	-	FGJLAKAN_01005	-	-	-	JFFHPFMB_01223	-	EHABHEFN_01126	-	-
group_1183	hypothetical protein	7	7	560	560	560	-	MFOEDLAO_00743	LLHGEBEJ_01231	-	-	-	-	ADKGDLBJ_00673	-	-	-	-	-	DICGILFP_01697	BJOHIFJI_01593	EEIEEDDH_00615	-	-	EHABHEFN_01125	-	-
group_154	hypothetical protein	7	7	356	1868	977	-	MFOEDLAO_00744	LLHGEBEJ_01230	-	-	-	-	ADKGDLBJ_00674	-	-	-	-	-	DICGILFP_01698	BJOHIFJI_01594	EEIEEDDH_00616	-	-	EHABHEFN_01124	-	-
group_1184	hypothetical protein	3	3	416	416	416	-	-	-	-	-	-	-	ADKGDLBJ_01125	-	-	-	-	-	DICGILFP_01699	-	EEIEEDDH_00617	-	-	-	-	-
group_155	hypothetical protein	2	2	704	1544	1124	-	-	-	-	-	-	-	-	-	-	-	-	-	DICGILFP_01700	-	EEIEEDDH_00618	-	-	-	-	-
group_1185	hypothetical protein	3	3	353	353	353	-	-	-	-	-	-	-	-	-	-	-	-	-	DICGILFP_01701	BJOHIFJI_01595	EEIEEDDH_00619	-	-	-	-	-
group_156	hypothetical protein	6	6	1139	1592	1255	-	-	LLHGEBEJ_01225	-	-	-	-	ADKGDLBJ_00675	-	-	-	-	-	DICGILFP_01702	BJOHIFJI_01596	EEIEEDDH_00620	-	-	EHABHEFN_01122	-	-
ybiA	Nglycosidase YbiA	2	2	443	443	443	-	-	-	-	-	-	-	ADKGDLBJ_00676	-	-	-	-	-	-	-	-	-	-	EHABHEFN_01121	-	-
group_1950	hypothetical protein	2	2	614	614	614	-	-	-	-	-	-	-	ADKGDLBJ_00677	-	-	-	-	-	-	-	-	-	-	EHABHEFN_01120	-	-
group_1062	hypothetical protein	2	2	770	986	878	-	-	-	-	-	-	-	ADKGDLBJ_00678	-	-	-	-	-	-	-	-	-	-	EHABHEFN_01119	-	-
group_1186	hypothetical protein	4	4	743	743	743	-	-	-	-	-	-	-	-	-	-	-	-	-	DICGILFP_01703	BJOHIFJI_01597	EEIEEDDH_00621	-	-	EHABHEFN_01123	-	-
group_157	hypothetical protein	5	5	1001	2015	1591	-	MFOEDLAO_00749	LLHGEBEJ_01223	-	-	-	-	-	-	-	-	-	-	DICGILFP_01704	BJOHIFJI_01598	EEIEEDDH_00622	-	-	-	-	-
group_541	hypothetical protein	7	7	284	284	284	-	MFOEDLAO_00750	LLHGEBEJ_01222	-	-	-	-	ADKGDLBJ_00679	-	-	-	-	-	DICGILFP_01705	BJOHIFJI_01599	EEIEEDDH_00623	-	-	EHABHEFN_01118	-	-
group_1187	hypothetical protein	7	7	434	434	434	-	MFOEDLAO_00751	LLHGEBEJ_01221	-	-	-	-	ADKGDLBJ_00680	-	-	-	-	-	DICGILFP_01706	BJOHIFJI_01600	EEIEEDDH_00624	-	-	EHABHEFN_01117	-	-
group_1188	hypothetical protein	7	7	326	326	326	-	MFOEDLAO_00752	LLHGEBEJ_01220	-	-	-	-	ADKGDLBJ_00681	-	-	-	-	-	DICGILFP_01707	BJOHIFJI_01601	EEIEEDDH_00625	-	-	EHABHEFN_01116	-	-
group_1633	LexA repressor	2	2	401	401	401	-	-	-	-	-	-	-	-	LLCBPMNC_01721	-	-	-	-	-	-	-	-	-	-	OHLBJNGJ_00998	-
group_1634	hypothetical protein	2	2	332	332	332	-	-	-	-	-	-	-	-	LLCBPMNC_01720	-	-	-	-	-	-	-	-	-	-	OHLBJNGJ_00999	-
group_1635	hypothetical protein	2	2	134	134	134	-	-	-	-	-	-	-	-	LLCBPMNC_01719	-	-	-	-	-	-	-	-	-	-	OHLBJNGJ_01000	-
draG_1	ADPribosyl[dinitrogen reductase] glycohydrolase	2	2	428	428	428	-	-	-	-	-	-	-	-	LLCBPMNC_01718	-	-	-	-	-	-	-	-	-	-	OHLBJNGJ_01001	-
group_1637	ADPribosyl[dinitrogen reductase] glycohydrolase	2	2	584	584	584	-	-	-	-	-	-	-	-	LLCBPMNC_01717	-	-	-	-	-	-	-	-	-	-	OHLBJNGJ_01002	-
group_1638	hypothetical protein	2	2	128	128	128	-	-	-	-	-	-	-	-	LLCBPMNC_01716	-	-	-	-	-	-	-	-	-	-	OHLBJNGJ_01003	-
group_1639	hypothetical protein	2	2	233	233	233	-	-	-	-	-	-	-	-	LLCBPMNC_01715	-	-	-	-	-	-	-	-	-	-	OHLBJNGJ_01004	-
group_1640	hypothetical protein	2	2	302	302	302	-	-	-	-	-	-	-	-	LLCBPMNC_01714	-	-	-	-	-	-	-	-	-	-	OHLBJNGJ_01005	-
group_1641	hypothetical protein	2	2	572	572	572	-	-	-	-	-	-	-	-	LLCBPMNC_01713	-	-	-	-	-	-	-	-	-	-	OHLBJNGJ_01006	-
group_1642	hypothetical protein	2	2	572	572	572	-	-	-	-	-	-	-	-	LLCBPMNC_01712	-	-	-	-	-	-	-	-	-	-	OHLBJNGJ_01007	-
group_1643	Ribonuclease	2	2	1676	1676	1676	-	-	-	-	-	-	-	-	LLCBPMNC_01711	-	-	-	-	-	-	-	-	-	-	OHLBJNGJ_01008	-
group_1644	hypothetical protein	2	2	347	347	347	-	-	-	-	-	-	-	-	LLCBPMNC_01710	-	-	-	-	-	-	-	-	-	-	OHLBJNGJ_01009	-
group_1645	hypothetical protein	2	2	317	317	317	-	-	-	-	-	-	-	-	LLCBPMNC_01709	-	-	-	-	-	-	-	-	-	-	OHLBJNGJ_01010	-
group_335	type VII secretion protein EssC	2	2	4361	4361	4361	-	-	-	-	-	-	-	-	LLCBPMNC_01708	-	-	-	-	-	-	-	-	-	-	OHLBJNGJ_01011	-
group_333	type VII secretion protein EssC	7	7	368	4361	3790	-	MFOEDLAO_00753	LLHGEBEJ_01219	-	-	-	-	ADKGDLBJ_00682	-	-	-	-	-	DICGILFP_01708	BJOHIFJI_01602	EEIEEDDH_00626	-	-	EHABHEFN_01115	-	-
group_1189	type VII secretion protein EssB	13	13	1163	1163	1163	MCGKKBOL_00607	MFOEDLAO_00572	LLHGEBEJ_01218	BFDNJKJL_00067	PDJBLNNA_00171	-	-	ADKGDLBJ_00683	LLCBPMNC_01707	-	-	-	-	DICGILFP_01709	BJOHIFJI_01603	EEIEEDDH_00627	JFFHPFMB_01563	-	EHABHEFN_01114	OHLBJNGJ_01012	-
group_1190	hypothetical protein	13	13	242	242	242	MCGKKBOL_00606	MFOEDLAO_00573	LLHGEBEJ_01217	BFDNJKJL_00066	PDJBLNNA_00170	-	-	ADKGDLBJ_00684	LLCBPMNC_01706	-	-	-	-	DICGILFP_01710	BJOHIFJI_01604	EEIEEDDH_00628	JFFHPFMB_01564	-	EHABHEFN_01113	OHLBJNGJ_01013	-
group_1006	hypothetical protein	7	7	452	464	458	MCGKKBOL_00605	-	LLHGEBEJ_01216	-	-	-	-	ADKGDLBJ_00685	LLCBPMNC_01705	-	-	-	-	-	-	-	JFFHPFMB_01565	-	EHABHEFN_01112	OHLBJNGJ_01014	-
group_1646	hypothetical protein	2	2	2360	2360	2360	-	-	-	-	-	-	-	-	LLCBPMNC_01704	-	-	-	-	-	-	-	-	-	-	OHLBJNGJ_01015	-
group_1647	hypothetical protein	2	2	380	380	380	-	-	-	-	-	-	-	-	LLCBPMNC_01703	-	-	-	-	-	-	-	-	-	-	OHLBJNGJ_01016	-
group_465	hypothetical protein	8	8	194	2366	878	MCGKKBOL_00600	MFOEDLAO_00575	-	BFDNJKJL_00058	PDJBLNNA_00162	-	-	ADKGDLBJ_00686	LLCBPMNC_01702	-	-	-	-	-	-	-	JFFHPFMB_01570	-	-	OHLBJNGJ_01017	-
group_1648	hypothetical protein	8	8	389	389	389	MCGKKBOL_00599	MFOEDLAO_00576	-	BFDNJKJL_00057	PDJBLNNA_00161	-	-	ADKGDLBJ_00687	LLCBPMNC_01701	-	-	-	-	-	-	-	JFFHPFMB_01571	-	-	OHLBJNGJ_01018	-
group_1111	hypothetical protein	2	2	215	215	215	-	MFOEDLAO_00577	-	-	-	-	-	ADKGDLBJ_00688	-	-	-	-	-	-	-	-	-	-	-	-	-
group_2534	hypothetical protein	3	3	395	395	395	-	-	-	BFDNJKJL_00061	PDJBLNNA_00165	-	-	ADKGDLBJ_00689	-	-	-	-	-	-	-	-	-	-	-	-	-
group_2707	hypothetical protein	1	1	215	215	215	-	-	-	-	-	-	-	ADKGDLBJ_00690	-	-	-	-	-	-	-	-	-	-	-	-	-
group_2708	hypothetical protein	1	1	398	398	398	-	-	-	-	-	-	-	ADKGDLBJ_00691	-	-	-	-	-	-	-	-	-	-	-	-	-
group_759	hypothetical protein	6	6	452	464	458	-	MFOEDLAO_00574	-	BFDNJKJL_00065	PDJBLNNA_00169	-	-	-	-	-	-	-	-	DICGILFP_01711	BJOHIFJI_01605	EEIEEDDH_00629	-	-	-	-	-
group_760	hypothetical protein	4	4	218	2390	1847	-	-	-	-	-	-	-	-	-	-	-	-	-	DICGILFP_01712	BJOHIFJI_01606	EEIEEDDH_00630	-	-	EHABHEFN_01105	-	-
group_761	hypothetical protein	4	4	383	1007	539	-	-	-	-	-	-	-	-	-	-	-	-	-	DICGILFP_01713	BJOHIFJI_01607	EEIEEDDH_00631	-	-	EHABHEFN_01104	-	-
group_762	hypothetical protein	5	5	215	215	215	-	MFOEDLAO_00585	LLHGEBEJ_01209	-	-	-	-	-	-	-	-	-	-	DICGILFP_01714	BJOHIFJI_01608	EEIEEDDH_00632	-	-	-	-	-
group_1191	hypothetical protein	5	5	395	395	395	-	MFOEDLAO_00586	LLHGEBEJ_01208	-	-	-	-	-	-	-	-	-	-	DICGILFP_01715	BJOHIFJI_01609	EEIEEDDH_00633	-	-	-	-	-
group_1192	hypothetical protein	13	13	125	125	125	MCGKKBOL_00598	MFOEDLAO_00587	LLHGEBEJ_01207	BFDNJKJL_00054	PDJBLNNA_00158	-	-	ADKGDLBJ_00692	LLCBPMNC_01700	-	-	-	-	DICGILFP_01716	BJOHIFJI_01610	EEIEEDDH_00634	JFFHPFMB_01572	-	EHABHEFN_01098	OHLBJNGJ_01019	-
group_1193	type VII secretion protein EsaA	13	13	3251	3251	3251	MCGKKBOL_00597	MFOEDLAO_00588	LLHGEBEJ_01206	BFDNJKJL_00053	PDJBLNNA_00157	-	-	ADKGDLBJ_00693	LLCBPMNC_01699	-	-	-	-	DICGILFP_01717	BJOHIFJI_01611	EEIEEDDH_00635	JFFHPFMB_01573	-	EHABHEFN_01097	OHLBJNGJ_01020	-
group_1194	WXG100 family type VII secretion target	13	13	296	296	296	MCGKKBOL_00596	MFOEDLAO_00589	LLHGEBEJ_01205	BFDNJKJL_00052	PDJBLNNA_00156	-	-	ADKGDLBJ_00694	LLCBPMNC_01698	-	-	-	-	DICGILFP_01718	BJOHIFJI_01612	EEIEEDDH_00636	JFFHPFMB_01574	-	EHABHEFN_01096	OHLBJNGJ_01021	-
group_1195	hypothetical protein	4	4	1292	1292	1292	-	-	-	-	-	-	-	ADKGDLBJ_00695	-	-	-	-	-	DICGILFP_01719	BJOHIFJI_01613	EEIEEDDH_00637	-	-	-	-	-
group_1196	hypothetical protein	4	4	593	593	593	-	-	-	-	-	-	-	ADKGDLBJ_00696	-	-	-	-	-	DICGILFP_01720	BJOHIFJI_01614	EEIEEDDH_00638	-	-	-	-	-
tnpR	hypothetical protein	4	4	653	1346	826	-	-	-	-	-	-	-	ADKGDLBJ_00697	-	-	-	-	-	DICGILFP_01721	BJOHIFJI_01615	EEIEEDDH_00639	-	-	-	-	-
group_543	Transposon Tn3 resolvase	3	3	626	626	626	-	-	-	-	-	-	-	-	-	-	-	-	-	DICGILFP_01722	BJOHIFJI_01616	EEIEEDDH_00640	-	-	-	-	-
group_763	hypothetical protein	4	4	1187	1256	1238	-	-	-	-	-	-	-	ADKGDLBJ_00698	-	-	-	-	-	DICGILFP_01723	BJOHIFJI_01617	EEIEEDDH_00641	-	-	-	-	-
group_764	hypothetical protein	4	4	896	896	896	-	-	-	-	-	-	-	ADKGDLBJ_00699	-	-	-	-	-	DICGILFP_01724	BJOHIFJI_01618	EEIEEDDH_00642	-	-	-	-	-
group_1197	hypothetical protein	4	4	158	158	158	-	-	-	-	-	-	-	ADKGDLBJ_00700	-	-	-	-	-	DICGILFP_01725	BJOHIFJI_01619	EEIEEDDH_00643	-	-	-	-	-
group_545	hypothetical protein	1	1	440	440	440	-	-	-	-	-	-	-	ADKGDLBJ_00701	-	-	-	-	-	-	-	-	-	-	-	-	-
group_544	hypothetical protein	4	4	662	1100	990	-	-	-	-	-	-	-	ADKGDLBJ_00702	-	-	-	-	-	DICGILFP_01726	BJOHIFJI_01620	EEIEEDDH_00644	-	-	-	-	-
group_1198	hypothetical protein	4	4	176	176	176	-	-	-	-	-	-	-	ADKGDLBJ_00703	-	-	-	-	-	DICGILFP_01727	BJOHIFJI_01621	EEIEEDDH_00645	-	-	-	-	-
group_1199	hypothetical protein	4	4	344	344	344	-	-	-	-	-	-	-	ADKGDLBJ_00704	-	-	-	-	-	DICGILFP_01728	BJOHIFJI_01622	EEIEEDDH_00646	-	-	-	-	-
group_1200	hypothetical protein	4	4	314	314	314	-	-	-	-	-	-	-	ADKGDLBJ_00705	-	-	-	-	-	DICGILFP_01729	BJOHIFJI_01623	EEIEEDDH_00647	-	-	-	-	-
group_1201	hypothetical protein	4	4	362	362	362	-	-	-	-	-	-	-	ADKGDLBJ_00706	-	-	-	-	-	DICGILFP_01730	BJOHIFJI_01624	EEIEEDDH_00648	-	-	-	-	-
group_2709	Ribonuclease	1	1	908	908	908	-	-	-	-	-	-	-	ADKGDLBJ_00707	-	-	-	-	-	-	-	-	-	-	-	-	-
group_1202	Ribonuclease	3	3	908	908	908	-	-	-	-	-	-	-	-	-	-	-	-	-	DICGILFP_01731	BJOHIFJI_01625	EEIEEDDH_00649	-	-	-	-	-
group_1203	hypothetical protein	4	4	380	380	380	-	-	-	-	-	-	-	ADKGDLBJ_00708	-	-	-	-	-	DICGILFP_01732	BJOHIFJI_01626	EEIEEDDH_00650	-	-	-	-	-
group_547	Ribonuclease	4	4	230	1709	1339	-	-	-	-	-	-	-	ADKGDLBJ_00709	-	-	-	-	-	DICGILFP_01733	BJOHIFJI_01627	EEIEEDDH_00651	-	-	-	-	-
group_2710	hypothetical protein	1	1	344	344	344	-	-	-	-	-	-	-	ADKGDLBJ_00710	-	-	-	-	-	-	-	-	-	-	-	-	-
group_546	Ribonuclease	1	1	1733	1733	1733	-	-	-	-	-	-	-	ADKGDLBJ_00711	-	-	-	-	-	-	-	-	-	-	-	-	-
group_1204	hypothetical protein	4	4	332	332	332	-	-	-	-	-	-	-	ADKGDLBJ_00712	-	-	-	-	-	DICGILFP_01734	BJOHIFJI_01628	EEIEEDDH_00652	-	-	-	-	-
group_1205	hypothetical protein	4	4	308	308	308	-	-	-	-	-	-	-	ADKGDLBJ_00713	-	-	-	-	-	DICGILFP_01735	BJOHIFJI_01629	EEIEEDDH_00653	-	-	-	-	-
group_1206	hypothetical protein	4	4	311	311	311	-	-	-	-	-	-	-	ADKGDLBJ_00714	-	-	-	-	-	DICGILFP_01736	BJOHIFJI_01630	EEIEEDDH_00654	-	-	-	-	-
group_410	hypothetical protein	6	6	527	527	527	-	-	LLHGEBEJ_01204	-	-	-	-	-	-	FMOBNNEH_01595	-	-	-	DICGILFP_01737	BJOHIFJI_01631	EEIEEDDH_00655	-	-	-	-	KFBMBNCD_00399
group_411	hypothetical protein	1	1	512	512	512	-	-	-	-	-	-	-	-	-	FMOBNNEH_01594	-	-	-	-	-	-	-	-	-	-	-
group_413	hypothetical protein	3	3	500	512	508	-	-	-	-	-	-	-	-	-	-	-	-	-	DICGILFP_01738	BJOHIFJI_01632	EEIEEDDH_00656	-	-	-	-	-
spoVK	Stage V sporulation protein K	7	7	1118	1121	1119	-	-	LLHGEBEJ_01202	-	-	-	-	-	-	FMOBNNEH_01593	-	-	-	DICGILFP_01739	BJOHIFJI_01633	EEIEEDDH_00657	-	-	EHABHEFN_01094	-	KFBMBNCD_00401
group_1208	hypothetical protein	7	7	920	920	920	-	-	LLHGEBEJ_01201	-	-	-	-	-	-	FMOBNNEH_01592	-	-	-	DICGILFP_01740	BJOHIFJI_01634	EEIEEDDH_00658	-	-	EHABHEFN_01093	-	KFBMBNCD_00402
group_1058	hypothetical protein	7	7	1718	1721	1718	-	-	LLHGEBEJ_01200	-	-	-	-	-	-	FMOBNNEH_01591	-	-	-	DICGILFP_01741	BJOHIFJI_01635	EEIEEDDH_00659	-	-	EHABHEFN_01092	-	KFBMBNCD_00403
group_1209	oxidoreductase	5	5	842	842	842	MCGKKBOL_01175	-	-	-	-	-	-	-	-	-	-	-	-	DICGILFP_01742	BJOHIFJI_01636	EEIEEDDH_00660	JFFHPFMB_01241	-	-	-	-
group_1210	bile acid 7alphadehydratase	5	5	434	434	434	MCGKKBOL_01176	-	-	-	-	-	-	-	-	-	-	-	-	DICGILFP_01743	BJOHIFJI_01637	EEIEEDDH_00661	JFFHPFMB_01242	-	-	-	-
group_765	hypothetical protein	5	5	491	491	491	MCGKKBOL_01177	-	-	-	-	-	-	-	-	-	-	-	-	DICGILFP_01744	BJOHIFJI_01638	EEIEEDDH_00662	JFFHPFMB_01243	-	-	-	-
group_1211	hypothetical protein	5	5	362	362	362	MCGKKBOL_01178	-	-	-	-	-	-	-	-	-	-	-	-	DICGILFP_01745	BJOHIFJI_01639	EEIEEDDH_00663	JFFHPFMB_01244	-	-	-	-
group_1212	galactoside Oacetyltransferase	5	5	560	560	560	MCGKKBOL_01179	-	-	-	-	-	-	-	-	-	-	-	-	DICGILFP_01746	BJOHIFJI_01640	EEIEEDDH_00664	JFFHPFMB_01245	-	-	-	-
group_1213	TetR family transcriptional regulator	5	5	572	572	572	MCGKKBOL_01180	-	-	-	-	-	-	-	-	-	-	-	-	DICGILFP_01747	BJOHIFJI_01641	EEIEEDDH_00665	JFFHPFMB_01246	-	-	-	-
group_458	IS200/IS605 family transposase	12	12	200	464	418	MCGKKBOL_00474	-	-	-	-	KNKDEAAP_01934	-	ADKGDLBJ_01264	LLCBPMNC_01697	FMOBNNEH_01596	PHJIAEAJ_00324	IELBGNII_01319	FGJLAKAN_00370	-	-	-	JFFHPFMB_01335	BHDMLIHB_00902	-	OHLBJNGJ_01022	KFBMBNCD_01160
group_420	hypothetical protein	8	8	1805	1952	1847	-	-	-	-	-	-	-	ADKGDLBJ_00715	LLCBPMNC_01696	FMOBNNEH_01590	-	-	FGJLAKAN_00110	DICGILFP_01748	BJOHIFJI_00300	EEIEEDDH_01025	-	-	-	OHLBJNGJ_01023	-
group_1270	hypothetical protein	8	8	404	404	404	-	-	-	-	-	-	-	ADKGDLBJ_00716	LLCBPMNC_01695	FMOBNNEH_01589	-	-	FGJLAKAN_00109	DICGILFP_01749	BJOHIFJI_00301	EEIEEDDH_01026	-	-	-	OHLBJNGJ_01024	-
nisI	Nisin immunity protein	8	8	716	716	716	-	-	-	-	-	-	-	ADKGDLBJ_00717	LLCBPMNC_01694	FMOBNNEH_01588	-	-	FGJLAKAN_00108	DICGILFP_01750	BJOHIFJI_00302	EEIEEDDH_01027	-	-	-	OHLBJNGJ_01025	-
nisC	Nisin biosynthesis protein NisC	8	8	323	1277	442	-	-	-	-	-	-	-	ADKGDLBJ_00718	LLCBPMNC_01693	FMOBNNEH_01587	-	-	FGJLAKAN_00107	DICGILFP_01751	BJOHIFJI_00303	EEIEEDDH_01028	-	-	-	OHLBJNGJ_01026	-
group_2625	multidrug ABC transporter ATPbinding protein	1	1	1808	1808	1808	-	-	-	-	-	-	-	-	-	FMOBNNEH_01586	-	-	-	-	-	-	-	-	-	-	-
group_2624	Nisin biosynthesis protein NisB	1	1	2975	2975	2975	-	-	-	-	-	-	-	-	-	FMOBNNEH_01585	-	-	-	-	-	-	-	-	-	-	-
nsuA	Lantibiotic nisinU	1	1	167	167	167	-	-	-	-	-	-	-	-	-	FMOBNNEH_01584	-	-	-	-	-	-	-	-	-	-	-
group_1272	hypothetical protein	8	8	686	686	686	-	-	-	-	-	-	-	ADKGDLBJ_00719	LLCBPMNC_01692	FMOBNNEH_01583	-	-	FGJLAKAN_00106	DICGILFP_01752	BJOHIFJI_00304	EEIEEDDH_01029	-	-	-	OHLBJNGJ_01027	-
group_1273	hypothetical protein	8	8	737	737	737	-	-	-	-	-	-	-	ADKGDLBJ_00720	LLCBPMNC_01691	FMOBNNEH_01582	-	-	FGJLAKAN_00105	DICGILFP_01753	BJOHIFJI_00305	EEIEEDDH_01030	-	-	-	OHLBJNGJ_01028	-
group_1274	ABC transporter	8	8	701	701	701	-	-	-	-	-	-	-	ADKGDLBJ_00721	LLCBPMNC_01690	FMOBNNEH_01581	-	-	FGJLAKAN_00104	DICGILFP_01754	BJOHIFJI_00306	EEIEEDDH_01031	-	-	-	OHLBJNGJ_01029	-
group_1275	twocomponent sensor histidine kinase	8	8	1343	1343	1343	-	-	-	-	-	-	-	ADKGDLBJ_00722	LLCBPMNC_01689	FMOBNNEH_01580	-	-	FGJLAKAN_00103	DICGILFP_01755	BJOHIFJI_00307	EEIEEDDH_01032	-	-	-	OHLBJNGJ_01030	-
group_1276	DNAbinding response regulator	8	8	698	698	698	-	-	-	-	-	-	-	ADKGDLBJ_00723	LLCBPMNC_01688	FMOBNNEH_01579	-	-	FGJLAKAN_00102	DICGILFP_01756	BJOHIFJI_00308	EEIEEDDH_01033	-	-	-	OHLBJNGJ_01031	-
nisP	Nisin leader peptideprocessing serine protease NisP	8	8	1373	1373	1373	-	-	-	-	-	-	-	ADKGDLBJ_00724	LLCBPMNC_01687	FMOBNNEH_01578	-	-	FGJLAKAN_00101	DICGILFP_01757	BJOHIFJI_00309	EEIEEDDH_01034	-	-	-	OHLBJNGJ_01032	-
group_1278	hypothetical protein (relaxase)	8	8	1865	1883	1880	-	-	-	-	-	-	-	ADKGDLBJ_00725	LLCBPMNC_01686	FMOBNNEH_01577	-	-	FGJLAKAN_00100	DICGILFP_01758	BJOHIFJI_00310	EEIEEDDH_01035	-	-	-	OHLBJNGJ_01033	-
group_709	transposase	8	8	365	365	365	-	-	-	-	-	-	-	ADKGDLBJ_00726	LLCBPMNC_01685	FMOBNNEH_01576	-	-	FGJLAKAN_00099	DICGILFP_01759	BJOHIFJI_00311	EEIEEDDH_01036	-	-	-	OHLBJNGJ_01034	-
group_1138	hypothetical protein	7	7	362	362	362	-	-	-	-	-	-	-	-	LLCBPMNC_01684	FMOBNNEH_01386	-	-	FGJLAKAN_00262	DICGILFP_00822	BJOHIFJI_01235	EEIEEDDH_00162	-	BHDMLIHB_00117	-	-	-
group_1029	hypothetical protein	5	5	695	2603	1076	-	-	-	-	-	-	-	-	LLCBPMNC_00845	FMOBNNEH_01395	-	-	FGJLAKAN_00254	DICGILFP_00814	BJOHIFJI_01243	-	-	-	-	-	-
group_1790	hypothetical protein	5	5	716	716	716	-	-	-	-	-	-	-	-	LLCBPMNC_00844	FMOBNNEH_01394	-	-	FGJLAKAN_00255	DICGILFP_00815	BJOHIFJI_01242	-	-	-	-	-	-
group_1791	ABC transporter	5	5	818	818	818	-	-	-	-	-	-	-	-	LLCBPMNC_00843	FMOBNNEH_01393	-	-	FGJLAKAN_00256	DICGILFP_00816	BJOHIFJI_01241	-	-	-	-	-	-
group_389	hypothetical protein	1	1	320	320	320	-	-	-	-	-	-	-	-	LLCBPMNC_00842	-	-	-	-	-	-	-	-	-	-	-	-
group_388	hypothetical protein	2	2	1586	2360	1973	-	-	-	-	-	-	-	-	LLCBPMNC_00841	FMOBNNEH_01392	-	-	-	-	-	-	-	-	-	-	-
group_1792	hypothetical protein	5	5	170	170	170	-	-	-	-	-	-	-	-	LLCBPMNC_00840	FMOBNNEH_01390	-	-	FGJLAKAN_00258	DICGILFP_00818	BJOHIFJI_01239	-	-	-	-	-	-
group_1140	transcriptional regulator	6	6	863	863	863	-	-	-	-	-	-	-	-	LLCBPMNC_00839	FMOBNNEH_01389	-	-	FGJLAKAN_00259	DICGILFP_00819	BJOHIFJI_01238	EEIEEDDH_00165	-	-	-	-	-
group_1139	hypothetical protein (relaxase)	6	6	1874	1874	1874	-	-	-	-	-	-	-	-	LLCBPMNC_00838	FMOBNNEH_01388	-	-	FGJLAKAN_00260	DICGILFP_00820	BJOHIFJI_01237	EEIEEDDH_00164	-	-	-	-	-
group_708	transposase	7	7	365	365	365	-	-	-	-	-	-	-	-	LLCBPMNC_00837	FMOBNNEH_01387	-	-	FGJLAKAN_00261	DICGILFP_00821	BJOHIFJI_01236	EEIEEDDH_00163	-	BHDMLIHB_00118	-	-	-
group_1279	hypothetical protein	8	8	362	362	362	-	-	-	-	-	-	-	ADKGDLBJ_00727	LLCBPMNC_00836	FMOBNNEH_01575	-	-	FGJLAKAN_00098	DICGILFP_01760	BJOHIFJI_00312	EEIEEDDH_01037	-	-	-	OHLBJNGJ_01035	-
group_1280	hypothetical protein	8	8	2507	2507	2507	-	-	-	-	-	-	-	ADKGDLBJ_00728	LLCBPMNC_00835	FMOBNNEH_01574	-	-	FGJLAKAN_00097	DICGILFP_01761	BJOHIFJI_00313	EEIEEDDH_01038	-	-	-	OHLBJNGJ_01036	-
pezT	Toxin PezT	8	8	767	767	767	-	-	-	-	-	-	-	ADKGDLBJ_00729	LLCBPMNC_00834	FMOBNNEH_01573	-	-	FGJLAKAN_00096	DICGILFP_01762	BJOHIFJI_00314	EEIEEDDH_01039	-	-	-	OHLBJNGJ_01037	-
pezA	Antitoxin PezA	8	8	476	476	476	-	-	-	-	-	-	-	ADKGDLBJ_00730	LLCBPMNC_00833	FMOBNNEH_01572	-	-	FGJLAKAN_00095	DICGILFP_01763	BJOHIFJI_00315	EEIEEDDH_01040	-	-	-	OHLBJNGJ_01038	-
group_1282	hypothetical protein	8	8	290	290	290	-	-	-	-	-	-	-	ADKGDLBJ_00731	LLCBPMNC_00832	FMOBNNEH_01571	-	-	FGJLAKAN_00094	DICGILFP_01764	BJOHIFJI_00316	EEIEEDDH_01041	-	-	-	OHLBJNGJ_01039	-
group_1283	hypothetical protein	8	8	389	389	389	-	-	-	-	-	-	-	ADKGDLBJ_00732	LLCBPMNC_00831	FMOBNNEH_01570	-	-	FGJLAKAN_00093	DICGILFP_01765	BJOHIFJI_00317	EEIEEDDH_01042	-	-	-	OHLBJNGJ_01040	-
group_1284	hypothetical protein	8	8	227	227	227	-	-	-	-	-	-	-	ADKGDLBJ_00733	LLCBPMNC_00830	FMOBNNEH_01569	-	-	FGJLAKAN_00092	DICGILFP_01766	BJOHIFJI_00318	EEIEEDDH_01043	-	-	-	OHLBJNGJ_01041	-
dnaG	DNA primase	8	8	1100	1100	1100	-	-	-	-	-	-	-	ADKGDLBJ_00734	LLCBPMNC_00829	FMOBNNEH_01568	-	-	FGJLAKAN_00091	DICGILFP_01767	BJOHIFJI_00319	EEIEEDDH_01044	-	-	-	OHLBJNGJ_01042	-
group_805	hypothetical protein	9	9	1643	1796	1779	-	-	-	-	-	-	-	ADKGDLBJ_00735	LLCBPMNC_00828	FMOBNNEH_01567	PHJIAEAJ_00663	-	FGJLAKAN_00090	DICGILFP_01768	BJOHIFJI_00320	EEIEEDDH_01045	-	-	-	OHLBJNGJ_01043	-
group_1286	hypothetical protein	8	8	1007	1007	1007	-	-	-	-	-	-	-	ADKGDLBJ_00736	LLCBPMNC_00827	FMOBNNEH_01566	-	-	FGJLAKAN_00089	DICGILFP_01769	BJOHIFJI_00321	EEIEEDDH_01046	-	-	-	OHLBJNGJ_01044	-
group_1287	hypothetical protein	8	8	161	161	161	-	-	-	-	-	-	-	ADKGDLBJ_00737	LLCBPMNC_00826	FMOBNNEH_01565	-	-	FGJLAKAN_00088	DICGILFP_01770	BJOHIFJI_00322	EEIEEDDH_01047	-	-	-	OHLBJNGJ_01045	-
group_1288	hypothetical protein	8	8	491	491	491	-	-	-	-	-	-	-	ADKGDLBJ_00738	LLCBPMNC_00825	FMOBNNEH_01564	-	-	FGJLAKAN_00087	DICGILFP_01771	BJOHIFJI_00323	EEIEEDDH_01048	-	-	-	OHLBJNGJ_01046	-
group_1289	Toxin zeta	8	8	626	626	626	-	-	-	-	-	-	-	ADKGDLBJ_00739	LLCBPMNC_00824	FMOBNNEH_01563	-	-	FGJLAKAN_00086	DICGILFP_01772	BJOHIFJI_00324	EEIEEDDH_01049	-	-	-	OHLBJNGJ_01047	-
aadK	Aminoglycoside 6 adenylyltransferase	8	8	866	866	866	-	-	-	-	-	-	-	ADKGDLBJ_00740	LLCBPMNC_00823	FMOBNNEH_01562	-	-	FGJLAKAN_00085	DICGILFP_01773	BJOHIFJI_00325	EEIEEDDH_01050	-	-	-	OHLBJNGJ_01048	-
cmk	Cytidylate kinase	8	8	545	545	545	-	-	-	-	-	-	-	ADKGDLBJ_00741	LLCBPMNC_00822	FMOBNNEH_01561	-	-	FGJLAKAN_00084	DICGILFP_01774	BJOHIFJI_00326	EEIEEDDH_01051	-	-	-	OHLBJNGJ_01049	-
group_1292	Antitoxin epsilon	8	8	272	272	272	-	-	-	-	-	-	-	ADKGDLBJ_00742	LLCBPMNC_00821	FMOBNNEH_01560	-	-	FGJLAKAN_00083	DICGILFP_01775	BJOHIFJI_00327	EEIEEDDH_01052	-	-	-	OHLBJNGJ_01050	-
group_1293	hypothetical protein	8	8	209	209	209	-	-	-	-	-	-	-	ADKGDLBJ_00743	LLCBPMNC_00820	FMOBNNEH_01559	-	-	FGJLAKAN_00082	DICGILFP_01776	BJOHIFJI_00328	EEIEEDDH_01053	-	-	-	OHLBJNGJ_01051	-
soj	Chromosomepartitioning ATPase Soj	8	8	896	896	896	-	-	-	-	-	-	-	ADKGDLBJ_00744	LLCBPMNC_00819	FMOBNNEH_01558	-	-	FGJLAKAN_00081	DICGILFP_01777	BJOHIFJI_00329	EEIEEDDH_01054	-	-	-	OHLBJNGJ_01052	-
group_1007	hypothetical protein	8	8	131	131	131	-	-	-	-	-	-	-	ADKGDLBJ_00745	LLCBPMNC_00818	FMOBNNEH_01557	PHJIAEAJ_00911	-	FGJLAKAN_00080	DICGILFP_01778	BJOHIFJI_00330	-	-	-	-	OHLBJNGJ_01053	-
group_1649	rRNA adenine N-6-methyltransferase	8	8	737	737	737	-	-	-	-	-	-	-	ADKGDLBJ_00746	LLCBPMNC_00817	FMOBNNEH_01556	PHJIAEAJ_00912	-	FGJLAKAN_00079	DICGILFP_01779	BJOHIFJI_00331	-	-	-	-	OHLBJNGJ_01054	-
group_1650	hypothetical protein	7	7	233	233	233	-	-	-	-	-	-	-	ADKGDLBJ_00748	LLCBPMNC_00815	FMOBNNEH_01554	-	-	FGJLAKAN_00077	DICGILFP_01781	BJOHIFJI_00333	-	-	-	-	OHLBJNGJ_01056	-
group_567	DNA topoisomerase I	8	8	1676	2144	2085	-	-	-	-	-	-	-	ADKGDLBJ_00749	LLCBPMNC_00814	FMOBNNEH_01553	-	-	FGJLAKAN_00076	DICGILFP_01782	BJOHIFJI_00334	EEIEEDDH_01056	-	-	-	OHLBJNGJ_01057	-
bin3	Putative transposon Tn552 DNAinvertase bin3	8	8	617	617	617	-	-	-	-	-	-	-	ADKGDLBJ_00750	LLCBPMNC_00813	FMOBNNEH_01552	-	-	FGJLAKAN_00075	DICGILFP_01783	BJOHIFJI_00335	EEIEEDDH_01057	-	-	-	OHLBJNGJ_01058	-
group_1296	hypothetical protein	8	8	170	170	170	-	-	-	-	-	-	-	ADKGDLBJ_00751	LLCBPMNC_00812	FMOBNNEH_01551	-	-	FGJLAKAN_00074	DICGILFP_01784	BJOHIFJI_00336	EEIEEDDH_01058	-	-	-	OHLBJNGJ_01059	-
group_808	Tetracycline-resistant ribosomal protection protein	8	8	1919	1919	1919	-	-	-	-	-	-	-	ADKGDLBJ_00752	LLCBPMNC_00811	FMOBNNEH_01550	-	-	FGJLAKAN_00073	DICGILFP_01785	BJOHIFJI_00337	EEIEEDDH_01059	-	-	-	OHLBJNGJ_01060	-
group_809	hypothetical protein	10	10	374	374	374	-	MFOEDLAO_01777	LLHGEBEJ_01688	-	-	-	-	ADKGDLBJ_00753	LLCBPMNC_00810	FMOBNNEH_01549	-	-	FGJLAKAN_00072	DICGILFP_01786	BJOHIFJI_00338	EEIEEDDH_01060	-	-	-	OHLBJNGJ_01061	-
group_1297	hypothetical protein	8	8	731	731	731	-	-	-	-	-	-	-	ADKGDLBJ_00754	LLCBPMNC_00809	FMOBNNEH_01548	-	-	FGJLAKAN_00071	DICGILFP_01787	BJOHIFJI_00339	EEIEEDDH_01061	-	-	-	OHLBJNGJ_01062	-
group_1298	hypothetical protein	8	8	290	290	290	-	-	-	-	-	-	-	ADKGDLBJ_00755	LLCBPMNC_00808	FMOBNNEH_01547	-	-	FGJLAKAN_00070	DICGILFP_01788	BJOHIFJI_00340	EEIEEDDH_01062	-	-	-	OHLBJNGJ_01063	-
group_1299	hypothetical protein	8	8	299	299	299	-	-	-	-	-	-	-	ADKGDLBJ_00756	LLCBPMNC_00807	FMOBNNEH_01546	-	-	FGJLAKAN_00069	DICGILFP_01789	BJOHIFJI_00341	EEIEEDDH_01063	-	-	-	OHLBJNGJ_01064	-
group_1300	hypothetical protein (SNF2 family)	8	8	1343	1343	1343	-	-	-	-	-	-	-	ADKGDLBJ_00757	LLCBPMNC_00806	FMOBNNEH_01545	-	-	FGJLAKAN_00068	DICGILFP_01790	BJOHIFJI_00342	EEIEEDDH_01064	-	-	-	OHLBJNGJ_01065	-
ltrA	Group II intronencoded protein LtrA	8	8	1778	1778	1778	-	-	-	-	-	-	-	ADKGDLBJ_00758	LLCBPMNC_00805	FMOBNNEH_01544	-	-	FGJLAKAN_00067	DICGILFP_01791	BJOHIFJI_00343	EEIEEDDH_01065	-	-	-	OHLBJNGJ_01066	-
group_1302	hypothetical protein (SNF2 family)	8	8	5441	5441	5441	-	-	-	-	-	-	-	ADKGDLBJ_00759	LLCBPMNC_00804	FMOBNNEH_01543	-	-	FGJLAKAN_00066	DICGILFP_01792	BJOHIFJI_00344	EEIEEDDH_01066	-	-	-	OHLBJNGJ_01067	-
group_1303	hypothetical protein	8	8	551	551	551	-	-	-	-	-	-	-	ADKGDLBJ_00760	LLCBPMNC_00803	FMOBNNEH_01542	-	-	FGJLAKAN_00065	DICGILFP_01793	BJOHIFJI_00345	EEIEEDDH_01067	-	-	-	OHLBJNGJ_01068	-
group_1304	hypothetical protein	8	8	191	191	191	-	-	-	-	-	-	-	ADKGDLBJ_00761	LLCBPMNC_00802	FMOBNNEH_01541	-	-	FGJLAKAN_00064	DICGILFP_01794	BJOHIFJI_00346	EEIEEDDH_01068	-	-	-	OHLBJNGJ_01069	-
ssp5	Agglutinin receptor	8	8	4895	4895	4895	-	-	-	-	-	-	-	ADKGDLBJ_00762	LLCBPMNC_00801	FMOBNNEH_01540	-	-	FGJLAKAN_00063	DICGILFP_01795	BJOHIFJI_00347	EEIEEDDH_01069	-	-	-	OHLBJNGJ_01070	-
group_1306	hypothetical protein	8	8	590	590	590	-	-	-	-	-	-	-	ADKGDLBJ_00763	LLCBPMNC_00800	FMOBNNEH_01539	-	-	FGJLAKAN_00062	DICGILFP_01796	BJOHIFJI_00348	EEIEEDDH_01070	-	-	-	OHLBJNGJ_01071	-
group_1307	hypothetical protein	8	8	845	845	845	-	-	-	-	-	-	-	ADKGDLBJ_00764	LLCBPMNC_00799	FMOBNNEH_01538	-	-	FGJLAKAN_00061	DICGILFP_01797	BJOHIFJI_00349	EEIEEDDH_01071	-	-	-	OHLBJNGJ_01072	-
group_343	CHAP domaincontaining protein (virB1)	7	7	2099	2801	2700	-	-	-	-	-	-	-	ADKGDLBJ_00765	LLCBPMNC_00798	FMOBNNEH_01537	-	-	-	DICGILFP_01798	BJOHIFJI_00350	EEIEEDDH_01072	-	-	-	OHLBJNGJ_01073	-
group_344	CHAP domaincontaining protein (virB1)	2	2	695	2801	1748	-	-	-	-	-	-	-	-	LLCBPMNC_00797	-	-	-	FGJLAKAN_00274	-	-	-	-	-	-	-	-
group_1308	hypothetical protein (virB4)	8	8	2351	2351	2351	-	-	-	-	-	-	-	ADKGDLBJ_00766	LLCBPMNC_00796	FMOBNNEH_01536	-	-	FGJLAKAN_00273	DICGILFP_01799	BJOHIFJI_00351	EEIEEDDH_01073	-	-	-	OHLBJNGJ_01074	-
group_810	hypothetical protein	8	8	353	353	353	-	-	-	-	-	-	-	ADKGDLBJ_00767	LLCBPMNC_00795	FMOBNNEH_01535	-	-	FGJLAKAN_00272	DICGILFP_01800	BJOHIFJI_00352	EEIEEDDH_01074	-	-	-	OHLBJNGJ_01075	-
group_811	hypothetical protein (virB6)	8	8	854	854	854	-	-	-	-	-	-	-	ADKGDLBJ_00768	LLCBPMNC_00794	FMOBNNEH_01534	-	-	FGJLAKAN_00271	DICGILFP_01801	BJOHIFJI_00353	EEIEEDDH_01075	-	-	-	OHLBJNGJ_01076	-
group_812	hypothetical protein	8	8	242	242	242	-	-	-	-	-	-	-	ADKGDLBJ_00769	LLCBPMNC_00793	FMOBNNEH_01533	-	-	FGJLAKAN_00270	DICGILFP_01802	BJOHIFJI_00354	EEIEEDDH_01076	-	-	-	OHLBJNGJ_01077	-
group_813	hypothetical protein	8	8	1817	1817	1817	-	-	-	-	-	-	-	ADKGDLBJ_00770	LLCBPMNC_00792	FMOBNNEH_01532	-	-	FGJLAKAN_00269	DICGILFP_01803	BJOHIFJI_00355	EEIEEDDH_01077	-	-	-	OHLBJNGJ_01078	-
group_1309	hypothetical protein (virD4)	8	8	488	488	488	-	-	-	-	-	-	-	ADKGDLBJ_00771	LLCBPMNC_00791	FMOBNNEH_01531	-	-	FGJLAKAN_00268	DICGILFP_01804	BJOHIFJI_00356	EEIEEDDH_01078	-	-	-	OHLBJNGJ_01079	-
group_1310	CAAX protease	7	7	584	584	584	-	-	-	-	-	-	-	ADKGDLBJ_00772	LLCBPMNC_00790	-	-	-	FGJLAKAN_00267	DICGILFP_01805	BJOHIFJI_00357	EEIEEDDH_01079	-	-	-	OHLBJNGJ_01080	-
group_2622	CAAX protease	1	1	584	584	584	-	-	-	-	-	-	-	-	-	FMOBNNEH_01530	-	-	-	-	-	-	-	-	-	-	-
group_814	hypothetical protein	8	8	233	233	233	-	-	-	-	-	-	-	ADKGDLBJ_00773	LLCBPMNC_00789	FMOBNNEH_01529	-	-	FGJLAKAN_00266	DICGILFP_01806	BJOHIFJI_00358	EEIEEDDH_01080	-	-	-	OHLBJNGJ_01081	-
spxA	Regulatory protein Spx	8	8	383	389	383	-	-	-	-	-	-	-	ADKGDLBJ_00774	LLCBPMNC_00788	FMOBNNEH_01528	-	-	FGJLAKAN_00265	DICGILFP_01807	BJOHIFJI_00359	EEIEEDDH_01081	-	-	-	OHLBJNGJ_01082	-
group_816	hypothetical protein	8	8	428	428	428	-	-	-	-	-	-	-	ADKGDLBJ_00775	LLCBPMNC_00787	FMOBNNEH_01527	-	-	FGJLAKAN_00264	DICGILFP_01808	BJOHIFJI_00360	EEIEEDDH_01082	-	-	-	OHLBJNGJ_01083	-
banIM	DNA (cytosine5)methyltransferase	8	8	755	1355	1280	-	-	-	-	-	-	-	ADKGDLBJ_00776	LLCBPMNC_00786	FMOBNNEH_01526	-	-	FGJLAKAN_00263	DICGILFP_01809	BJOHIFJI_00361	EEIEEDDH_01083	-	-	-	OHLBJNGJ_01084	-
group_1311	hypothetical protein (RepA)	8	8	818	818	818	-	-	-	-	-	-	-	ADKGDLBJ_00778	LLCBPMNC_00784	FMOBNNEH_01525	-	-	FGJLAKAN_00046	DICGILFP_01811	BJOHIFJI_00363	EEIEEDDH_01085	-	-	-	OHLBJNGJ_01086	-
group_1312	hypothetical protein	8	8	173	173	173	-	-	-	-	-	-	-	ADKGDLBJ_00779	LLCBPMNC_00783	FMOBNNEH_01524	-	-	FGJLAKAN_00045	DICGILFP_01812	BJOHIFJI_00364	EEIEEDDH_01086	-	-	-	OHLBJNGJ_01087	-
group_2483	hypothetical protein	1	1	689	689	689	-	-	-	-	-	-	-	-	-	-	PHJIAEAJ_01618	-	-	-	-	-	-	-	-	-	-
group_2482	hypothetical protein	1	1	188	188	188	-	-	-	-	-	-	-	-	-	-	PHJIAEAJ_01617	-	-	-	-	-	-	-	-	-	-
pre_2	Plasmid recombination enzyme	1	1	1265	1265	1265	-	-	-	-	-	-	-	-	-	-	PHJIAEAJ_01616	-	-	-	-	-	-	-	-	-	-
group_2480	DNA repair protein RadA	1	1	1022	1022	1022	-	-	-	-	-	-	-	-	-	-	PHJIAEAJ_01615	-	-	-	-	-	-	-	-	-	-
cat_2	Chloramphenicol acetyltransferase	1	1	623	623	623	-	-	-	-	-	-	-	-	-	-	PHJIAEAJ_01614	-	-	-	-	-	-	-	-	-	-
group_2478	hypothetical protein	1	1	257	257	257	-	-	-	-	-	-	-	-	-	-	PHJIAEAJ_01613	-	-	-	-	-	-	-	-	-	-
group_2477	hypothetical protein	1	1	2123	2123	2123	-	-	-	-	-	-	-	-	-	-	PHJIAEAJ_01612	-	-	-	-	-	-	-	-	-	-
group_2476	hypothetical protein	1	1	6578	6578	6578	-	-	-	-	-	-	-	-	-	-	PHJIAEAJ_01611	-	-	-	-	-	-	-	-	-	-
group_2475	hypothetical protein	1	1	1418	1418	1418	-	-	-	-	-	-	-	-	-	-	PHJIAEAJ_01610	-	-	-	-	-	-	-	-	-	-
group_2474	hypothetical protein	1	1	179	179	179	-	-	-	-	-	-	-	-	-	-	PHJIAEAJ_01609	-	-	-	-	-	-	-	-	-	-
group_2473	DNA topoisomerase I	1	1	1706	1706	1706	-	-	-	-	-	-	-	-	-	-	PHJIAEAJ_01608	-	-	-	-	-	-	-	-	-	-
group_2472	hypothetical protein	1	1	1559	1559	1559	-	-	-	-	-	-	-	-	-	-	PHJIAEAJ_01607	-	-	-	-	-	-	-	-	-	-
group_2471	hypothetical protein	1	1	239	239	239	-	-	-	-	-	-	-	-	-	-	PHJIAEAJ_01606	-	-	-	-	-	-	-	-	-	-
group_2470	hypothetical protein	1	1	2132	2132	2132	-	-	-	-	-	-	-	-	-	-	PHJIAEAJ_01605	-	-	-	-	-	-	-	-	-	-
group_2469	hypothetical protein	1	1	2375	2375	2375	-	-	-	-	-	-	-	-	-	-	PHJIAEAJ_01604	-	-	-	-	-	-	-	-	-	-
group_2468	hypothetical protein	1	1	389	389	389	-	-	-	-	-	-	-	-	-	-	PHJIAEAJ_01603	-	-	-	-	-	-	-	-	-	-
group_2467	hypothetical protein	1	1	263	263	263	-	-	-	-	-	-	-	-	-	-	PHJIAEAJ_01602	-	-	-	-	-	-	-	-	-	-
group_2466	hypothetical protein	1	1	863	863	863	-	-	-	-	-	-	-	-	-	-	PHJIAEAJ_01601	-	-	-	-	-	-	-	-	-	-
group_2465	hypothetical protein	1	1	215	215	215	-	-	-	-	-	-	-	-	-	-	PHJIAEAJ_01600	-	-	-	-	-	-	-	-	-	-
group_2464	hypothetical protein	1	1	311	311	311	-	-	-	-	-	-	-	-	-	-	PHJIAEAJ_01599	-	-	-	-	-	-	-	-	-	-
group_2463	hypothetical protein	1	1	1784	1784	1784	-	-	-	-	-	-	-	-	-	-	PHJIAEAJ_01598	-	-	-	-	-	-	-	-	-	-
group_2462	hypothetical protein	1	1	731	731	731	-	-	-	-	-	-	-	-	-	-	PHJIAEAJ_01597	-	-	-	-	-	-	-	-	-	-
group_2461	hypothetical protein	1	1	485	485	485	-	-	-	-	-	-	-	-	-	-	PHJIAEAJ_01596	-	-	-	-	-	-	-	-	-	-
group_2460	primosomal protein DnaI	1	1	851	851	851	-	-	-	-	-	-	-	-	-	-	PHJIAEAJ_01595	-	-	-	-	-	-	-	-	-	-
group_2459	hypothetical protein	1	1	779	779	779	-	-	-	-	-	-	-	-	-	-	PHJIAEAJ_01594	-	-	-	-	-	-	-	-	-	-
group_2458	hypothetical protein	1	1	284	284	284	-	-	-	-	-	-	-	-	-	-	PHJIAEAJ_01593	-	-	-	-	-	-	-	-	-	-
Unknown chromosomal locations
group_2356	hypothetical protein	5	5	284	284	284	-	MFOEDLAO_00382	LLHGEBEJ_00789	BFDNJKJL_00505	PDJBLNNA_00191	-	-	-	-	-	PHJIAEAJ_00904	-	-	-	-	-	-	-	-	-	-
group_807	elongation factor G	1	1	905	905	905	-	-	-	-	-	-	-	-	-	-	PHJIAEAJ_00905	-	-	-	-	-	-	-	-	-	-
group_806	Tetracycline-resistant ribosomal protection protein	3	3	1919	1919	1919	-	MFOEDLAO_01776	LLHGEBEJ_01689	-	-	-	-	-	-	-	PHJIAEAJ_00906	-	-	-	-	-	-	-	-	-	-
group_2357	hypothetical protein	3	3	509	509	509	-	MFOEDLAO_01775	LLHGEBEJ_01690	-	-	-	-	-	-	-	PHJIAEAJ_00907	-	-	-	-	-	-	-	-	-	-
group_2358	hypothetical protein	3	3	425	425	425	-	MFOEDLAO_01774	LLHGEBEJ_01691	-	-	-	-	-	-	-	PHJIAEAJ_00908	-	-	-	-	-	-	-	-	-	-
group_1086	hypothetical protein	2	2	473	752	612	-	-	LLHGEBEJ_01692	-	-	-	-	-	-	-	PHJIAEAJ_00909	-	-	-	-	-	-	-	-	-	-
group_1087	hypothetical protein	2	2	818	1031	924	-	-	LLHGEBEJ_01693	-	-	-	-	-	-	-	PHJIAEAJ_00910	-	-	-	-	-	-	-	-	-	-
group_1007	hypothetical protein	8	8	131	131	131	-	-	-	-	-	-	-	ADKGDLBJ_00745	LLCBPMNC_00818	FMOBNNEH_01557	PHJIAEAJ_00911	-	FGJLAKAN_00080	DICGILFP_01778	BJOHIFJI_00330	-	-	-	-	OHLBJNGJ_01053	-
group_1649	rRNA adenine N-6-methyltransferase	8	8	737	737	737	-	-	-	-	-	-	-	ADKGDLBJ_00746	LLCBPMNC_00817	FMOBNNEH_01556	PHJIAEAJ_00912	-	FGJLAKAN_00079	DICGILFP_01779	BJOHIFJI_00331	-	-	-	-	OHLBJNGJ_01054	-
aphA	Aminoglycoside 3'phosphotransferase	2	2	794	794	794	-	-	-	-	-	-	-	-	-	-	PHJIAEAJ_00913	IELBGNII_01620	-	-	-	-	-	-	-	-	-
group_1025	Nacetyltransferase	2	2	254	542	398	-	-	-	-	-	-	-	-	-	-	PHJIAEAJ_00914	IELBGNII_01619	-	-	-	-	-	-	-	-	-
group_2359	Aminoglycoside 6-adenylyltransferase	1	1	908	908	908	-	-	-	-	-	-	-	-	-	-	PHJIAEAJ_00915	-	-	-	-	-	-	-	-	-	-
group_1024	SAMdependent methyltransferase	2	2	734	1121	927	-	-	-	-	-	-	-	-	-	-	PHJIAEAJ_00916	IELBGNII_01617	-	-	-	-	-	-	-	-	-
group_2360	hypothetical protein	1	1	869	869	869	-	-	-	-	-	-	-	-	-	-	PHJIAEAJ_00917	-	-	-	-	-	-	-	-	-	-
group_2361	hypothetical protein	1	1	224	224	224	-	-	-	-	-	-	-	-	-	-	PHJIAEAJ_00918	-	-	-	-	-	-	-	-	-	-
group_2362	hypothetical protein	1	1	224	224	224	-	-	-	-	-	-	-	-	-	-	PHJIAEAJ_00919	-	-	-	-	-	-	-	-	-	-
cat_1	Chloramphenicol acetyltransferase	1	1	650	650	650	-	-	-	-	-	-	-	-	-	-	PHJIAEAJ_00687	-	-	-	-	-	-	-	-	-	-
group_2323	hypothetical protein	1	1	164	164	164	-	-	-	-	-	-	-	-	-	-	PHJIAEAJ_00689	-	-	-	-	-	-	-	-	-	-
group_1307	hypothetical protein	8	8	845	845	845	-	-	-	-	-	-	-	ADKGDLBJ_00764	LLCBPMNC_00799	FMOBNNEH_01538	-	-	FGJLAKAN_00061	DICGILFP_01797	BJOHIFJI_00349	EEIEEDDH_01071	-	-	-	OHLBJNGJ_01072	-
group_1306	hypothetical protein	8	8	590	590	590	-	-	-	-	-	-	-	ADKGDLBJ_00763	LLCBPMNC_00800	FMOBNNEH_01539	-	-	FGJLAKAN_00062	DICGILFP_01796	BJOHIFJI_00348	EEIEEDDH_01070	-	-	-	OHLBJNGJ_01071	-
ssp5	Agglutinin receptor	8	8	4895	4895	4895	-	-	-	-	-	-	-	ADKGDLBJ_00762	LLCBPMNC_00801	FMOBNNEH_01540	-	-	FGJLAKAN_00063	DICGILFP_01795	BJOHIFJI_00347	EEIEEDDH_01069	-	-	-	OHLBJNGJ_01070	-
group_1304	hypothetical protein	8	8	191	191	191	-	-	-	-	-	-	-	ADKGDLBJ_00761	LLCBPMNC_00802	FMOBNNEH_01541	-	-	FGJLAKAN_00064	DICGILFP_01794	BJOHIFJI_00346	EEIEEDDH_01068	-	-	-	OHLBJNGJ_01069	-
group_1303	hypothetical protein	8	8	551	551	551	-	-	-	-	-	-	-	ADKGDLBJ_00760	LLCBPMNC_00803	FMOBNNEH_01542	-	-	FGJLAKAN_00065	DICGILFP_01793	BJOHIFJI_00345	EEIEEDDH_01067	-	-	-	OHLBJNGJ_01068	-
group_1302	hypothetical protein (SNF2 family)	8	8	5441	5441	5441	-	-	-	-	-	-	-	ADKGDLBJ_00759	LLCBPMNC_00804	FMOBNNEH_01543	-	-	FGJLAKAN_00066	DICGILFP_01792	BJOHIFJI_00344	EEIEEDDH_01066	-	-	-	OHLBJNGJ_01067	-
ltrA	Group II intronencoded protein LtrA	8	8	1778	1778	1778	-	-	-	-	-	-	-	ADKGDLBJ_00758	LLCBPMNC_00805	FMOBNNEH_01544	-	-	FGJLAKAN_00067	DICGILFP_01791	BJOHIFJI_00343	EEIEEDDH_01065	-	-	-	OHLBJNGJ_01066	-
group_1300	hypothetical protein (SNF2 family)	8	8	1343	1343	1343	-	-	-	-	-	-	-	ADKGDLBJ_00757	LLCBPMNC_00806	FMOBNNEH_01545	-	-	FGJLAKAN_00068	DICGILFP_01790	BJOHIFJI_00342	EEIEEDDH_01064	-	-	-	OHLBJNGJ_01065	-
group_1299	hypothetical protein	8	8	299	299	299	-	-	-	-	-	-	-	ADKGDLBJ_00756	LLCBPMNC_00807	FMOBNNEH_01546	-	-	FGJLAKAN_00069	DICGILFP_01789	BJOHIFJI_00341	EEIEEDDH_01063	-	-	-	OHLBJNGJ_01064	-
group_1298	hypothetical protein	8	8	290	290	290	-	-	-	-	-	-	-	ADKGDLBJ_00755	LLCBPMNC_00808	FMOBNNEH_01547	-	-	FGJLAKAN_00070	DICGILFP_01788	BJOHIFJI_00340	EEIEEDDH_01062	-	-	-	OHLBJNGJ_01063	-
group_1297	hypothetical protein	8	8	731	731	731	-	-	-	-	-	-	-	ADKGDLBJ_00754	LLCBPMNC_00809	FMOBNNEH_01548	-	-	FGJLAKAN_00071	DICGILFP_01787	BJOHIFJI_00339	EEIEEDDH_01061	-	-	-	OHLBJNGJ_01062	-
group_809	hypothetical protein	10	10	374	374	374	-	MFOEDLAO_01777	LLHGEBEJ_01688	-	-	-	-	ADKGDLBJ_00753	LLCBPMNC_00810	FMOBNNEH_01549	-	-	FGJLAKAN_00072	DICGILFP_01786	BJOHIFJI_00338	EEIEEDDH_01060	-	-	-	OHLBJNGJ_01061	-
group_808	Tetracycline-resistant ribosomal protection protein	8	8	1919	1919	1919	-	-	-	-	-	-	-	ADKGDLBJ_00752	LLCBPMNC_00811	FMOBNNEH_01550	-	-	FGJLAKAN_00073	DICGILFP_01785	BJOHIFJI_00337	EEIEEDDH_01059	-	-	-	OHLBJNGJ_01060	-
group_1296	hypothetical protein	8	8	170	170	170	-	-	-	-	-	-	-	ADKGDLBJ_00751	LLCBPMNC_00812	FMOBNNEH_01551	-	-	FGJLAKAN_00074	DICGILFP_01784	BJOHIFJI_00336	EEIEEDDH_01058	-	-	-	OHLBJNGJ_01059	-
bin3	Putative transposon Tn552 DNAinvertase bin3	8	8	617	617	617	-	-	-	-	-	-	-	ADKGDLBJ_00750	LLCBPMNC_00813	FMOBNNEH_01552	-	-	FGJLAKAN_00075	DICGILFP_01783	BJOHIFJI_00335	EEIEEDDH_01057	-	-	-	OHLBJNGJ_01058	-
group_567	DNA topoisomerase I	8	8	1676	2144	2085	-	-	-	-	-	-	-	ADKGDLBJ_00749	LLCBPMNC_00814	FMOBNNEH_01553	-	-	FGJLAKAN_00076	DICGILFP_01782	BJOHIFJI_00334	EEIEEDDH_01056	-	-	-	OHLBJNGJ_01057	-
group_1650	hypothetical protein	7	7	233	233	233	-	-	-	-	-	-	-	ADKGDLBJ_00748	LLCBPMNC_00815	FMOBNNEH_01554	-	-	FGJLAKAN_00077	DICGILFP_01781	BJOHIFJI_00333	-	-	-	-	OHLBJNGJ_01056	-
group_1649	rRNA adenine N-6-methyltransferase	8	8	737	737	737	-	-	-	-	-	-	-	ADKGDLBJ_00746	LLCBPMNC_00817	FMOBNNEH_01556	PHJIAEAJ_00912	-	FGJLAKAN_00079	DICGILFP_01779	BJOHIFJI_00331	-	-	-	-	OHLBJNGJ_01054	-
group_1007	hypothetical protein	8	8	131	131	131	-	-	-	-	-	-	-	ADKGDLBJ_00745	LLCBPMNC_00818	FMOBNNEH_01557	PHJIAEAJ_00911	-	FGJLAKAN_00080	DICGILFP_01778	BJOHIFJI_00330	-	-	-	-	OHLBJNGJ_01053	-
soj	Chromosomepartitioning ATPase Soj	8	8	896	896	896	-	-	-	-	-	-	-	ADKGDLBJ_00744	LLCBPMNC_00819	FMOBNNEH_01558	-	-	FGJLAKAN_00081	DICGILFP_01777	BJOHIFJI_00329	EEIEEDDH_01054	-	-	-	OHLBJNGJ_01052	-
group_1293	hypothetical protein	8	8	209	209	209	-	-	-	-	-	-	-	ADKGDLBJ_00743	LLCBPMNC_00820	FMOBNNEH_01559	-	-	FGJLAKAN_00082	DICGILFP_01776	BJOHIFJI_00328	EEIEEDDH_01053	-	-	-	OHLBJNGJ_01051	-
group_1292	Antitoxin epsilon	8	8	272	272	272	-	-	-	-	-	-	-	ADKGDLBJ_00742	LLCBPMNC_00821	FMOBNNEH_01560	-	-	FGJLAKAN_00083	DICGILFP_01775	BJOHIFJI_00327	EEIEEDDH_01052	-	-	-	OHLBJNGJ_01050	-
cmk	Cytidylate kinase	8	8	545	545	545	-	-	-	-	-	-	-	ADKGDLBJ_00741	LLCBPMNC_00822	FMOBNNEH_01561	-	-	FGJLAKAN_00084	DICGILFP_01774	BJOHIFJI_00326	EEIEEDDH_01051	-	-	-	OHLBJNGJ_01049	-
aadK	Aminoglycoside 6 adenylyltransferase	8	8	866	866	866	-	-	-	-	-	-	-	ADKGDLBJ_00740	LLCBPMNC_00823	FMOBNNEH_01562	-	-	FGJLAKAN_00085	DICGILFP_01773	BJOHIFJI_00325	EEIEEDDH_01050	-	-	-	OHLBJNGJ_01048	-
group_1289	Toxin zeta	8	8	626	626	626	-	-	-	-	-	-	-	ADKGDLBJ_00739	LLCBPMNC_00824	FMOBNNEH_01563	-	-	FGJLAKAN_00086	DICGILFP_01772	BJOHIFJI_00324	EEIEEDDH_01049	-	-	-	OHLBJNGJ_01047	-
group_1288	hypothetical protein	8	8	491	491	491	-	-	-	-	-	-	-	ADKGDLBJ_00738	LLCBPMNC_00825	FMOBNNEH_01564	-	-	FGJLAKAN_00087	DICGILFP_01771	BJOHIFJI_00323	EEIEEDDH_01048	-	-	-	OHLBJNGJ_01046	-
group_1287	hypothetical protein	8	8	161	161	161	-	-	-	-	-	-	-	ADKGDLBJ_00737	LLCBPMNC_00826	FMOBNNEH_01565	-	-	FGJLAKAN_00088	DICGILFP_01770	BJOHIFJI_00322	EEIEEDDH_01047	-	-	-	OHLBJNGJ_01045	-
group_1286	hypothetical protein	8	8	1007	1007	1007	-	-	-	-	-	-	-	ADKGDLBJ_00736	LLCBPMNC_00827	FMOBNNEH_01566	-	-	FGJLAKAN_00089	DICGILFP_01769	BJOHIFJI_00321	EEIEEDDH_01046	-	-	-	OHLBJNGJ_01044	-
group_805	hypothetical protein	9	9	1643	1796	1779	-	-	-	-	-	-	-	ADKGDLBJ_00735	LLCBPMNC_00828	FMOBNNEH_01567	PHJIAEAJ_00663	-	FGJLAKAN_00090	DICGILFP_01768	BJOHIFJI_00320	EEIEEDDH_01045	-	-	-	OHLBJNGJ_01043	-
dnaG	DNA primase	8	8	1100	1100	1100	-	-	-	-	-	-	-	ADKGDLBJ_00734	LLCBPMNC_00829	FMOBNNEH_01568	-	-	FGJLAKAN_00091	DICGILFP_01767	BJOHIFJI_00319	EEIEEDDH_01044	-	-	-	OHLBJNGJ_01042	-
group_1284	hypothetical protein	8	8	227	227	227	-	-	-	-	-	-	-	ADKGDLBJ_00733	LLCBPMNC_00830	FMOBNNEH_01569	-	-	FGJLAKAN_00092	DICGILFP_01766	BJOHIFJI_00318	EEIEEDDH_01043	-	-	-	OHLBJNGJ_01041	-
group_1283	hypothetical protein	8	8	389	389	389	-	-	-	-	-	-	-	ADKGDLBJ_00732	LLCBPMNC_00831	FMOBNNEH_01570	-	-	FGJLAKAN_00093	DICGILFP_01765	BJOHIFJI_00317	EEIEEDDH_01042	-	-	-	OHLBJNGJ_01040	-
group_1282	hypothetical protein	8	8	290	290	290	-	-	-	-	-	-	-	ADKGDLBJ_00731	LLCBPMNC_00832	FMOBNNEH_01571	-	-	FGJLAKAN_00094	DICGILFP_01764	BJOHIFJI_00316	EEIEEDDH_01041	-	-	-	OHLBJNGJ_01039	-
pezA	Antitoxin PezA	8	8	476	476	476	-	-	-	-	-	-	-	ADKGDLBJ_00730	LLCBPMNC_00833	FMOBNNEH_01572	-	-	FGJLAKAN_00095	DICGILFP_01763	BJOHIFJI_00315	EEIEEDDH_01040	-	-	-	OHLBJNGJ_01038	-
pezT	Toxin PezT	8	8	767	767	767	-	-	-	-	-	-	-	ADKGDLBJ_00729	LLCBPMNC_00834	FMOBNNEH_01573	-	-	FGJLAKAN_00096	DICGILFP_01762	BJOHIFJI_00314	EEIEEDDH_01039	-	-	-	OHLBJNGJ_01037	-
group_1280	hypothetical protein	8	8	2507	2507	2507	-	-	-	-	-	-	-	ADKGDLBJ_00728	LLCBPMNC_00835	FMOBNNEH_01574	-	-	FGJLAKAN_00097	DICGILFP_01761	BJOHIFJI_00313	EEIEEDDH_01038	-	-	-	OHLBJNGJ_01036	-
group_1279	hypothetical protein	8	8	362	362	362	-	-	-	-	-	-	-	ADKGDLBJ_00727	LLCBPMNC_00836	FMOBNNEH_01575	-	-	FGJLAKAN_00098	DICGILFP_01760	BJOHIFJI_00312	EEIEEDDH_01037	-	-	-	OHLBJNGJ_01035	-
group_709	transposase	8	8	365	365	365	-	-	-	-	-	-	-	ADKGDLBJ_00726	LLCBPMNC_01685	FMOBNNEH_01576	-	-	FGJLAKAN_00099	DICGILFP_01759	BJOHIFJI_00311	EEIEEDDH_01036	-	-	-	OHLBJNGJ_01034	-
group_1278	hypothetical protein (relaxase)	8	8	1865	1883	1880	-	-	-	-	-	-	-	ADKGDLBJ_00725	LLCBPMNC_01686	FMOBNNEH_01577	-	-	FGJLAKAN_00100	DICGILFP_01758	BJOHIFJI_00310	EEIEEDDH_01035	-	-	-	OHLBJNGJ_01033	-
nisP	Nisin leader peptideprocessing serine protease NisP	8	8	1373	1373	1373	-	-	-	-	-	-	-	ADKGDLBJ_00724	LLCBPMNC_01687	FMOBNNEH_01578	-	-	FGJLAKAN_00101	DICGILFP_01757	BJOHIFJI_00309	EEIEEDDH_01034	-	-	-	OHLBJNGJ_01032	-
group_1276	DNAbinding response regulator	8	8	698	698	698	-	-	-	-	-	-	-	ADKGDLBJ_00723	LLCBPMNC_01688	FMOBNNEH_01579	-	-	FGJLAKAN_00102	DICGILFP_01756	BJOHIFJI_00308	EEIEEDDH_01033	-	-	-	OHLBJNGJ_01031	-
group_1275	twocomponent sensor histidine kinase	8	8	1343	1343	1343	-	-	-	-	-	-	-	ADKGDLBJ_00722	LLCBPMNC_01689	FMOBNNEH_01580	-	-	FGJLAKAN_00103	DICGILFP_01755	BJOHIFJI_00307	EEIEEDDH_01032	-	-	-	OHLBJNGJ_01030	-
group_1274	ABC transporter	8	8	701	701	701	-	-	-	-	-	-	-	ADKGDLBJ_00721	LLCBPMNC_01690	FMOBNNEH_01581	-	-	FGJLAKAN_00104	DICGILFP_01754	BJOHIFJI_00306	EEIEEDDH_01031	-	-	-	OHLBJNGJ_01029	-
group_1273	hypothetical protein	8	8	737	737	737	-	-	-	-	-	-	-	ADKGDLBJ_00720	LLCBPMNC_01691	FMOBNNEH_01582	-	-	FGJLAKAN_00105	DICGILFP_01753	BJOHIFJI_00305	EEIEEDDH_01030	-	-	-	OHLBJNGJ_01028	-
group_1272	hypothetical protein	8	8	686	686	686	-	-	-	-	-	-	-	ADKGDLBJ_00719	LLCBPMNC_01692	FMOBNNEH_01583	-	-	FGJLAKAN_00106	DICGILFP_01752	BJOHIFJI_00304	EEIEEDDH_01029	-	-	-	OHLBJNGJ_01027	-
nisC	Nisin biosynthesis protein NisC	8	8	323	1277	442	-	-	-	-	-	-	-	ADKGDLBJ_00718	LLCBPMNC_01693	FMOBNNEH_01587	-	-	FGJLAKAN_00107	DICGILFP_01751	BJOHIFJI_00303	EEIEEDDH_01028	-	-	-	OHLBJNGJ_01026	-
nisI	Nisin immunity protein	8	8	716	716	716	-	-	-	-	-	-	-	ADKGDLBJ_00717	LLCBPMNC_01694	FMOBNNEH_01588	-	-	FGJLAKAN_00108	DICGILFP_01750	BJOHIFJI_00302	EEIEEDDH_01027	-	-	-	OHLBJNGJ_01025	-
group_1270	hypothetical protein	8	8	404	404	404	-	-	-	-	-	-	-	ADKGDLBJ_00716	LLCBPMNC_01695	FMOBNNEH_01589	-	-	FGJLAKAN_00109	DICGILFP_01749	BJOHIFJI_00301	EEIEEDDH_01026	-	-	-	OHLBJNGJ_01024	-
group_420	hypothetical protein	8	8	1805	1952	1847	-	-	-	-	-	-	-	ADKGDLBJ_00715	LLCBPMNC_01696	FMOBNNEH_01590	-	-	FGJLAKAN_00110	DICGILFP_01748	BJOHIFJI_00300	EEIEEDDH_01025	-	-	-	OHLBJNGJ_01023	-
group_339	replicative DNA helicase	7	7	512	821	688	-	-	-	-	-	-	-	-	LLCBPMNC_01362	FMOBNNEH_00609	-	IELBGNII_01663	FGJLAKAN_00111	DICGILFP_01673	BJOHIFJI_00298	EEIEEDDH_01023	-	-	-	-	-
group_1269	hypothetical protein	5	5	950	950	950	-	-	-	-	-	-	-	-	-	FMOBNNEH_00610	-	-	FGJLAKAN_00112	DICGILFP_01674	BJOHIFJI_00297	EEIEEDDH_01022	-	-	-	-	-
group_2097	chromosomal replication initiation protein DnaA	1	1	314	314	314	-	-	-	-	-	-	-	-	-	-	-	-	FGJLAKAN_00113	-	-	-	-	-	-	-	-
group_1267	hypothetical protein	5	5	122	122	122	-	-	-	-	-	-	-	-	-	FMOBNNEH_00612	-	-	FGJLAKAN_00114	DICGILFP_01676	BJOHIFJI_00295	EEIEEDDH_01020	-	-	-	-	-
group_1266	hypothetical protein	8	8	683	683	683	-	-	-	-	-	-	-	-	LLCBPMNC_01359	FMOBNNEH_00613	-	IELBGNII_01666	FGJLAKAN_00115	DICGILFP_01677	BJOHIFJI_00294	EEIEEDDH_01019	-	BHDMLIHB_00122	-	-	-
group_1265	hypothetical protein	8	8	809	809	809	-	-	-	-	-	-	-	-	LLCBPMNC_01358	FMOBNNEH_00614	-	IELBGNII_01667	FGJLAKAN_00116	DICGILFP_01678	BJOHIFJI_00293	EEIEEDDH_01018	-	BHDMLIHB_00121	-	-	-
group_801	hypothetical protein	7	7	473	551	539	-	-	-	-	-	-	-	-	LLCBPMNC_01357	FMOBNNEH_00615	-	IELBGNII_01668	FGJLAKAN_00117	DICGILFP_01679	BJOHIFJI_00292	EEIEEDDH_01017	-	-	-	-	-
group_800	hypothetical protein	8	8	1205	1349	1331	-	-	-	-	-	-	-	-	LLCBPMNC_01356	FMOBNNEH_00616	-	IELBGNII_01669	FGJLAKAN_00119	DICGILFP_01680	BJOHIFJI_00291	EEIEEDDH_01016	-	BHDMLIHB_00935	-	-	-
group_1264	hypothetical protein	8	8	299	299	299	-	-	-	-	-	-	-	-	LLCBPMNC_01355	FMOBNNEH_00617	-	IELBGNII_01670	FGJLAKAN_00120	DICGILFP_01681	BJOHIFJI_00290	EEIEEDDH_01015	-	BHDMLIHB_00936	-	-	-
group_471	transposase	3	3	230	320	290	-	-	-	-	-	-	-	-	LLCBPMNC_01354	-	-	IELBGNII_01671	FGJLAKAN_00121	-	-	-	-	-	-	-	-
Genes located in GIs were highlighted in colors (Location site 1, in pale green; Location site 2, in pale blue; Location site 3, in yellow; Location site 4, in pale red; unknown location site, in grey). Antibiotic resistance genes were shown in red characters.
