# Supplementary material for: Genotypic diversity of Streptococcus suis and the S. suis-like bacterium Streptococcus ruminantium in ruminants
Source: Vet Res. 2019 Nov 14;50:94. doi: 10.1186/s13567-019-0708-1 (PMC6854688; doi:10.1186/s13567-019-0708-1)
Supplement: Supplementary file 13 — Additional file 13. ICEs from the ICEberg database showing BLAST hits with the genomic islands carrying antibiotic resistance genes found in S. ruminantium isolates in this study. First, three ICE hits with the genomic islands that included the identified antibiotic resistance genes. [file 13567_2019_708_MOESM13_ESM.xlsx]

## Sheet: Table S11
BLAST hit ICEs from ICEberg database with the Genomic islands carrying antibiotic resistance genes found in S. ruminantium isolates in this study
				Blast hit ICEs of ICEberga
Strain name	Location site of GI	Accession (Position)	Siza (bp)	ID of the database on ICEberg	ICE name	ICE family	Strain carrying the ICE		Accession (Position)	Max score	Total score	Query cover	E value	Ident
MO512	1	EHABHEFN_41 (13004..31041)	18038	307	Tn916(RST11)	Tn916	Staphylococcus rostri	RST11	FN550102 (1..18032)	33288	33288	0.99	0	0.99
				309	ICESag2603VR-1	Tn916	Streptococcus agalactiae	2603V/R	AE009948 (923465..941495)	33281	33281	0.99	0	0.99
				310	ICESpsHKU1003-1	Tn916	Staphylococcus pseudintermedius	HKU10-03	CP002439 (2195642..2213672)	33270	33270	0.99	0	0.99
MO402	2	IELBGNII_35 (167721..253512)	85792	412	Tn1806	Tn1806	Streptococcus pneumoniae	AP200	CP002121 (818751..870207)	14268	41668	0.3	0	0.95
				181	10750-RD.2	Tn1806	Streptococcus pyogenes	MGAS10750	CP000262 (1621728..1670248)	20949	40907	0.29	0	0.95
				410	ICEFma29328-1	Tn1806	Finegoldia magna	ATCC 29328	AP008971 (1002528..1069524)	13295	40596	0.29	0	0.95
DTK364	3	MFOEDLAO_57 (1..44563)	44563	379	ICESthJIM8232-1	ICESa2603	Streptococcus thermophilus	JIM 8232	FR875178 (527211..577719)	4006	16645	0.56	0	0.78
				232	ICESsu(BM407)1	-	Streptococcus suis	BM407	FM252032 (504649..580365)	4024	16064	0.58	0	0.78
				234	ICESsu(SC84)	ICESa2603	Streptococcus suis	SC84	FM252031 (872762..961926)	4058	14902	0.53	0	0.79
DTK390	3	LLHGEBEJ_44 (176805..208984)	32180	232	ICESsu(BM407)1	-	Streptococcus suis	BM407	FM252032 (504649..580365)	4030	13718	0.68	0	0.78
				234	ICESsu(SC84)	ICESa2603	Streptococcus suis	SC84	FM252031 (872762..961926)	4063	13546	0.68	0	0.79
				379	ICESthJIM8232-1	ICESa2603	Streptococcus thermophilus	JIM 8232	FR875178 (527211..577719)	4012	13404	0.6	0	0.78
MO449	3	BJOHIFJI_5 (1..74178)	74178	380	ICESpa43144-1	ICESa2603	Streptococcus pasteurianus	ATCC 43144	AP012054 (1138667..1197142)	20170	64776	0.57	0	0.93
				233	ICESsu(BM407)2	ICESa2603	Streptococcus suis	BM407	FM252032 (1005794..1086113)	22897	53388	0.45	0	0.95
				234	ICESsu(SC84)	ICESa2603	Streptococcus suis	SC84	FM252031 (872762..961926)	40704	51073	0.46	0	0.95
MO492	3	EEIEEDDH_29 (1..72712)	72712	380	ICESpa43144-1	ICESa2603	Streptococcus pasteurianus	ATCC 43144	AP012054 (1138667..1197142)	20170	64776	0.58	0	0.93
				234	ICESsu(SC84)	ICESa2603	Streptococcus suis	SC84	FM252031 (872762..961926)	40704	51644	0.48	0	0.95
				233	ICESsu(BM407)2	ICESa2603	Streptococcus suis	BM407	FM252032 (1005794..1086113)	22897	50791	0.44	0	0.95
DTK360	4	ADKGDLBJ_19 (16473..118122)	101650	380	ICESpa43144-1	ICESa2603	Streptococcus pasteurianus	ATCC 43144	AP012054 (1138667..1197142)	20170	64776	0.41	0	0.93
				233	ICESsu(BM407)2	ICESa2603	Streptococcus suis	BM407	FM252032 (1005794..1086113)	22897	53394	0.32	0	0.95
				234	ICESsu(SC84)	ICESa2603	Streptococcus suis	SC84	FM252031 (872762..961926)	40704	51073	0.34	0	0.95
DTK397	4	LLCBPMNC_18 (22179..85721)	63543	234	ICESsu(SC84)	ICESa2603	Streptococcus suis	SC84	FM252031 (872762..961926)	40699	50706	0.53	0	0.95
				377	ICESa2603	ICESa2603	Streptococcus agalactiae	2603V/R	AE009948 (1256680..1311028)	23494	48325	0.48	0	0.96
				378	ICESdy12394-1	ICESa2603	Streptococcus dysgalactiae subsp. equisimilis	ATCC 12394	CP002215 (886112..936679)	23483	48326	0.48	0	0.96
DTK366	4	FMOBNNEH_42 (27736..107381)	79646	380	ICESpa43144-1	ICESa2603	Streptococcus pasteurianus	ATCC 43144	AP012054 (1138667..1197142)	30577	76419	0.61	0	0.99
				233	ICESsu(BM407)2	ICESa2603	Streptococcus suis	BM407	FM252032 (1005794..1086113)	37462	53483	0.42	0	0.94
				234	ICESsu(SC84)	ICESa2603	Streptococcus suis	SC84	FM252031 (872762..961926)	23352	50989	0.43	0	0.95
MO430	4	DICGILFP_36 (12059..125775)	113717	380	ICESpa43144-1	ICESa2603	Streptococcus pasteurianus	ATCC 43144	AP012054 (1138667..1197142)	20201	64786	0.37	0	0.93
				233	ICESsu(BM407)2	ICESa2603	Streptococcus suis	BM407	FM252032 (1005794..1086113)	37528	53549	0.29	0	0.94
				234	ICESsu(SC84)	ICESa2603	Streptococcus suis	SC84	FM252031 (872762..961926)	23418	51033	0.3	0	0.95
MO533	4	OHLBJNGJ_26 (7008..94955)	87948	380	ICESpa43144-1	ICESa2603	Streptococcus pasteurianus	ATCC 43144	AP012054 (1138667..1197142)	20164	64770	0.48	0	0.93
				233	ICESsu(BM407)2	ICESa2603	Streptococcus suis	BM407	FM252032 (1005794..1086113)	22892	53388	0.38	0	0.95
				234	ICESsu(SC84)	ICESa2603	Streptococcus suis	SC84	FM252031 (872762..961926)	40699	51067	0.39	0	0.95
DTK377	UNK	FGJLAKAN_3 (1..61157)	61157	380	ICESpa43144-1	ICESa2603	Streptococcus pasteurianus	ATCC 43144	AP012054 (1138667..1197142)	17259	45791	0.48	0	0.92
				233	ICESsu(BM407)2	ICESa2603	Streptococcus suis	BM407	FM252032 (1005794..1086113)	14475	32669	0.33	0	0.94
				234	ICESsu(SC84)	ICESa2603	Streptococcus suis	SC84	FM252031 (872762..961926)	19450	29818	0.35	0	0.94
DAT837_1	4	PHJIAEAJ_48 (66877..98137)	31261	399	CTn2	-	Clostridium difficile	630	AM180355 (480597..520127)	14739	25739	0.7	0	0.89
				401	CTn5	-	Clostridium difficile	630	AM180355 (2137789..2181291)	5969	16674	0.59	0	0.84
				77	ICESe2	-	Streptococcus equi subsp. equi	4047	FM204883 (1206317..1269371)	1493	3151	0.11	0	0.83
DAT837_2	UNK	PHJIAEAJ_22 (1..7958)	7958	183	2096-RD.2	-	Streptococcus pyogenes	MGAS2096	CP000261 (1057904..1120305)	8972	11700	0.93	0	0.94
				233	ICESsu(BM407)2	ICESa2603	Streptococcus suis	BM407	FM252032 (1005794..1086113)	4080	6920	0.46	0	0.99
				371	Tn5252-like	Tn5253	Streptococcus pneumoniae	Tn5252	FM178797 (1..8966)	3816	6510	0.45	0	0.99
DAT837_3	UNK	PHJIAEAJ_23 (1..6759)	6759	317	Tn2008	Tn5253	Streptococcus pneumoniae	CGSP14	CP001033 (1259712..1327343)	2333	8058	0.49	0	0.99
				91	Tn1545	Tn916	Streptococcus pneumoniae	BM4200	AM903082 (1..7793)	2333	7857	0.48	0	0.99
				321	Tn6003	Tn916	Streptococcus pneumoniae	Ar4	AM410044 (1..25101)	2333	7850	0.48	0	0.99
DAT837_4	UNK	PHJIAEAJ_12 (1..2376)	2376	84	ICESpn11930	Tn5253	Streptococcus pneumoniae	11930	FR671403 (1..73716)	2852	2852	0.65	0	0.99
				230	ICESp23FST81	Tn5253	Streptococcus pneumoniae	ATCC 700669	FM211187 (1207785..1288800)	2852	2852	0.65	0	0.99
				317	Tn2008	Tn5253	Streptococcus pneumoniae	CGSP14	CP001033 (1259712..1327343)	2852	2852	0.65	0	0.99
a: The first three ICEs with the highest total scores are listed.
